# Supplementary material for: Proliferative exhausted CD8+ T cells exacerbate long-lasting anti-tumor effects in human papillomavirus-positive head and neck squamous cell carcinoma
Source: eLife. 2023 Feb 22;12:e82705. doi: 10.7554/eLife.82705 (PMC9946444; doi:10.7554/eLife.82705)
Supplement: Supplementary file 2. [file elife-82705-supp2.xls]

## Sheet: Supplemetary File 2
Cell type	Number	P_01	P_02	P_03	P_04	P_05	P_06	P_07	P_08	P_09	Cancer	Control	Negative	Positive
DN	9648	1120	1158	3295	1123	654	583	816	478	421	3356	6292	5593	4055
Teff	15181	3294	495	2255	1943	932	1234	1502	2256	1270	12543	2638	8517	6664
CD4 naive	5704	901	419	1357	732	503	496	568	491	237	3723	1981	3149	2555
Treg	7092	1127	213	1441	789	495	636	702	1401	288	6736	356	4468	2624
T-Tex	3204	493	31	319	213	198	86	170	1173	521	3092	112	2269	935
Thelper	1887	247	86	639	173	110	140	193	202	97	1615	272	1271	616
γδT	1614	844	33	92	198	50	74	96	183	44	1537	77	489	1125
P-Tex1	1607	170	17	236	192	418	42	32	377	123	1548	59	810	797
CD4 Tex	1486	94	96	789	123	37	67	83	95	102	402	1084	1136	350
P-Tex2	1212	161	13	163	141	208	42	29	327	128	1154	58	689	523
Tfh	1178	106	40	253	117	35	43	137	298	149	1096	82	880	298
