# Supplementary material for: Proliferative exhausted CD8+ T cells exacerbate long-lasting anti-tumor effects in human papillomavirus-positive head and neck squamous cell carcinoma
Source: eLife. 2023 Feb 22;12:e82705. doi: 10.7554/eLife.82705 (PMC9946444; doi:10.7554/eLife.82705)
Supplement: Supplementary file 3. [file elife-82705-supp3.xls]

## Sheet: Supplementary File 3
DC1	Plasma DC	DC2	Epithelial cell	Plasma B	B cell	Fibroblast	NKT	T cell									MKI67_score	PDCD1_score	GZMB_score	CD8 T Cell Activation	S_score	G2M_score	proliferation_score	Tex_score	Pex_score	APC_score
								Teff	γδT	T-Tex	P-Tex	CD4 naive	Treg	Thelper	Tfh	CD4 Tex
CCL22	LILRA4	CPV1	SFN	MBZ1	MS4A1	DCN	NKG7	CD8A	TRDV1	HAVCR2	TOP2A	CD4	FOXP3	CCL20	CXCL13	PDCD1	MKI67	PDCD1	GZMB	CD69	MCM5	HMGB2	ACVR1	CD3D	CD3D	CD74
LAMP3	IL3RA	GALS2	TP63	JCHAIN	CD79A	LUM	KIR2DL4	CD8B	TRDG3	CXCL13	UBE2C	CCR7	TIGIT	CAPG	NR3C1	CTLA4	UBE2C	CXCL13	NKG7	CCR7	PCNA	CDK1	ACVR1B	CD3E	CD3E	HLA-DRB1
FSCN1	PTCRA	HLA-DRA	KRT5	IGHA2	CD74	COL1A2		GZMB	TRDV2	PDCD1	ASPM	IL7R	CTLA4	CD40LG	RBPJ	TIGIT	BIRC5	LAG3	GZMH	CD27	TYMS	NUSAP1	AIF1	CD8A	CD8A	HLA-DRA
CD83	PLD4	HLA-DQA1	KRT7	IGLL5	CD37	C1R		NKG7		LAYN	BIRC5	SELL	CD101	CCR6	DUSP4	LAYN	ASPM	HAVCR2	GZMA	BTLA	FEN1	UBE2C	AKT1	CD8B	CD8B	HLA-DQA1
	PLAC8	HLA-DQB1	KRT8	CD79A		MME		GZMH		TOX	MKI67	LEF1	CD3D	CXCR3	CXCR5	TNFRSF18	GTSE1	CXCR6	CCL5	CD40LG	MCM2	BIRC5	ANXA1	KLRG1	KLRG1	CD83
	SCT		KRT14			ITGB1		CTSW		TNFRSF9	CDK4	CD27	CD3G	CXCR6	BCL6	ITGAE	TYMS	GAPDH	PRF1	IL2RA	MCM4	TPX2	APC	NKG7	NKG7	HLA-DQB1
			KRT15			CD47		IFNG		ITGAE	PKMYT1	TCF7	CD3E	STAT1	ICA1	TNFRSF4	RRM2	PTMS	CD8A	CD3E	RRM1	TOP2A	APEX1	GNLY	GNLY
			KRT16			CD81		PRF1		LAG3	UHRF1		CD4	CCR5	TOX"		TOP2A	TOX	LAG3	CD47	UNG	NDC80	APP	GZMH	GZMH
			KRT17			LRP1		KLRG1		ENTPD1	ASF1B		TNFRSF18	STAT4	TOX2		TPX2	CD82	CCL4	EOMES	GINS2	CKS2	ATM	GZMB	GZMB
			CD24					TBX21		MIR155HG	RRM2		IL2RA	CXCR4	IL6ST		DLGAP5	ACTB	GNLY	GNLY	MCM6	NUF2	ATP2B4	LAG3	LAG3
			LCN2					CX3CR1			KIFC1		ITGAE	CCR4	MAGEH1		AURKB	GZMB	CD8B	GZMA	CDCA7	CKS1B	BACH1	HAVCR2	HAVCR2
			LAMC2					FCGR3A			CCNA2			CCR8	ICOS		CENPF	GZMA	HLA-DRB1	GZMB	DTL	MKI67	BAX	PDCD1	PDCD1
			LAMB3					EOMES			RAD51AP1			IL17RB	BTLA		CENPA	ITM2A	CST7	PRF1	PRIM1	TMPO	BCAT1	TIGIT	TIGIT
								GNLY			AURKB				PDCD1		PCLAF	SIRPG	CD63	IFNG	UHRF1	CENPF	CCND1	CXCL13	CXCL13
								TBX21			GTSE1				CD200		ZWINT	TIGIT	PTMS	CD8A	MLF1IP	TACC3	BCL2	ENTPD1	ENTPD1
																	CCNB2	RGS1	HLA-DRA	CD8B	HELLS	FAM64A	BID	CTLA4	CTLA4
																	PKMYT1	PGAM1	CCL3	CD95L	RFC2	SMC4	BLM	LAYN	LAYN
																	CDKN3	COTL1	CCL4L2	LAMP1	RPA2	CCNB2	BRCA1		MKI67
																	KIFC1	FKBP1A	HCST	LAG3	NASP	CKAP2L	ZFP36L1		CDK4
																	PLK1	RAB27A	HLA-DQA1	CTLA4	RAD51AP1	CKAP2	ZFP36L2		UBE2C
																	CCNA2	RAC2	IFITM2	HLA-DRA	GMNN	AURKB	BUB1		ASPM
																	CDCA8	RBPJ	HLA-DPB1	TNFRSF4	WDR76	BUB1	BUB1B		TOP2A
																	CDCA3	ALOX5AP	APOBEC3G	ICOS	SLBP	KIF11	CALM1		BIRC5
																	TROAP	ARPC1B	HLA-DPA1	TNFRSF9	CCNE2	ANP32E	CALM3
																	NUSAP1	LSP1	KLRD1	TNFRSF18	UBR7	TUBB4B	CAMK2A
																	CENPW	PRF1	SH3BGRL3		POLD3	GTSE1	CASP2
																	STMN1	CCL3	CTSW		MSH2	HJURP	CCNA2
																	KIF15	RHOA	VCAM1		ATAD2	CDCA3	CCNB1
																	KIF2C	CD2	HAVCR2		RAD51	HN1	CCND2
																					RRM2	CDC20	CCND3
																					CDC45	TTK	CCNE1
																					CDC6	CDC25C	CCNF
																					EXO1	KIF2C	CCNG1
																					TIPIN	RANGAP1	CCNG2
																					DSCC1	NCAPD2	CCNH
																					BLM	DLGAP5	CDK1
																					CASP8AP2	CDCA2	CDC6
																					USP1	CDCA8	CDC20
																					CLSPN	ECT2	CDC25A
																					POLA1	KIF23	CDC25B
																					CHAF1B	HMMR	CDC25C
																					BRIP1	AURKA	CDC27
																					E2F8	PSRC1	CDC34
																						ANLN	CDK2
																						LBR	CDK3
																						CKAP5	CDK4
																						CENPE	CDK5
																						CTCF	CDK6
																						NEK2	CDK7
																						G2E3	CDKN1A
																						GAS2L3	CDKN1B
																						CBX5	CDKN2A
																						CENPA	CDKN2B
																							CDKN2C
																							CDKN2D
																							CDKN3
																							CENPE
																							CENPF
																							CETN2
																							RCC1
																							CHEK1
																							FOXN3
																							CKS1B
																							CKS2
																							PLK3
																							CSNK1D
																							CSNK1E
																							CYP1A1
																							DCTN1
																							DDB1
																							GADD45A
																							DDX3X
																							DHFR
																							DLG1
																							DYNC1H1
																							DYNC1I2
																							DNM2
																							ARID3A
																							DUSP1
																							E2F1
																							E2F3
																							E2F4
																							E2F6
																							EGFR
																							EIF4E
																							EIF4EBP1
																							EIF4G1
																							ENSA
																							EP300
																							EPS8
																							ERCC2
																							ERCC3
																							ESRRB
																							EZH2
																							FGF10
																							FHL1
																							FOXM1
																							GFI1
																							GLI1
																							GML
																							SFN
																							GSPT1
																							HMMR
																							PRMT2
																							PRMT1
																							HSPA2
																							HSP90AA1
																							HUS1
																							HYAL1
																							ID2
																							IK
																							INHBA
																							KCNA5
																							MAD2L1
																							MAX
																							MCM2
																							MCM3
																							MCM4
																							MCM5
																							MCM6
																							MCM7
																							MDM2
																							MDM4
																							MECP2
																							MAP3K11
																							FOXO4
																							MN1
																							MNAT1
																							MOS
																							MRE11
																							MUC1
																							MYC
																							PPP1R12A
																							PPP1R12B
																							NASP
																							NBN
																							NEK2
																							NEUROG1
																							CNOT2
																							CNOT3
																							CNOT4
																							NPAT
																							NPM1
																							ODF2
																							ORC1
																							ORC2
																							ORC4
																							ORC5
																							OVOL1
																							PAFAH1B1
																							PBX1
																							PCM1
																							PCNA
																							PCNT
																							CDK16
																							CDK17
																							CDK18
																							CDK14
																							ABCB1
																							PKD1
																							PKD2
																							PLAGL1
																							PLK1
																							PLRG1
																							PML
																							POLA1
																							POLE
																							POLE2
																							PPAT
																							PPP1CB
																							PPP2R1A
																							PPP2R2A
																							PPP3CA
																							PPP6C
																							PRIM1
																							PRIM2
																							PRKACA
																							PKIA
																							PRKAR2B
																							PRKDC
																							PSMA1
																							PSMA2
																							PSMA3
																							PSMA4
																							PSMA5
																							PSMA6
																							PSMA7
																							PSMB1
																							PSMB2
																							PSMB3
																							PSMB4
																							PSMB5
																							PSMB6
																							PSMB7
																							PSMB8
																							PSMB9
																							PSMB10
																							PSMC1
																							PSMC2
																							PSMC3
																							PSMC4
																							PSMC5
																							PSMC6
																							PSMD1
																							PSMD2
																							PSMD3
																							PSMD4
																							PSMD5
																							PSMD7
																							PSMD8
																							PSMD9
																							PSMD10
																							PSMD11
																							PSMD12
																							PSMD13
																							PSME1
																							PSME2
																							PTEN
																							PTPN6
																							PTPRC
																							RAD17
																							RAD21
																							RAD51C
																							RAD51B
																							RB1
																							RBL1
																							RBL2
																							RDX
																							UPF1
																							RFPL1
																							RPA1
																							RPA2
																							RPA3
																							RPL24
																							RPL26
																							RPS6
																							RPS6KB1
																							RRM2
																							CCL2
																							SIX3
																							SKP1
																							SKP2
																							SMARCD3
																							SOX4
																							SPAST
																							AURKA
																							ADAM17
																							TAF1
																							TAF2
																							TAF10
																							TERT
																							TFAP4
																							TFDP1
																							TFDP2
																							TP53
																							TPD52L1
																							TPR
																							TTK
																							TUBA4A
																							TUBG1
																							TYMS
																							UBE2D1
																							UBE2E1
																							UBE2E2
																							UBE2L3
																							WEE1
																							WNT10B
																							XPC
																							XRCC3
																							YWHAE
																							YWHAG
																							ZNF16
																							ZNF207
																							BTG2
																							ALMS1
																							TUBA1A
																							CUL5
																							HMGA2
																							CDC7
																							CDC45
																							GFI1B
																							MAD1L1
																							DYRK3
																							CUL4B
																							CUL4A
																							CUL3
																							CUL2
																							CUL1
																							KLF11
																							OFD1
																							PPM1D
																							PIAS1
																							CDC14B
																							CDC14A
																							CDK10
																							PLPP2
																							SSNA1
																							DYNLL1
																							CDC23
																							CRADD
																							RAB11A
																							CDC16
																							ZPR1
																							NAE1
																							CCNA1
																							TIMELESS
																							PHOX2B
																							BTRC
																							BRSK2
																							TM4SF5
																							PKMYT1
																							LATS1
																							CNOT9
																							CCNB2
																							CCNE2
																							CTDP1
																							ZW10
																							BUB3
																							AURKB
																							KLF4
																							TRIP13
																							CNOT8
																							TAOK2
																							PSMF1
																							ADAMTS1
																							VPS4B
																							MACROH2A1
																							BABAM2
																							MAD2L1BP
																							CEP135
																							ESPL1
																							CEP57
																							KNTC1
																							CCP110
																							DLGAP5
																							CKAP5
																							SFI1
																							MELK
																							PSMD6
																							KIF14
																							RBX1
																							USH1C
																							CTDSP2
																							ACTR1A
																							OPTN
																							AKAP9
																							PSME3
																							PSMD14
																							CTDSPL
																							CDK2AP2
																							AKAP8
																							CCNO
																							NPM2
																							TUBB4A
																							TUBB4B
																							ANAPC10
																							NDC80
																							GPNMB
																							MAD2L2
																							TACC3
																							CARM1
																							UBD
																							DCTN2
																							KHDRBS1
																							PLK4
																							NES
																							PLK2
																							ARPP19
																							NEK6
																							SDCCAG8
																							DBF4
																							CCNI
																							PIM2
																							CNTRL
																							UBE2C
																							TOPBP1
																							CEP43
																							ZWINT
																							FAM107A
																							LZTS1
																							CEP250
																							CHEK2
																							DCTN3
																							PHB2
																							ATF5
																							PHLDA1
																							CEP164
																							MAPRE1
																							SIRT2
																							TPX2
																							PAXIP1
																							NINL
																							CEP131
																							CEP152
																							CNOT1
																							MYO16
																							CLASP2
																							PHF8
																							SMC5
																							FBXL7
																							PSME4
																							PLCB1
																							KLHL18
																							FBXW11
																							CLASP1
																							HAUS5
																							BRD4
																							ORC6
																							ORC3
																							POLA2
																							FBXO7
																							ZNF324
																							CNOT10
																							ANAPC15
																							SIN3A
																							ZNF385A
																							SYF2
																							KANK2
																							HINFP
																							ANKRD17
																							APPL1
																							FBXL21P
																							FBXL3
																							FBXL6
																							FBXO5
																							LATS2
																							AKAP8L
																							MTBP
																							KCNH5
																							VPS4A
																							CHMP2A
																							UBE2S
																							RGCC
																							BABAM1
																							BRD7
																							TMOD3
																							ANAPC2
																							CNOT7
																							GPR132
																							RPA4
																							ANAPC4
																							DONSON
																							NOP53
																							CRNN
																							GMNN
																							RPS27L
																							DYNC1LI1
																							MRNIP
																							TFDP3
																							DACT1
																							FZR1
																							TAOK3
																							CRLF3
																							PPME1
																							ANAPC5
																							ANAPC7
																							LCMT1
																							TRIAP1
																							GTSE1
																							DTL
																							ANAPC11
																							SIRT7
																							UIMC1
																							POLE3
																							ANLN
																							INO80
																							CCNJ
																							PAF1
																							HAUS6
																							NDE1
																							FBXL12
																							SPDL1
																							HAUS4
																							TIPIN
																							PINX1
																							USP47
																							CEP192
																							HAUS2
																							RFWD3
																							APPL2
																							FBXW7
																							FBXL8
																							PIDD1
																							MCM10
																							HAUS7
																							CNOT11
																							CEP72
																							CHFR
																							CDK5RAP2
																							RIOK2
																							PCID2
																							CENPJ
																							PPP2R2D
																							KMT2E
																							RCC2
																							TEX14
																							SUSD2
																							MEPCE
																							POLE4
																							TRIM39
																							TCIM
																							PSMG2
																							PCBP4
																							AVEN
																							GJC2
																							CNOT6
																							MTA3
																							HECW2
																							RPTOR
																							TAOK1
																							USP29
																							USP37
																							SENP2
																							RINT1
																							MIIP
																							CLSPN
																							ANAPC1
																							FBXL17
																							NABP1
																							CDK15
																							INTS3
																							DDRGK1
																							ZNF655
																							NABP2
																							FBXL15
																							BRCC3
																							HAUS3
																							PAGR1
																							CDC73
																							CCNJL
																							E2F8
																							FBXO31
																							KDM8
																							NEK11
																							BORA
																							ATAD5
																							CCNP
																							CEP76
																							JADE1
																							CTC1
																							DBF4B
																							CEP290
																							CEP63
																							CDK5RAP3
																							CEP70
																							FAM83D
																							CDT1
																							TMEM14B
																							USP26
																							USP44
																							CEP78
																							ABRAXAS1
																							BRSK1
																							MCM8
																							PPP1R9B
																							KLHL22
																							MASTL
																							ZFYVE19
																							AJUBA
																							LSM10
																							CCNB3
																							TNKS1BP1
																							TICRR
																							ZNF830
																							SLFN11
																							CHMP7
																							CHMP4C
																							HAUS8
																							CEP41
																							CDCA5
																							HAUS1
																							PABIR1
																							ANAPC16
																							NEDD1
																							PSMB11
																							DCUN1D3
																							PLK5
																							IQGAP3
																							CHMP4B
																							TRIM71
																							TPRA1
																							LSM11
																							HUS1B
																							NACC2
																							CACUL1
																							PSMA8
																							E2F7
																							NEK10
																							CDC14C
																							TUBB
																							STOX1
																							CCNY
																							MAPK15
																							SPDYA
																							CNOT6L
																							CDC26
																							STXBP4
																							FBXL22
																							CCDC57
																							NSMCE2
																							GEN1
																							TOPAZ1
																							C10orf99
																							NANOGP8
																							MIR10A
																							MIR133A1
																							MIR137
																							MIR138-1
																							MIR15A
																							MIR15B
																							MIR16-1
																							MIR193A
																							MIR195
																							MIR19B1
																							MIR208A
																							MIR21
																							MIR214
																							MIR221
																							MIR222
																							MIR26A1
																							MIR29A
																							MIR29B1
																							MIR29C
																							MIR30C2
																							MIR133B
																							MIR372
																							DHFRP1
																							MIR362
																							MIR451A
																							MIR495
																							MIR515-1
																							MIR520A
																							MIR519D
																							MIR520H
																							MIR503
																							CCNI2
																							MIR590
																							MIR638
																							MIR892B
																							MIR873
																							UBE2DNL
