# Supplementary material for: Proliferative exhausted CD8+ T cells exacerbate long-lasting anti-tumor effects in human papillomavirus-positive head and neck squamous cell carcinoma
Source: eLife. 2023 Feb 22;12:e82705. doi: 10.7554/eLife.82705 (PMC9946444; doi:10.7554/eLife.82705)
Supplement: Supplementary file 4. [file elife-82705-supp4.xls]

## Sheet: Supplementary File 4
	DN	Teff	CD4 naive	Treg	T-Tex	Thelper	γδT	P-Tex1	CD4 Tex	P-Tex2	Tfh
ATF3(+)	1.20868	0.472579	1.30965	-0.314862	-0.240924	0.658643	-0.752646	-1.50075	-0.00296643	-1.61039	0.772976
BACH2(+)	1.10044	-0.399908	0.422529	-0.906209	-0.590672	0.7704	-0.356239	-1.51338	1.48652	-1.02161	1.00812
BARX2(+)	-0.488187	-0.28185	-0.452451	0.213814	0.171153	-0.750328	-0.79834	-0.79402	1.58881	-0.579276	2.17067
BATF(+)	0.615511	-0.776756	0.591244	1.20156	-0.452505	0.465616	-1.3712	-1.28755	1.3928	-0.980986	0.60226
BATF3(+)	-1.10213	-0.580434	0.51621	0.821387	-0.521681	1.97093	-0.0349307	-0.044099	-1.75481	0.395891	0.333663
BRCA1(+)	0.477474	-0.439289	-0.523403	-0.834145	-0.611772	-0.399161	-0.822648	2.55686	0.135722	0.837237	-0.376875
CD59(+)	-2.03721	-0.0469718	-0.405193	1.77439	0.584017	0.110629	-0.0416606	-0.712625	0.170293	-0.552369	1.1567
CEBPD(+)	0.428155	0.886529	0.706985	-0.480368	0.207309	0.738717	1.34896	-1.88447	-0.445552	-1.46292	-0.0433417
CREM(+)	-0.106629	0.126438	1.81293	0.234345	0.020396	0.114048	0.56315	-2.03623	0.255661	-1.38778	0.40367
E2F1(+)	0.29992	-0.470338	-0.44339	-0.758316	-0.662556	-0.480186	-0.81895	2.49187	0.217926	1.06212	-0.438102
E2F8(+)	0.468835	-0.298915	-0.533322	-0.751199	-0.638521	-0.460428	-0.875851	2.54826	0.413522	0.689311	-0.561696
EGR1(+)	1.19092	0.836349	1.36279	-0.625373	-0.872346	-0.371221	1.34606	-0.27834	-0.306759	-1.41283	-0.869253
EGR2(+)	1.44384	1.11171	0.899517	-0.86877	0.0102881	-0.528854	1.12325	-1.22281	-0.30711	-1.38048	-0.280588
EOMES(+)	-0.720645	1.40429	-0.878148	-0.62421	1.35101	-0.761491	1.37861	0.254152	-1.14313	0.43411	-0.694549
ETV1(+)	-0.675293	0.912837	-1.2305	-0.759692	2.28096	-0.899077	0.190048	-0.0379923	0.0858487	0.593	-0.460147
ETV7(+)	-1.43378	-1.2115	-0.811993	1.00979	0.233107	0.904471	-0.852218	-0.635518	0.629236	0.929241	1.23917
EZH2(+)	0.0804906	-0.662937	-0.284245	-0.601471	-1.06983	-0.276908	-0.750547	2.5432	0.276818	0.875012	-0.129583
FOS(+)	1.42747	0.242655	1.18256	-0.139818	-0.62167	0.414057	0.0359318	-1.66566	0.731718	-1.6175	0.0102545
FOSB(+)	1.19696	0.616983	1.08483	-0.138161	-0.793927	0.518007	0.367713	-1.83921	0.550559	-1.50587	-0.0578807
GATA2(+)	0.485638	0.38427	1.70805	0.433221	-0.0826272	1.07653	-0.36725	-1.56278	-0.917231	-1.37165	0.21383
HLF(+)	0.944362	-0.294315	1.20235	0.309688	-1.24125	0.783176	-0.0735252	-1.4801	0.956261	-1.44861	0.341966
HOXA11(+)	2.0072	1.59201	-0.183431	-0.927634	-0.106612	0.0156598	0.0396936	-0.92536	-0.130556	-1.28312	-0.0978579
HOXA9(+)	1.25727	2.00765	0.154454	-0.545649	-0.0990683	-0.809001	0.780953	-1.04822	0.0890505	-1.1043	-0.683136
IKZF2(+)	0.735887	-0.430735	0.702926	1.88593	0.061615	-0.750142	-0.902115	-0.894333	1.23483	-1.11004	-0.533823
IRF4(+)	-1.2845	0.720298	-1.08223	1.15183	1.5312	-0.465726	1.14439	-0.775725	-0.867902	0.192901	-0.264534
IRF8(+)	0.325028	-0.210445	0.530153	-0.114618	-2.07951	1.62979	1.3043	-0.128297	-0.828763	-0.0146496	-0.41299
JUN(+)	1.06451	0.648514	0.849009	-0.314432	0.107831	0.246562	0.20717	-2.0263	0.511057	-1.72099	0.427058
JUNB(+)	1.27742	0.150781	1.09305	-0.0995001	-0.614692	0.128224	-0.247625	-1.60967	1.16369	-1.61309	0.371407
KLF2(+)	0.99384	0.629495	1.35125	-0.459182	-0.518053	0.402551	1.14965	-1.6586	-0.123454	-1.38324	-0.384255
KLF3(+)	1.65495	-0.0605663	1.59411	-0.840672	-0.729423	0.417408	0.384612	-1.16308	0.182668	-1.32516	-0.114832
KLF6(+)	0.539207	0.335885	1.50082	0.200648	-1.07767	0.971792	0.563156	-1.48134	-0.690847	-1.38945	0.527808
MAF(+)	0.749816	-0.390621	1.0988	-0.0722431	-0.828718	1.28853	-0.222977	-1.74849	0.902757	-1.25499	0.478131
MIXL1(+)	1.0429	-0.138335	-0.0993242	-0.808313	-0.38724	-0.133674	-0.520755	-0.825331	2.51667	-0.855803	0.209201
MYBL2(+)	-0.231844	-0.422648	-0.426281	-0.510516	-0.513922	-0.432893	-0.524218	2.67734	-0.278236	1.08442	-0.421203
MYC(+)	1.78728	0.120788	1.47348	-0.268116	-0.976596	0.443298	-0.200225	-1.2274	0.429103	-1.24703	-0.334579
NFE2(+)	0.45557	-1.23248	-0.0107214	0.194144	0.672326	0.691689	-2.41379	0.098303	0.404889	-0.0023851	1.14245
NFKB1(+)	1.1568	0.467922	1.15698	-0.0351405	0.116568	-0.191451	0.265993	-1.87615	0.638568	-1.74704	0.0469521
PAX5(+)	1.56665	0.294599	0.223817	-0.788057	-0.585537	-0.368105	0.136136	-1.07262	1.96727	-1.0908	-0.283354
PPARG(+)	0.0581432	-0.75993	-0.124774	-0.332974	-0.400881	1.50154	-0.946488	-0.940275	0.859773	-0.829774	1.91563
PRDM1(+)	-0.0046518	-0.653239	-0.613357	1.41021	1.36279	-0.0459967	-1.55214	-0.967436	0.525895	-0.620619	1.15855
REL(+)	-0.242602	0.432045	0.753603	-0.0568757	0.507793	0.410191	1.14966	-2.07075	-0.0867388	-1.58621	0.789885
RORC(+)	0.948005	0.159125	0.168256	0.0556678	-0.32141	2.06888	-1.1349	-1.38152	0.636448	-1.01223	-0.186333
SOX4(+)	-0.521754	-0.756943	-0.551732	1.83952	1.0103	-0.332714	-1.23377	-0.684598	0.23981	-0.45139	1.44327
SPI1(+)	1.93621	0.624772	0.655547	0.352103	-0.9373	0.109856	-0.675666	-1.08506	0.801131	-1.41697	-0.364621
STAT1(+)	-1.34333	-0.793501	-0.883828	0.584513	1.52612	0.291613	-1.34667	0.385965	0.180485	-0.0272468	1.42588
TAL1(+)	2.14559	0.0415447	0.748419	-0.79186	-0.583844	-0.150429	0.203996	-1.23902	0.964781	-1.13849	-0.200687
TFCP2L1(+)	1.00081	-0.155237	0.687735	1.03484	0.537345	-0.51819	1.44975	-1.50856	-1.0296	-1.14453	-0.354369
TFDP1(+)	0.298344	-0.608608	-0.582823	-0.868221	-0.748717	-0.366662	-0.999937	2.12561	0.922592	1.13521	-0.306786
THRB(+)	1.91548	0.701674	0.699863	-0.732685	-0.708117	-0.194104	-0.651811	-0.374054	1.16307	-1.50144	-0.317873
