# Supplementary material for: Proliferative exhausted CD8+ T cells exacerbate long-lasting anti-tumor effects in human papillomavirus-positive head and neck squamous cell carcinoma
Source: eLife. 2023 Feb 22;12:e82705. doi: 10.7554/eLife.82705 (PMC9946444; doi:10.7554/eLife.82705)
Supplement: Supplementary file 5. [file elife-82705-supp5.xls]

## Sheet: Supplemetary File 5
	UBE2C_score	PDCD1_score	NKG7_score	CCR7_score	MKI67_score	HAVCR2_score	GZMB_score	IL7R_score	FOXP3_score	CTLA4_score	CDK4_score	TOX_score	LAG3_score	KLRG1_score	GNLY_score	KLRB1_score	Tactive_score	S.Score	G2M.Score	Phase
opc1T_AAACCTGAGGCTCTTA-1	-0.0631129	0.520424	-0.111838	1.68956	-0.126422	-0.0815704	-0.282478	1.97788	0.298272	0.329341	0.0800814	1.16398	0.223537	-0.173956	0.117995	1.98175	0.196127	0.0124864	-0.0241026	S
opc1T_AAACCTGAGTCGTTTG-1	0.000642442	0.77751	0.24106	1.48522	-0.0351891	0.684719	0.744761	1.76758	-0.249824	-0.174758	0.0094482	1.21581	0.954508	0.244264	0.924259	1.69557	0.0600471	-0.107453	0.0497777	G2M
opc1T_AAACCTGCACATGGGA-1	-0.033471	0.0805832	-0.180211	1.92522	-0.0395502	-0.228797	-0.203694	2.35687	-0.0219582	0.0867346	0.156304	0.46234	0.158613	-0.193178	0.412692	2.22567	-0.236689	-0.0801854	-0.0304149	G1
opc1T_AAACCTGCATCGGGTC-1	-0.0488091	0.549051	0.39831	1.60476	-0.100778	0.838477	1.17413	1.83486	-0.113787	-0.157566	0.024202	0.931482	1.4475	0.815814	0.906906	1.915	0.510968	-0.077874	0.0042613	G2M
opc1T_AAACCTGGTAGCTAAA-1	-0.0553446	0.223569	0.321569	1.33222	-0.108852	0.334617	0.895261	1.81786	-0.249714	-0.272653	-0.124612	0.85117	0.844901	0.800708	1.733	1.8497	0.150009	-0.108757	-0.0591627	G1
opc1T_AAACCTGGTCGGCACT-1	1.01847	0.388319	0.281983	1.02846	1.0392	0.360239	0.506451	1.22402	-0.337352	-0.334377	0.999922	0.811752	0.860159	0.350371	0.707299	1.38036	0.123111	0.361522	0.737184	G2M
opc1T_AAACCTGGTGCGGTAA-1	0.0478609	0.379532	0.277976	1.28793	-0.012657	0.358236	1.01045	1.59324	-0.148698	-0.191456	0.13639	0.823472	1.12323	0.986699	1.40195	1.78386	0.36181	0.0615244	-0.0603766	S
opc1T_AAACCTGGTTCAGGCC-1	0.0703009	0.209602	0.131165	1.50955	0.0654397	0.678375	1.28416	1.8743	-0.246701	-0.341015	0.0484276	0.763582	1.28942	0.932081	1.64598	1.99694	0.280085	-0.0354235	-0.0381979	G1
opc1T_AAACCTGGTTTGTGTG-1	-0.0426621	-0.108943	-0.0862216	1.29361	-0.0666161	-0.145437	-0.158215	1.67876	0.430502	0.474864	0.181151	0.651031	0.122624	-0.225905	0.343173	1.71217	-0.185837	-0.0177376	-0.0925829	G1
opc1T_AAACCTGTCAGTTCGA-1	-0.0434799	0.498654	0.430658	1.32086	-0.0400399	0.550367	1.10504	1.35463	-0.000740602	-0.057938	0.168762	1.15107	1.30738	0.760749	0.959259	1.67072	0.235521	-0.0742915	0.0356511	G2M
opc1T_AAACCTGTCCATGAGT-1	-0.0330881	0.191244	-0.312474	1.20991	-0.0783761	-0.266438	-0.492086	1.12477	0.80855	0.889125	0.57268	0.770601	0.0376637	-0.518203	-0.0854342	1.38674	0.0691225	0.177715	-0.0320377	S
opc1T_AAACCTGTCTCGGACG-1	-0.0265365	0.485995	0.361325	1.25841	-0.0782192	0.489607	1.31472	1.65828	-0.0221392	-0.128752	0.0123866	0.862088	1.13318	1.35715	2.13025	1.60923	0.339968	0.104902	-0.103393	S
opc1T_AAACGGGAGCGCCTTG-1	-0.0445964	0.143753	0.265346	1.61123	-0.0479961	0.15292	0.537049	1.99283	-0.227202	-0.226248	-0.0969811	0.621473	0.612698	0.298857	0.939009	1.91515	0.257924	-0.0642127	-0.0516763	G1
opc1T_AAACGGGAGCGTCAAG-1	0.015475	0.273873	-0.0487956	1.45349	-0.0245283	0.0056537	-0.0783383	1.38387	0.884454	0.819579	0.186133	0.930287	0.238614	-0.190708	0.279212	1.67432	-0.0417069	-0.0745007	0.0301412	G2M
opc1T_AAACGGGAGCTATGCT-1	0.0110741	0.213547	0.333483	1.65625	-0.0425625	0.256131	0.81336	1.87282	-0.0394894	-0.0307881	0.0732031	0.605179	0.686006	1.00131	1.52436	1.91252	-0.133797	-0.0819137	-0.0705966	G1
opc1T_AAACGGGAGGACAGCT-1	-0.0403004	0.0182782	0.137403	1.97818	-0.107602	-0.249987	0.0357162	2.23053	-0.10373	-0.255632	0.0159728	0.484571	0.134619	0.0960474	0.687831	2.35032	-0.0540863	-0.0456873	-0.0663989	G1
opc1T_AAACGGGCAGATGGGT-1	-0.0482055	-0.115437	-0.252625	2.22547	-0.0999339	-0.238672	-0.215603	2.28483	0.191199	-0.0883039	-0.0504644	0.405893	0.129399	-0.273381	0.29567	2.26951	-0.353679	0.0232745	-0.106168	S
opc1T_AAACGGGGTAGAGGAA-1	0.00206468	0.0150433	0.239507	1.74062	-0.0911666	0.242309	0.531632	2.02282	-0.228231	-0.273189	-0.0928408	0.720654	0.846328	0.475407	0.605104	1.96798	0.167903	0.00432061	-0.0182676	S
opc1T_AAACGGGGTCCGACGT-1	-0.0570751	0.308653	0.238216	1.35486	-0.114041	0.40496	1.07267	1.65145	-0.150562	-0.164419	-0.0411174	0.788382	1.07734	0.93096	1.98534	1.69817	0.348061	-0.104598	0.0422392	G2M
opc1T_AAACGGGGTTCGTGAT-1	0.0230144	0.436442	0.197736	1.34632	-0.034317	0.557429	0.988815	1.5463	0.19848	0.091145	-0.0234869	0.98585	1.19471	0.797445	1.27805	1.59542	0.444982	-0.0387546	-0.0289558	G1
opc1T_AAACGGGGTTGGTAAA-1	0.0780375	0.467479	-0.233478	1.27348	0.121041	-0.168934	-0.288242	1.27357	0.342712	0.315668	0.427031	0.846006	0.110583	-0.338245	0.362977	1.52592	-0.246356	-0.0314039	0.0528816	G2M
opc1T_AAACGGGTCAGTGCAT-1	-0.053314	0.0761143	0.0773828	1.59148	-0.106021	0.120769	0.445936	1.9288	-0.204997	-0.277185	-0.000851637	0.804808	0.671887	0.915696	0.421688	1.83007	-0.0600124	-0.10209	0.0732514	G2M
opc1T_AAACGGGTCAGTTAGC-1	-0.0601516	0.950169	0.391001	1.12504	-0.119401	0.829655	1.2266	1.3986	0.237246	0.392258	0.0690826	1.26429	1.3532	0.563136	1.03623	1.61549	0.243216	-0.111961	-0.0407411	G1
opc1T_AAACGGGTCATTATCC-1	-0.0260277	-0.0910042	-0.180109	1.73679	-0.0342653	-0.332096	-0.353592	1.94932	-0.102931	-0.243389	-0.0737028	0.56104	-0.0140434	-0.0645841	0.0503905	1.99803	-0.359936	-0.126178	0.0528072	G2M
opc1T_AAACGGGTCGCATGAT-1	-0.0430826	0.113396	0.265516	1.61299	-0.105238	0.472244	0.866232	1.86239	-0.129421	-0.202351	-0.0673993	0.930479	1.00666	0.698483	0.830214	1.93667	0.237863	0.00720637	-0.01692	S
opc1T_AAACGGGTCTCGTTTA-1	-0.0409406	0.277286	0.151284	1.83983	-0.0988314	0.0104418	0.342163	2.12682	-0.256278	-0.136615	-0.0295108	0.640042	0.356708	0.446268	1.14192	2.08063	-0.114026	-0.0568567	-0.0487209	G1
opc1T_AAACGGGTCTCTTGAT-1	-0.0436324	0.0669045	-0.0792925	1.42618	-0.104746	-0.186961	-0.185765	1.87707	0.0550811	0.165019	0.151552	0.618315	0.175342	-0.0943278	0.408018	1.9254	-0.090715	0.0239908	-0.016684	S
opc1T_AAAGATGAGACTACAA-1	0.0774715	0.210365	-0.252269	1.15675	0.0966386	-0.10709	-0.175105	1.2748	0.937727	0.984735	0.819772	0.932051	0.232071	-0.29753	0.299972	1.55685	-0.0575042	0.260682	-0.0407413	S
opc1T_AAAGATGAGGTGCACA-1	-0.0419466	0.26333	0.0955555	1.74398	-0.0920583	0.166146	0.643666	1.9611	0.0502019	-0.101195	-0.0337398	0.541491	0.684692	0.447005	0.900419	1.99668	0.43122	-0.12533	-0.0872411	G1
opc1T_AAAGATGCACGAAATA-1	-0.011947	0.100303	0.157061	1.67866	-0.0636747	0.358835	0.624017	1.94963	-0.258597	-0.399329	-0.0917886	0.67392	0.78692	0.722572	1.07471	2.03132	-0.236544	0.0456898	-0.118323	S
opc1T_AAAGATGCACTAGTAC-1	-0.0322837	0.292059	0.0243687	1.51223	-0.0407902	0.348326	1.22135	1.89914	-0.264004	-0.367492	-0.0866283	0.784945	0.900066	0.830041	1.04149	1.84736	0.218231	-0.118769	0.00411542	G2M
opc1T_AAAGATGCAGCTGCAC-1	-0.0422464	0.100336	-0.114424	1.55466	-0.103618	-0.188814	0.266894	2.04456	-0.257074	-0.296603	-0.0664218	0.761836	0.405356	0.379246	0.561812	1.78982	-0.180406	-0.0498789	-0.0192034	G1
opc1T_AAAGATGGTATAGGTA-1	-0.0545267	0.395317	0.286998	1.42337	-0.0709776	0.416853	0.878392	1.69905	-0.389179	-0.399831	0.107698	0.665943	1.0639	1.04961	0.795751	1.73214	0.239719	-0.00436516	-0.116711	G1
opc1T_AAAGATGTCAACACAC-1	-0.0585544	0.732532	0.585093	1.50324	-0.119036	0.677523	1.1251	1.7461	0.175136	0.164445	-0.0376292	1.09408	1.19417	0.642908	1.24113	1.82442	0.60659	-0.126728	-0.0823242	G1
opc1T_AAAGATGTCCCTAATT-1	-0.0440381	0.12848	0.162387	1.47137	-0.0862782	0.00946731	0.115038	1.83563	-0.240905	-0.169967	0.0144648	0.750309	0.392757	0.794559	0.317047	1.87775	-0.281952	-0.0882202	-0.0216079	G1
opc1T_AAAGATGTCCTAGTGA-1	1.21992	0.354002	-0.268648	0.958285	1.09339	-0.0508483	-0.0683922	1.13927	1.00696	1.03851	0.474496	1.08406	0.343094	-0.268969	0.240892	1.32117	0.0334583	-0.134975	0.968342	G2M
opc1T_AAAGATGTCGTTTAGG-1	0.0302544	0.490961	0.386124	1.43272	-0.0542185	0.406222	0.86505	1.62527	-0.0945595	-0.144678	0.212763	0.741916	0.895512	0.307651	1.11437	1.76543	0.318042	0.151708	-0.0873419	S
opc1T_AAAGCAAAGACATAAC-1	0.0199826	0.24529	-0.116076	1.9171	0.00645937	-0.321178	-0.120159	2.09578	0.0293082	-0.10159	-0.074261	0.715985	0.0177615	-0.261385	0.184035	2.10397	-0.0811385	-0.0442419	0.0198742	G2M
opc1T_AAAGCAAAGATGTCGG-1	-0.0278876	0.221515	-0.239504	1.46574	-0.0584489	-0.21367	-0.315863	1.4451	0.486899	0.467901	0.0722728	0.941662	0.153672	-0.436846	0.116578	1.63375	-0.22833	-0.0952582	-0.0977798	G1
opc1T_AAAGCAAAGGACCACA-1	-0.0319982	0.198379	0.311045	1.5347	-0.049389	0.26432	0.960043	1.8871	-0.241545	-0.30644	0.102195	0.764285	0.888358	1.19355	1.44745	1.87828	0.171635	-0.088462	-0.0507937	G1
opc1T_AAAGCAAAGTTGCAGG-1	0.00794059	-0.0725796	-0.111411	2.18577	-0.0455562	-0.249019	-0.0787628	2.46344	-0.0679585	-0.323055	0.0823116	0.419829	0.0392058	0.11062	0.643399	2.4484	-0.0764133	-0.076809	0.00642339	G2M
opc1T_AAAGCAACAATGTAAG-1	-0.0491177	0.819545	0.404581	1.41222	-0.114864	0.504538	0.864143	1.58124	-0.132714	-0.104776	0.0578093	1.00623	0.910505	0.359571	1.21373	1.75756	0.557229	-0.0888766	-0.100648	G1
opc1T_AAAGCAACACTTAAGC-1	0.00970757	0.0499202	-0.204416	1.51302	-0.0556127	-0.286856	-0.319064	1.69535	0.294613	0.181532	-0.0364024	0.666895	0.131756	-0.305124	0.228444	1.69739	-0.306819	-0.0973819	0.0110473	G2M
opc1T_AAAGCAACATTCCTGC-1	0.229146	0.251938	0.0380104	1.28394	0.277523	0.318962	0.693132	1.41792	-0.166139	-0.159369	0.981267	0.70625	0.813717	0.480993	0.849178	1.63998	-0.0182512	0.558995	0.06365	S
opc1T_AAAGCAAGTAAAGGAG-1	-0.0598538	0.564855	-0.0688149	1.52507	-0.122495	0.0456888	-0.0803471	1.63439	0.797374	0.824237	0.227896	1.19128	0.368876	-0.298269	0.308174	1.7167	-0.0313795	-0.121986	-0.0825832	G1
opc1T_AAAGCAAGTCGGCACT-1	0.077627	0.518155	0.0617526	1.32525	0.0722487	0.400085	0.937003	1.65234	-0.164898	-0.244148	0.270716	0.723516	0.967303	0.886576	0.712867	1.77478	0.154281	0.0302583	0.0403441	G2M
opc1T_AAAGCAAGTCTTGTCC-1	0.0268503	0.404274	0.632435	1.44029	-0.0347886	0.779211	1.35304	1.75468	-0.10823	-0.105939	0.0735373	0.702568	1.4204	0.938343	1.2623	1.91025	0.35633	-0.0173009	-0.063861	G1
opc1T_AAAGCAAGTGTAAGTA-1	0.22536	1.03355	0.810004	0.860937	0.341022	1.65256	1.68284	1.07228	-0.0213359	0.310637	0.549552	1.56445	1.88176	0.913927	1.13107	1.25311	0.704743	0.0870347	0.198267	G2M
opc1T_AAAGCAAGTGTGGTTT-1	0.0222115	0.0860352	-0.418687	1.65325	0.0302064	-0.302208	-0.366259	1.89481	0.566591	0.34126	0.196158	0.876229	0.0816808	-0.307407	0.107451	1.81963	-0.44979	0.0497064	-0.0963321	S
opc1T_AAAGCAAGTTGCTCCT-1	0.0151753	0.366227	0.125748	1.78817	-0.0112013	0.38758	0.935744	1.89898	-0.196992	-0.300177	0.143547	0.688363	0.860805	0.798251	1.4155	2.00037	0.228345	-0.0462592	-0.102586	G1
opc1T_AAAGCAATCGCCAAAT-1	-0.0610279	0.29146	0.0875141	1.79579	-0.0888643	0.300038	0.657558	1.97058	-0.118357	-0.161346	0.0928946	0.677399	0.707211	0.718688	0.980593	1.93527	0.0674293	-0.018232	-0.0644206	G1
opc1T_AAAGCAATCTGCAAGT-1	-0.0695491	0.0628206	-0.384402	1.20998	-0.122645	-0.276866	-0.377771	1.48397	1.06993	1.0097	0.00445621	0.806498	0.015456	-0.310427	-0.159518	1.47702	-0.0366867	-0.0879028	-0.04082	G1
opc1T_AAAGCAATCTGGGCCA-1	0.0389478	0.207697	0.108153	1.78276	-0.0270321	0.18676	0.604275	2.00187	-0.233336	-0.321275	-0.0372926	0.757569	0.685602	0.65268	1.0171	2.03977	-0.240553	-0.0318027	-0.14922	G1
opc1T_AAAGTAGAGAAGGACA-1	-0.0205417	0.0437701	0.133874	1.71977	-0.0767904	0.308216	0.241746	2.04169	0.283491	0.20203	0.0809045	0.697042	0.64304	0.440571	0.464358	2.01718	0.151513	0.0413891	-0.0295381	S
opc1T_AAAGTAGAGCTAGTCT-1	-0.0759783	0.753822	0.326801	1.18111	-0.0899968	0.67646	0.916441	1.4059	-0.0805173	-0.107353	0.0178952	0.758911	0.97327	0.611103	1.25994	1.5101	0.480281	-0.112567	-0.153685	G1
opc1T_AAAGTAGAGTCGATAA-1	0.0621264	0.244713	-0.16755	1.58398	0.0140626	-0.0106842	-0.153821	1.84978	0.864783	0.805135	0.0190489	1.05669	0.366809	-0.162642	0.092739	1.84356	0.0367096	-0.104927	0.0405506	G2M
opc1T_AAAGTAGAGTGCAAGC-1	-0.033376	0.212672	-0.0737284	1.16037	-0.0830721	-0.350446	-0.625261	1.20615	1.3596	1.17251	0.185906	0.67073	-0.087531	-0.384667	-0.07107	1.49078	0.127872	-0.0696153	0.00245334	G2M
opc1T_AAAGTAGCAGTCAGCC-1	0.070639	0.179629	0.434353	1.46059	0.00490508	0.369197	0.788904	1.93268	-0.176066	-0.224656	0.138899	0.744343	0.886664	0.862159	1.20552	1.94165	0.140653	-0.0864472	-0.00752453	G1
opc1T_AAAGTAGCATACAGCT-1	-0.000932473	0.49854	0.381139	1.40218	-0.0584051	0.293605	0.903855	1.6448	-0.202754	-0.262726	-0.0594102	0.931177	0.948546	0.698281	1.06779	1.86678	0.0919731	-0.0968923	-0.0720633	G1
opc1T_AAAGTAGGTAGCTTGT-1	-0.00265062	0.301185	0.0782653	1.56407	-0.0131162	0.605271	1.19418	1.95654	-0.119302	-0.273419	0.138062	0.774799	1.23854	0.944289	1.40144	1.89464	0.350073	-0.0484835	-0.0653523	G1
opc1T_AAAGTAGGTAGGCTGA-1	-0.0377907	0.0990099	-0.224068	2.29401	-0.0392952	-0.461381	-0.530672	2.44972	0.147182	0.0359995	0.0264738	0.489882	-0.248062	-0.332295	0.104232	2.50373	-0.141056	0.0456953	-0.0193214	S
opc1T_AAAGTAGGTCAAACTC-1	-0.0552168	0.723125	0.401939	1.16522	-0.117399	0.583039	0.651837	1.45426	0.0877017	-0.056947	0.122083	0.848706	0.64812	0.406847	0.754805	1.48409	0.411937	0.029508	-0.00173791	S
opc1T_AAAGTAGGTGGTCTCG-1	-0.0363971	-0.0143039	-0.191957	1.61441	-0.102913	-0.161084	-0.299198	2.05195	0.627447	0.325872	-0.0592168	0.50974	0.0860639	-0.178206	0.0845791	2.12263	-0.181456	0.0354797	-0.06462	S
opc1T_AAAGTAGTCACGAAGG-1	-0.0345955	0.24768	0.487314	1.66667	-0.0893674	0.476702	1.00736	2.01532	-0.203716	-0.16754	0.0808511	0.896507	1.04543	1.12768	1.07604	2.00496	0.422981	-0.11283	-0.0269376	G1
opc1T_AAAGTAGTCTCTAAGG-1	-0.0497077	-0.006222	-0.0644941	1.70908	-0.109338	-0.319772	-0.264492	2.05375	0.465813	0.461623	0.0373689	0.653556	0.167044	-0.247483	0.0845613	1.92491	-0.0766089	-0.0673842	-0.133927	G1
opc1T_AAAGTAGTCTTTAGTC-1	-0.0150979	0.071606	0.228546	1.58464	-0.0202432	0.138317	0.594631	1.8705	-0.314289	-0.367493	0.141446	0.758326	0.835801	0.690862	0.505027	1.85492	-0.0604676	0.0385643	-0.02749	S
opc1T_AAATGCCAGATATGGT-1	0.0345812	0.23476	-0.153528	1.95913	0.0118482	-0.550955	-0.418517	2.22368	-0.0567377	-0.0424507	0.078106	0.663479	-0.163345	-0.190515	0.071198	2.16153	-0.166675	-0.0531564	0.0357674	G2M
opc1T_AAATGCCAGGCACATG-1	-0.0507	0.155346	-0.293093	2.15417	-0.0968949	-0.300374	-0.321483	2.42861	-0.231825	-0.290642	-0.0135852	0.434678	0.0724043	-0.12005	0.211946	2.36464	-0.223753	-0.0279316	-0.0572225	G1
opc1T_AAATGCCAGGTGGGTT-1	0.00432073	0.478636	0.0980498	1.10117	-0.0487575	0.340022	1.08632	1.29105	-0.137078	-0.10451	-0.0130955	0.888605	0.951414	0.841723	1.459	1.37417	0.0675201	0.0148646	-0.0868409	S
opc1T_AAATGCCAGTAACCCT-1	0.00416667	0.223867	0.0478579	1.32062	-0.0455663	0.323074	0.795641	1.51596	-0.039389	-0.102718	-0.0754756	0.986519	0.888996	0.417266	0.895217	1.72885	-0.159835	-0.0988126	-0.0900503	G1
opc1T_AAATGCCAGTAAGTAC-1	-0.0567172	0.131137	0.479524	1.58071	-0.0683192	0.212735	0.860429	1.94901	-0.196203	-0.194622	0.13101	0.869378	0.790556	0.780004	1.20377	1.9225	0.111337	-0.0480493	-0.0273181	G1
opc1T_AAATGCCAGTTAAGTG-1	-0.0461082	0.102271	0.206438	1.80815	-0.105645	0.18739	0.608728	2.05639	-0.316067	-0.312368	0.151189	0.7622	0.880856	0.677757	0.596534	2.07556	0.0970133	0.0343203	-0.0364616	S
opc1T_AAATGCCCAAGTACCT-1	0.244091	0.818797	0.168214	1.02708	0.276381	0.829591	0.729371	1.35378	0.0747019	0.232847	0.816539	1.25469	1.10996	0.174529	0.698089	1.46159	0.0873323	0.337442	0.0568525	S
opc1T_AAATGCCCAATAGAGT-1	-0.0702152	0.52694	0.117679	1.36248	-0.121627	0.398826	0.582879	1.66724	0.405268	0.321459	-0.114087	1.15119	0.878976	0.172438	0.625058	1.5169	0.323181	0.0148058	0.00246122	S
opc1T_AAATGCCCACATGTGT-1	-0.06739	1.00988	0.283848	0.956685	-0.11603	0.836526	0.91347	1.36465	0.198578	0.245231	0.420314	0.813475	0.730245	0.49666	0.798172	1.37412	0.343485	0.0823862	-0.0398841	S
opc1T_AAATGCCCACCGAATT-1	-0.0317189	0.102637	0.114059	1.7978	-0.0487599	0.140589	0.480108	1.90172	-0.291242	-0.357405	-0.0616552	0.862777	0.761877	0.733547	0.378133	2.0904	-0.0659031	-0.0882294	-0.0332199	G1
opc1T_AAATGCCCAGGGAGAG-1	-0.0446028	0.195462	0.0769568	1.92954	-0.0958307	0.202898	0.61471	2.07449	-0.0931024	-0.105686	0.136823	0.77113	0.698685	0.323032	0.85909	2.22527	-0.124061	-0.045129	-0.0389126	G1
opc1T_AAATGCCCAGGTCGTC-1	-0.0681936	0.165943	-0.226324	1.44392	-0.108182	-0.0167988	-0.117375	1.57394	0.815675	0.611468	-0.00289224	0.978527	0.425944	-0.361536	0.102958	1.6373	-0.129078	0.0200539	-0.0333264	S
opc1T_AAATGCCCATCGACGC-1	-0.0649619	0.53692	-0.217764	1.36094	-0.0844732	-0.388557	-0.406868	1.36012	0.710452	0.69571	0.120189	1.02296	-0.0814275	-0.311756	0.164817	1.60119	0.0222736	-0.0658662	-0.0166073	G1
opc1T_AAATGCCGTAGATTAG-1	0.0157056	0.886225	0.4048	1.37236	-0.0632397	0.927309	1.30783	1.56231	-0.126833	-0.155782	0.137627	0.858537	1.39086	0.623639	1.28186	1.78963	0.252212	-0.101806	-0.0801043	G1
opc1T_AAATGCCGTCGGCACT-1	0.0848144	0.445714	0.303272	1.26458	0.020172	0.504385	0.990849	1.50707	-0.255748	-0.36807	0.0616001	0.951408	1.07907	0.993541	0.742391	1.51621	0.368512	-0.0902474	0.0400799	G2M
opc1T_AAATGCCGTTCCCGAG-1	-0.0460359	0.504549	0.25348	1.6562	-0.0950447	0.722703	1.14907	1.9053	-0.0249589	-0.117387	-0.0596956	0.954325	1.38912	0.794213	1.10833	1.95046	0.355346	-0.0876367	-0.0885869	G1
opc1T_AAATGCCTCAAGGCTT-1	-0.0643297	0.261379	-0.448437	1.16369	-0.130011	-0.233576	-0.474219	1.3555	1.30418	1.20354	0.22028	0.782513	-0.0929296	-0.376147	0.221569	1.60973	-0.203701	-0.109721	-0.153261	G1
opc1T_AAATGCCTCATCACCC-1	-0.0214981	0.302231	-0.191546	1.39802	-0.0733139	-0.078541	-0.520356	1.52251	1.07861	1.08201	0.142727	1.03402	0.13248	-0.387934	-0.0459472	1.73648	-0.148454	-0.0357794	0.0192493	G2M
opc1T_AAATGCCTCCTCATTA-1	-0.0299093	0.271301	-0.289365	1.53572	-0.116361	-0.12566	-0.187389	1.5752	0.857908	1.08767	0.0740283	0.744097	0.0940159	-0.336991	0.0864656	1.8438	0.152289	-0.0644982	-0.0760747	G1
opc1T_AAATGCCTCGAACTGT-1	-0.0310116	0.576744	0.463201	1.78463	-0.0811223	0.518606	1.05411	2.03879	-0.184456	-0.394679	-0.0445736	0.824371	0.960665	0.703469	1.2239	1.99473	0.531836	0.0244348	-0.0836162	S
opc1T_AAATGCCTCGCCAGCA-1	0.0394901	0.386853	0.106598	1.63454	-0.0624542	0.338551	0.862533	1.91709	-0.202552	-0.375943	-0.0291979	0.803977	0.98756	0.895933	1.35039	1.97159	-0.0102908	0.0338554	-0.0408294	S
opc1T_AAATGCCTCTCTTGAT-1	-0.0500128	-0.0533375	0.225895	1.54256	-0.0973263	0.179026	0.550296	1.95672	-0.0674234	-0.190371	-0.0161012	0.609038	0.644477	0.541127	1.33971	1.9297	-0.22671	-0.0142801	-0.0888979	G1
opc1T_AAATGCCTCTGCGTAA-1	-0.0780278	0.254768	-0.0768514	1.0027	-0.137098	-0.136794	-0.303044	1.02754	1.24011	1.27276	0.188863	0.966944	0.161415	-0.353129	0.148088	1.27194	0.109575	-0.0471095	0.00504378	G2M
opc1T_AACACGTAGCCAACAG-1	-0.0418751	0.0360792	-0.182609	1.82397	-0.0936123	-0.327662	-0.206488	2.16356	-0.0539173	-0.202885	0.0589451	0.511185	0.0983986	-0.287935	-0.0294087	2.16858	-0.12175	-0.11955	-0.019139	G1
opc1T_AACACGTAGGTGACCA-1	0.352372	0.535569	0.091551	0.887715	0.306619	0.535351	0.802981	1.11327	-0.172417	-0.318096	0.939877	0.941556	1.13805	0.432961	0.820839	1.39325	-0.0376939	0.325014	0.0699856	S
opc1T_AACACGTAGTGGGTTG-1	0.0208531	0.553932	0.426038	1.26294	-0.0303896	0.902256	1.332	1.63091	-0.172801	-0.0677484	0.0223442	0.698339	1.32751	0.704383	1.74599	1.69949	0.618932	-0.104838	-0.0632935	G1
opc1T_AACACGTAGTGTCTCA-1	-0.0547725	0.577653	0.220686	1.52827	-0.0262294	0.729815	0.993881	1.84987	-0.181314	-0.0890636	0.152525	0.821752	1.15706	0.657035	0.956331	1.89345	0.262454	-0.0317098	-0.0719762	G1
opc1T_AACACGTCAACTGCGC-1	-0.00605649	0.383178	0.316891	1.51708	-0.0695966	0.479826	0.874619	1.72658	-0.0964019	-0.0888312	0.105759	0.76541	0.979267	0.68505	1.13664	1.78772	0.131227	-0.0446329	-0.0742333	G1
opc1T_AACACGTCAGTAACGG-1	-0.0365513	0.0713319	-0.225873	2.22348	-0.098885	-0.235516	-0.171518	2.38538	-0.207166	-0.254395	-0.0351739	0.584456	0.112546	0.100528	0.182261	2.349	-0.199671	-0.0459143	-0.0736416	G1
opc1T_AACACGTCAGTAAGAT-1	0.0139557	0.966328	0.472517	1.24945	-0.121035	0.761799	1.52106	1.43197	-0.182323	-0.220062	0.181336	1.10623	1.36707	0.635442	1.58945	1.53014	0.39438	-0.0247127	-0.060506	G1
opc1T_AACACGTCATATGCTG-1	-0.070855	0.875785	0.557164	1.18024	-0.120855	0.4605	0.882174	1.58884	-0.0603226	-0.1377	-0.0480225	0.94266	0.728491	0.679062	0.939541	1.59108	0.409333	-0.11425	0.0561413	G2M
opc1T_AACACGTCATTCCTGC-1	-0.0631522	0.546745	0.186842	1.10845	-0.0785308	0.506822	1.06308	1.37219	-0.192781	-0.177871	0.0338932	1.12957	1.10031	0.827882	0.844121	1.34153	0.298729	-0.0302237	-0.124891	G1
opc1T_AACACGTGTACTTCTT-1	-0.0534442	0.478632	-0.28782	1.84922	-0.0961876	0.0965428	0.0598788	1.9192	0.911904	0.640321	0.22284	0.922352	0.369826	-0.312908	0.458378	2.12921	0.0358229	-0.122163	-0.107114	G1
opc1T_AACACGTGTATGAAAC-1	-0.0468181	0.245469	0.252083	1.64827	-0.115044	0.540816	1.24415	1.80516	-0.316015	-0.326731	0.113099	0.687483	1.11565	1.04462	1.74244	1.89376	0.142681	-0.018118	-0.06847	G1
opc1T_AACACGTGTATGCTTG-1	-0.0419181	0.551124	0.039426	1.50133	-0.100827	0.860943	1.62817	1.68889	-0.290565	-0.282475	-0.00162101	1.04328	1.53289	1.05786	1.21501	1.80995	0.520445	-0.0403205	-0.0823151	G1
opc1T_AACACGTGTCAGCTAT-1	0.0715985	0.938321	0.360956	1.23363	0.0814282	0.963016	1.05251	1.36797	0.0817571	0.32478	0.964921	1.25905	1.3624	0.274184	1.03131	1.5117	0.59933	0.304344	0.122794	S
opc1T_AACACGTGTCTTGATG-1	-0.0175833	0.249728	-0.23531	1.15733	-0.0748124	-0.0987247	-0.160906	1.13421	0.499558	0.454041	0.0303089	0.906062	0.353021	-0.501286	0.24507	1.37054	-0.203838	-0.0966076	-0.0702631	G1
opc1T_AACACGTTCAACCATG-1	0.0054793	0.154303	0.161662	1.36026	-0.0661762	0.564716	0.893618	1.54511	-0.177828	-0.118205	-0.11004	0.877713	1.11591	0.801048	0.756105	1.6172	0.09931	0.0497646	-0.0181323	S
opc1T_AACACGTTCGTCCGTT-1	-0.0507799	0.278624	0.199537	1.99374	-0.0661843	0.217139	0.389562	2.0584	-0.389745	-0.444825	0.0632955	0.881639	0.720195	0.612117	0.187613	2.16999	-0.241794	-0.0446451	-0.0381263	G1
opc1T_AACCATGAGCGTTTAC-1	0.00416322	0.885108	0.265592	1.22186	-0.03745	0.465079	0.765836	1.45558	-0.0177049	0.14889	0.090565	1.20249	0.807709	0.448808	1.08798	1.40451	0.420225	-0.00535971	-0.043605	G1
opc1T_AACCATGAGCTAAACA-1	-0.0700044	0.681971	-0.19701	1.44852	-0.128382	-0.243611	-0.4971	1.6595	-0.0516932	0.0385407	0.0737703	1.38802	0.0736562	-0.428893	-0.285294	1.82172	-0.243473	-0.0476751	-0.0393644	G1
opc1T_AACCATGAGCTACCTA-1	-0.0540545	0.0102476	-0.111599	1.37907	-0.109553	0.0195324	0.0892824	1.6864	-0.216918	-0.149357	-0.0808208	0.726018	0.389116	-0.116364	0.311311	1.73962	-0.277206	0.0571311	-0.052516	S
opc1T_AACCATGAGGCAAAGA-1	0.438748	0.205457	-0.277784	1.40566	0.581806	-0.378817	-0.405953	1.45309	0.55911	0.570526	1.17298	0.670936	-0.114139	-0.348986	-0.058254	1.84386	-0.280463	0.510238	0.238815	S
opc1T_AACCATGAGTCGTTTG-1	-0.0571672	0.668905	0.371219	1.31426	-0.112489	0.235187	0.925365	1.74417	-0.237009	-0.259187	0.0753502	0.710802	0.840056	0.459097	1.61103	1.79648	0.136439	-0.0236958	-0.152402	G1
opc1T_AACCATGCAAGAGGCT-1	-8.94979e-05	-0.0586999	-0.0805755	1.72003	-0.0198356	0.04705	0.306818	1.86609	-0.203483	-0.290186	-0.0643098	0.671689	0.49449	0.403043	0.653843	1.89003	0.0823217	0.00767898	-0.0352187	S
opc1T_AACCATGCACATAACC-1	-0.0421985	0.148229	-0.0727355	1.9406	-0.0498877	0.15549	0.440856	2.19026	-0.148425	-0.2255	0.178373	0.559265	0.677516	0.678807	0.867247	2.20966	-0.241745	-0.0602315	0.0271987	G2M
opc1T_AACCATGCACTGAAGG-1	-0.0498024	0.0586175	0.0928451	1.63162	-0.104035	0.0280968	0.528705	1.81762	-0.142701	-0.187294	0.0466344	0.580473	0.466838	0.636114	1.24103	1.91356	-0.0410308	-0.0763972	-0.0487673	G1
opc1T_AACCATGCAGACGCTC-1	-0.0144747	0.0821825	0.321452	1.52313	-0.122903	0.37287	0.732938	1.72601	-0.202815	-0.269224	0.0384067	0.695143	0.91437	1.07095	0.941418	1.79139	-0.177227	-0.0815961	-0.016367	G1
opc1T_AACCATGCATCACGTA-1	-0.00318401	-0.0605244	0.507755	1.34241	0.000555022	0.185188	0.721664	1.59706	-0.215412	-0.274446	0.107581	0.700418	0.700128	1.16775	1.30126	1.59854	-0.0620456	-0.0434349	-0.0241908	G1
opc1T_AACCATGGTTTAAGCC-1	-0.0374135	-0.0946229	-0.200675	2.21621	-0.0385058	-0.427289	-0.467699	2.46911	-0.00404656	-0.223265	0.023456	0.476159	-0.159276	-0.27922	0.117449	2.37884	-0.265657	-0.0374973	-0.0457232	G1
opc1T_AACCATGTCAGGCCCA-1	-0.0552738	0.23932	-0.327822	1.23354	-0.124442	-0.00374492	-0.240224	1.14285	1.006	0.974239	0.0274352	1.07764	0.318748	-0.301456	0.152736	1.42708	-0.123377	-0.0712254	-0.0643586	G1
opc1T_AACCATGTCTAACCGA-1	-0.0408168	-0.0230354	-0.193281	2.11992	-0.0901047	-0.43335	-0.360389	2.31148	-0.268802	-0.378978	0.105704	0.412401	-0.152077	-0.214063	0.15204	2.33051	-0.337155	-0.134322	-0.0403774	G1
opc1T_AACCGCGAGAATAGGG-1	0.00371203	0.499264	0.252367	1.32834	-0.0118902	0.688331	1.15692	1.52406	-0.305145	-0.157597	0.105194	0.879687	1.21268	1.10933	1.63662	1.68505	0.131908	-0.0734547	-0.0611844	G1
opc1T_AACCGCGAGAGTGACC-1	-0.0500154	0.0138217	0.209962	1.95132	-0.114281	0.133568	0.749547	1.91293	-0.173708	-0.193126	-0.127875	0.657011	0.765829	1.0914	0.659684	1.78444	0.19732	-0.0754364	-0.0689215	G1
opc1T_AACCGCGAGGAACTGC-1	-0.0414057	0.204109	0.0152989	1.6848	-0.0434652	-0.0741696	0.468779	2.09056	-0.134354	-0.275838	0.0589272	0.701892	0.355115	0.735237	1.04319	2.06254	0.134609	-0.0677607	-0.00302571	G1
opc1T_AACCGCGCAAGCTGTT-1	0.113689	0.460265	0.359682	1.56132	0.0654446	0.587333	1.21862	1.65472	0.0259435	-0.00705686	0.519846	0.879445	0.940015	0.791707	1.54271	1.91164	0.443409	0.14885	0.089165	S
opc1T_AACCGCGCACAACGTT-1	-0.0657916	0.311744	0.231606	1.59298	-0.127134	0.0115887	0.461411	1.79098	-0.076168	-0.115267	-0.00638305	0.892816	0.684037	1.06206	0.502639	1.74337	0.018381	-0.101786	-0.0500756	G1
opc1T_AACCGCGCACTGTGTA-1	-0.00144789	0.612466	0.0140755	1.55375	-0.0179365	0.544588	0.87574	1.59932	-0.0989779	-0.138836	0.0155075	0.827274	1.15256	0.618904	1.16033	1.68905	0.237577	-0.0233112	-0.110605	G1
opc1T_AACCGCGCATCGTCGG-1	-0.00379556	0.265389	-0.15703	1.7086	-0.0536657	-0.28956	-0.0377222	1.93712	0.256442	0.157644	0.0951636	0.646995	0.157833	-0.113069	0.330319	1.96316	-0.364865	0.0771692	-0.0560599	S
opc1T_AACCGCGGTCCTAGCG-1	0.0342346	0.373284	0.0819773	1.05424	-0.0145369	0.265385	-0.00667093	1.4314	1.15078	1.24922	0.2159	1.20057	0.445294	-0.256344	0.346228	1.43593	0.105687	-0.117008	0.0795064	G2M
opc1T_AACCGCGTCACTTATC-1	-0.0454008	0.142739	-0.245346	2.1599	-0.0951331	-0.303034	-0.227509	2.40869	-0.121998	-0.120974	-0.0438543	0.329018	-0.224694	-0.12938	0.349983	2.46335	-0.264464	-0.085219	-0.0878738	G1
opc1T_AACCGCGTCGCCGTGA-1	-0.0378902	-0.0134446	-0.0389243	1.74549	-0.0132618	0.278446	0.717759	1.91028	-0.167101	-0.270699	-0.0116873	0.739522	0.983379	0.615573	0.880184	1.98931	0.0350489	-0.0213919	-0.0824947	G1
opc1T_AACCGCGTCTACTCAT-1	0.00608108	0.82105	0.220811	1.51145	-0.0410474	0.333495	0.563577	1.64825	0.127221	0.231116	0.278817	0.909727	0.590415	0.27766	0.806311	1.74094	0.324456	0.0800443	-0.0237776	S
opc1T_AACCGCGTCTGCTGTC-1	-0.0435287	0.360781	0.0162578	1.10171	-0.0786345	0.220107	0.427745	1.33909	1.06301	1.11219	0.181525	1.04686	0.664852	0.172502	0.490212	1.48812	0.545668	-0.0672321	-0.0619332	G1
opc1T_AACGTTGAGCGAAGGG-1	-0.0702461	0.338193	-0.369676	1.23066	-0.128836	-0.314922	-0.326375	1.39612	0.691445	0.630681	0.171115	0.961975	0.0570922	-0.364974	0.10613	1.5624	0.0575329	0.00901832	-0.0294334	S
opc1T_AACGTTGAGGCATGTG-1	0.00320421	0.244386	-0.166666	1.64066	-0.0171285	-0.0855418	-0.00259518	1.96793	-0.100963	-0.093331	-0.0787177	0.839323	0.278913	-0.115404	0.516009	2.0357	-0.222406	-0.03095	0.0791911	G2M
opc1T_AACGTTGCAAGCTGTT-1	-0.0427872	0.37084	0.147458	1.63209	-0.0255607	0.305687	0.598435	1.92094	-0.164463	-0.221759	-0.00822343	0.467262	0.606279	0.650332	0.894269	1.92303	0.068158	-0.00360016	-0.0283832	G1
opc1T_AACGTTGCAAGGCTCC-1	-0.0115871	0.379073	-0.180926	1.40491	-0.0624022	-0.109324	-0.169484	1.6815	0.0198294	0.0988145	0.0848097	0.718096	0.153672	-0.19295	0.320144	1.84422	-0.348754	-0.105002	-0.0207657	G1
opc1T_AACGTTGGTAAATGAC-1	-0.0458691	0.164934	0.259307	1.69701	-0.0522742	0.273305	0.637204	1.99169	-0.327441	-0.255463	0.0665121	0.638686	0.688934	0.757177	0.714398	2.01553	0.174297	-0.0963794	-0.0653903	G1
opc1T_AACGTTGGTCAATACC-1	-0.0516362	0.211619	-0.229446	1.59389	-0.0960245	-0.140484	-0.297104	1.71722	0.0880412	0.238903	-0.0562545	0.740856	0.0752797	-0.134235	0.183284	1.8246	-0.214869	-0.0967389	-0.0844001	G1
opc1T_AACGTTGGTCACACGC-1	-0.0348326	0.311075	0.00351684	1.63769	-0.0880701	0.787473	1.25907	1.82523	-0.178428	-0.172639	0.0281132	0.764794	1.12294	1.27484	1.07455	1.84385	0.0782109	-0.0896432	-0.0218436	G1
opc1T_AACGTTGGTCCTCCAT-1	-0.0552978	0.310387	-0.407583	1.41566	-0.108998	0.0580265	0.0915205	1.46786	1.00851	0.840666	0.00974648	0.908871	0.407235	-0.175154	0.277018	1.57599	0.326447	-0.110308	0.0965275	G2M
opc1T_AACGTTGGTTACGTCA-1	-0.048723	-0.0641028	-0.146294	2.20035	-0.059072	-0.590237	-0.590022	2.37751	0.0232631	-0.0534001	0.0705767	0.543288	-0.33421	-0.307072	-0.0369509	2.28227	-0.222855	-0.0983431	-0.0294843	G1
opc1T_AACGTTGTCGCCAAAT-1	-0.0405186	0.193764	-0.163066	1.81194	-0.0957684	-0.22348	-0.276042	2.04807	-0.322028	-0.336303	0.0130436	0.578998	0.131629	-0.0291579	0.0932158	2.10117	-0.223352	-0.0367226	-0.103677	G1
opc1T_AACGTTGTCTTGCCGT-1	-0.00582326	0.595961	0.218569	1.50301	-0.071027	0.785401	1.18315	1.61008	-0.133711	-0.104894	0.0883002	0.80688	1.20354	0.805718	1.15475	1.69716	0.503434	-0.072151	-0.0645944	G1
opc1T_AACTCAGAGAAGATTC-1	-0.0552847	0.519844	0.12479	1.44557	-0.108829	0.499906	1.18708	1.60792	-0.168193	-0.28137	0.140705	0.740214	1.024	0.379341	1.59937	1.74448	0.272381	-0.13218	-0.0255186	G1
opc1T_AACTCAGAGTACGCCC-1	0.00603512	0.0570414	0.190064	1.67424	-0.0490973	0.0623844	0.61715	1.90745	-0.176954	-0.297906	0.0645123	0.753857	0.734998	0.756284	0.717113	1.76494	0.0271052	-0.0975751	-0.010923	G1
opc1T_AACTCAGAGTTGAGAT-1	-0.033163	0.159064	-0.176432	1.25474	-0.0949368	-0.131699	-0.100029	1.2678	0.820213	0.871364	0.0475446	1.05437	0.372596	-0.366689	0.283343	1.48002	0.274004	-0.106601	-0.0710202	G1
opc1T_AACTCAGCACCGAAAG-1	-0.0792042	0.286119	-0.196087	1.36933	-0.130659	-0.0650088	-0.223819	1.44514	1.08357	1.1232	0.361651	0.85416	0.243847	-0.502767	0.160815	1.68154	0.0564171	-0.000605002	-0.12327	G1
opc1T_AACTCAGCACCTTGTC-1	-0.0554063	-0.211923	-0.198953	1.80903	-0.112218	-0.515127	-0.360423	1.99812	-0.0527542	-0.205554	-0.0739962	0.368642	-0.163819	-0.304949	0.0475215	1.84099	-0.377704	0.00190216	-0.0659176	S
opc1T_AACTCAGCAGCTCCGA-1	-0.0384512	0.256443	0.264714	1.49656	-0.0985288	0.341233	0.901903	1.89481	-0.220889	-0.21697	-0.0794771	0.783516	0.986596	0.91009	0.836598	1.86887	-0.143847	-0.123258	-0.00820848	G1
opc1T_AACTCAGCAGCTGTTA-1	-0.0486548	0.621692	0.404389	1.53096	-0.0989882	0.72738	1.08743	1.82015	-0.0637626	0.0687927	0.0249106	0.850732	1.04647	0.447664	1.52289	1.78775	0.158684	-0.0730057	0.0263835	G2M
opc1T_AACTCAGCATTTCAGG-1	-0.0480274	0.568263	0.61156	1.27617	-0.0740893	0.70186	1.21529	1.61691	-0.117865	-0.126049	0.0910522	0.839783	1.30665	1.13722	1.74108	1.6951	0.459989	-0.050192	-0.0276858	G1
opc1T_AACTCAGGTGTATGGG-1	-0.0580791	0.939793	0.345757	1.38818	-0.0508833	0.718088	0.680739	1.55166	0.1247	0.247839	0.130369	1.29227	0.911485	0.192654	0.823857	1.70129	0.51599	0.00686375	-0.0530074	S
opc1T_AACTCAGGTTCAGACT-1	-0.00266701	0.0910645	-0.184721	2.00085	-0.0593435	-0.551261	-0.637906	2.02267	0.250984	0.181839	0.00600397	0.596946	-0.257971	-0.366021	0.0323358	2.08609	-0.31308	-0.0393856	-0.0143643	G1
opc1T_AACTCAGTCCAGATCA-1	-0.0597908	0.350251	0.0690628	1.26717	-0.0946422	0.303575	0.403223	1.30899	0.67928	0.651248	-0.0264044	0.803152	0.718309	-0.0645912	0.457127	1.50551	0.204367	-0.108493	0.0136688	G2M
opc1T_AACTCAGTCCGCAAGC-1	-0.042449	0.0158015	0.00175937	1.72003	-0.0460416	-0.122622	0.23101	1.8946	-0.371969	-0.399651	0.182497	0.685897	0.326359	0.743328	0.443551	1.84017	-0.29697	-0.0387408	-0.119987	G1
opc1T_AACTCAGTCTGTCCGT-1	-0.0151353	0.585031	0.359495	1.57209	-0.0698179	0.675502	1.02408	1.70568	-0.138356	-0.125336	0.042244	0.952648	1.10376	0.550346	1.25334	1.99687	0.293819	-0.0832307	-0.0502343	G1
opc1T_AACTCCCAGACCTTTG-1	0.0894933	0.304625	0.190981	1.45305	0.0258043	0.391166	0.840662	1.72895	-0.336668	-0.367517	0.0223412	0.865034	1.03773	0.71179	0.694353	1.79403	0.0648667	-0.0843019	-0.0332095	G1
opc1T_AACTCCCAGATCCTGT-1	-0.0672674	0.201723	-0.249376	1.3925	-0.121398	-0.159872	-0.363368	1.62187	1.20025	1.23432	0.108368	0.715362	0.07466	-0.427873	0.130681	1.7302	0.240721	-0.130482	-0.0689543	G1
opc1T_AACTCCCAGATGTGGC-1	-0.0395025	0.55623	0.236046	1.76177	-0.0905414	0.577173	1.01832	1.96763	-0.1421	-0.148996	0.167309	0.898433	1.21723	1.02477	1.05007	1.93561	0.462752	-0.0355976	-0.13518	G1
opc1T_AACTCCCAGCGATCCC-1	-0.0249975	0.192292	0.119647	1.94001	-0.0792053	0.557062	1.1916	2.25807	-0.243213	-0.214739	0.000817868	0.791545	1.24604	0.730732	1.105	2.28654	0.449856	-0.00919552	-0.060317	G1
opc1T_AACTCCCAGCTAAGAT-1	-0.0472092	0.897759	0.260484	1.45387	-0.0962765	0.738858	1.04139	1.58796	-0.018752	-0.122676	0.191308	1.03939	1.29184	0.580424	0.993168	1.96808	0.319074	-0.02869	-0.0783729	G1
opc1T_AACTCCCAGGCGTACA-1	0.860174	0.735645	0.476836	0.882124	0.887139	0.524208	0.649736	1.04206	-0.119427	0.081775	0.783613	1.01544	0.9097	0.214423	0.693348	1.25686	0.202614	0.174361	0.606898	G2M
opc1T_AACTCCCAGGGCATGT-1	-0.00130925	0.100138	-0.15417	1.95823	-0.0551122	-0.348312	-0.259856	1.99055	0.113941	-0.0246886	-0.122718	0.725385	0.0567751	-0.331098	0.184862	2.07945	-0.268292	-0.0876174	0.000381059	G2M
opc1T_AACTCCCAGTCATGCT-1	-0.0653217	0.310804	-0.229307	1.46991	-0.125244	-0.226243	-0.282771	1.52803	0.61592	0.594641	0.135755	0.967425	0.11584	-0.367714	0.152898	1.55635	-0.0976533	-0.0374975	-0.0500326	G1
opc1T_AACTCCCAGTTAAGTG-1	-0.0804554	0.104501	0.315172	1.44063	-0.0964826	0.416982	1.00451	1.70919	-0.172608	-0.166524	-0.036219	0.727713	0.958535	0.480745	1.22074	1.67513	0.294861	-0.0610436	-0.0985952	G1
opc1T_AACTCCCCACGGTAAG-1	0.00475413	-0.0521618	-0.0200359	1.87072	-0.0436795	0.172339	0.609285	2.07867	-0.236958	-0.346316	-0.0426584	0.733004	0.630424	0.967161	0.604134	2.0955	0.0214188	-0.0118155	-0.0611707	G1
opc1T_AACTCCCCAGTCGATT-1	-0.0536428	0.70309	0.313896	1.3273	-0.0456752	0.787391	1.10539	1.54608	-0.012519	0.126444	0.146058	1.36595	1.23669	0.765713	0.950915	1.70837	0.345643	-0.0326094	-0.059928	G1
opc1T_AACTCCCGTCCATCCT-1	-0.0471337	0.334283	0.425059	1.56302	-0.0577131	0.654755	1.37986	1.81709	-0.285755	-0.29664	0.0475083	0.793604	1.25341	1.12861	1.88477	2.00402	0.18776	-0.0714296	-0.0916248	G1
opc1T_AACTCCCGTTCCACGG-1	-0.0757524	0.535408	0.232613	1.49735	-0.119103	0.478815	0.832028	1.75662	-0.125564	-0.118176	0.00229093	0.983042	0.927759	0.55202	0.873913	1.76358	0.0277337	-0.0515651	-0.128329	G1
opc1T_AACTCCCTCAACACCA-1	1.06431	0.546236	-0.15546	1.22791	1.01848	0.26613	0.583634	1.40901	-0.156776	-0.186407	0.608913	0.775952	0.579994	0.12304	0.845655	1.72874	-0.0952409	-0.0278046	0.683566	G2M
opc1T_AACTCCCTCGGAAATA-1	-0.00151686	0.296529	-0.136325	1.4898	-0.0600356	-0.146905	-0.196633	1.87276	0.776949	0.607782	0.12937	0.969051	0.279479	-0.09279	0.372378	1.79187	-0.034765	-0.102853	-0.048566	G1
opc1T_AACTCTTAGAAGGCCT-1	-0.0628507	0.314968	0.0659148	1.41815	-0.0876333	0.124551	0.320732	1.63468	0.371253	0.369766	0.110584	0.755201	0.419369	0.23911	0.806222	1.71381	0.119138	-0.0507752	-0.0437789	G1
opc1T_AACTCTTCACCTCGGA-1	0.0560199	0.0966795	-0.291802	1.75517	0.0442937	-0.00181762	0.72569	2.02165	-0.158844	-0.226337	-0.00601925	0.629354	0.60003	0.908581	1.18269	1.85658	-0.0447547	-0.0530235	-0.0249806	G1
opc1T_AACTCTTGTACGCACC-1	0.00745835	0.0850211	0.148245	1.68958	-0.0632796	0.382606	1.00342	1.91196	-0.0277952	-0.231312	-0.174286	0.52801	0.747353	0.95973	1.45004	1.87763	0.249732	-0.0840784	-0.0235191	G1
opc1T_AACTCTTGTGGTCCGT-1	-0.0411738	-0.031316	-0.239953	2.10396	-0.0682682	-0.467698	-0.256296	2.46427	-0.241363	-0.386105	-0.0609938	0.355313	-0.0432172	-0.100668	0.312393	2.27381	-0.440103	-0.0618653	-0.0648762	G1
opc1T_AACTCTTGTTAGATGA-1	-0.0505899	0.428783	-0.226342	1.1041	-0.0313537	0.210049	-0.0751929	1.17525	1.05657	0.820144	0.240522	1.20122	0.632502	-0.00559258	0.0851934	1.2056	-0.0770868	-0.0836803	-0.0987261	G1
opc1T_AACTCTTGTTCAGACT-1	-0.0477614	0.539049	0.038335	1.66233	-0.0719524	0.652572	1.42608	2.01004	-0.114783	-0.196704	0.0944152	0.789757	1.19303	1.08494	1.69863	1.97999	0.262087	-0.0486941	-0.0452804	G1
opc1T_AACTCTTGTTCGTTGA-1	0.000202408	0.385483	0.433615	1.22547	-0.0572859	0.6751	0.904737	1.57916	-0.106257	-0.0452318	0.195584	0.712656	0.986306	0.454009	1.28597	1.57064	0.354928	-0.0159709	-0.0104911	G1
opc1T_AACTCTTGTTGCCTCT-1	-0.0589144	0.372843	0.272998	1.50174	-0.0659813	0.634799	1.32185	1.69404	-0.0761423	-0.164899	0.120909	0.738903	1.20492	0.663562	1.60615	1.76896	0.152266	-0.0536861	-0.0213906	G1
opc1T_AACTCTTTCGCACTCT-1	-0.0522104	0.534341	0.236926	1.21538	-0.110761	0.456362	0.940835	1.58824	-0.160341	-0.0262581	0.0777708	0.773387	0.844397	0.501577	1.48984	1.58756	0.356337	-0.0206389	-0.0574149	G1
opc1T_AACTCTTTCTCCAACC-1	-0.0658558	0.671491	0.429242	1.10427	-0.127837	0.701854	0.812974	1.4739	-0.197255	0.0728202	0.0865718	1.07443	0.808408	0.506024	0.715674	1.43903	0.378835	-0.0375247	-0.0433084	G1
opc1T_AACTCTTTCTCCCTGA-1	-0.0523645	0.183476	-0.159369	1.42221	-0.110524	-0.30754	-0.453953	1.56911	0.568869	0.506631	-0.0985566	0.869616	-0.0384578	-0.218655	-0.0799644	1.66058	-0.142767	-0.079025	-0.110109	G1
opc1T_AACTGGTAGATGTCGG-1	0.0089328	0.0273365	-0.219062	2.04583	-0.00946624	-0.363941	-0.282386	2.30521	-0.179147	-0.069574	0.136792	0.601644	-0.0438324	-0.160898	0.203937	2.38658	-0.182273	-0.0105074	0.0102841	G2M
opc1T_AACTGGTAGCGGCTTC-1	-0.0340109	0.206062	0.136667	1.65689	-0.0937647	0.516592	0.900609	1.79318	-0.079969	-0.204398	0.0650392	0.77754	1.01534	0.801712	0.959414	1.85331	0.0513974	-0.0063258	0.0196772	G2M
opc1T_AACTGGTAGGTTCCTA-1	0.0358739	0.113519	-0.298226	2.20614	-0.0719282	-0.324049	-0.319886	2.45426	-0.0186438	-0.224433	-0.0918487	0.434742	0.0158065	-0.154701	0.00602429	2.28174	-0.304798	0.0199022	-0.0246792	S
opc1T_AACTGGTCACTTAAGC-1	0.677662	0.0695711	-0.309947	1.1982	0.73408	-0.441446	-0.482273	1.2867	0.256652	0.242908	1.06993	0.667963	-0.0748839	-0.520036	0.147592	1.52686	-0.175565	0.283874	0.403125	G2M
opc1T_AACTGGTCAGCTGTAT-1	-0.0135817	-0.0689782	-0.24667	2.03054	-0.0642599	-0.325019	-0.223042	2.30516	-0.197622	-0.352447	-0.00510819	0.422304	-0.0121037	0.0232442	0.278522	2.17638	-0.293028	0.0371771	-0.0897528	S
opc1T_AACTGGTCAGTTTACG-1	-0.0496775	0.337513	-0.0394758	1.34314	-0.113474	0.256541	0.555324	1.54701	0.587902	0.4822	0.101157	0.724223	0.575186	0.563724	1.06824	1.60363	0.208532	-0.00707907	-0.10569	G1
opc1T_AACTGGTCATTATCTC-1	-0.0692738	0.380313	-0.238703	1.51039	-0.135227	-0.162463	-0.485147	1.50018	0.705355	0.831044	-0.019409	0.775296	-0.0232829	-0.438889	-0.166448	1.88382	-0.172409	-0.100894	-0.0994717	G1
opc1T_AACTGGTGTACTTAGC-1	0.0261014	0.227128	0.410584	1.33097	-0.0776756	0.331081	0.813016	1.81231	-0.253983	-0.419686	-0.148352	0.731935	0.992833	0.734466	1.50072	1.70462	0.123966	0.000191307	-0.016796	S
opc1T_AACTGGTGTCACTGGC-1	-0.0259172	0.047969	0.401887	1.87993	-0.0933898	-0.157893	0.271422	2.19421	-0.0469781	-0.185842	0.0660248	0.51116	0.278189	0.0612106	0.853306	2.23645	-0.00417637	0.0228304	-0.110457	S
opc1T_AACTGGTGTGACGCCT-1	0.0374565	0.0521746	0.203744	1.73867	-0.0188313	0.288284	0.711391	2.16251	-0.253359	-0.269924	-0.171704	0.726088	0.865449	0.926543	1.34165	2.08831	-0.0778529	0.0546354	-0.00923962	S
opc1T_AACTGGTGTGGACGAT-1	-0.0103493	0.228906	-0.220793	1.51154	-0.0275932	0.17705	0.394396	1.78594	-0.0729454	-0.0054884	0.102801	0.793523	0.6388	0.106248	0.607284	1.87264	-0.101639	-0.0511132	-0.0745546	G1
opc1T_AACTGGTTCACCAGGC-1	0.00453518	0.756674	0.1751	1.21034	-0.0548308	0.558776	0.633033	1.36252	0.0895716	0.246863	0.0829281	1.32162	0.929878	0.269411	0.741969	1.57359	0.330547	0.100656	-0.0611161	S
opc1T_AACTGGTTCCCAACGG-1	-0.0578511	0.19462	0.157866	1.57419	-0.096294	0.438872	0.957958	1.79561	-0.226224	-0.190748	-0.0580002	0.658589	0.928536	0.893624	1.65316	1.80986	0.140943	-0.036012	-0.0514633	G1
opc1T_AACTGGTTCGCTTGTC-1	-0.0491652	0.322409	0.248242	1.4172	-0.0653013	0.529397	0.922211	1.57719	-0.196112	-0.164811	-0.0277911	0.978597	1.00193	0.989344	0.968215	1.67513	0.0200291	-0.0699741	-0.0336237	G1
opc1T_AACTGGTTCGTATCAG-1	-0.0533473	0.236955	-0.30254	1.90359	-0.0390778	-0.330501	-0.231004	1.83077	0.088273	0.0105914	0.0297902	0.68385	-0.00345646	-0.209224	0.358045	1.92237	-0.425626	0.114241	-0.0502101	S
opc1T_AACTGGTTCTGAAAGA-1	-0.0124436	0.44331	0.554077	1.47468	-0.0726672	0.439815	1.0029	1.86865	-0.113469	-0.0907254	-0.0545503	0.859031	0.991844	0.375062	1.59119	1.88615	0.17553	-0.0679904	-0.0923961	G1
opc1T_AACTTTCAGAGGTTGC-1	-0.0474849	0.0420968	-0.098785	1.95317	-0.101116	-0.362216	-0.402818	2.27018	-0.157118	-0.165748	-0.0598447	0.666114	-0.141187	-0.0169293	0.219796	2.11406	-0.285961	-0.105681	-0.0762436	G1
opc1T_AACTTTCAGCAATATG-1	0.000353101	0.159247	-0.202277	1.73716	-0.0597519	-0.176637	0.0234843	2.00225	0.267044	0.274342	0.0305387	0.845087	0.231395	-0.0363542	0.509919	1.94616	0.107685	0.0042773	-0.0459611	S
opc1T_AACTTTCAGCACAGGT-1	-0.0165506	-0.00155731	-0.0694583	1.83668	-0.0647773	-0.19746	0.0304179	2.04323	-0.27826	-0.335549	-0.158192	0.68831	0.34929	0.203207	0.417973	1.97414	-0.168591	-0.03187	-0.0360262	G1
opc1T_AACTTTCAGTACCGGA-1	-0.00599784	0.282663	0.352487	1.38458	-0.0627406	0.57383	1.26814	1.60309	-0.109085	-0.134488	-0.137298	0.829394	1.22294	0.869609	1.33882	1.6868	0.176165	-0.0285134	-0.0272935	G1
opc1T_AACTTTCGTCAGAAGC-1	-0.046881	0.0987773	-0.169638	1.71327	-0.105973	-0.268973	-0.368569	2.12198	0.80167	0.682492	0.0201051	0.569857	-0.109946	-0.294743	0.152032	2.05494	-0.156316	-0.147777	-0.0614222	G1
opc1T_AACTTTCGTTCCAACA-1	-0.0467153	0.084482	-0.2981	2.06442	-0.0653608	-0.142187	-0.239163	2.18623	0.257518	0.120323	0.0672583	0.570658	0.202462	-0.288598	0.00609143	2.10319	-0.233208	-0.0679457	-0.103348	G1
opc1T_AACTTTCTCACAATGC-1	-0.0457096	0.115838	0.302184	1.6353	-0.0961115	0.0823059	0.527914	1.6636	-0.143798	-0.20261	0.145104	0.666048	0.615892	0.877891	0.672239	1.78883	-0.0839562	-0.0567562	-0.111919	G1
opc1T_AACTTTCTCGCCAAAT-1	-0.0261613	0.172231	0.55751	1.74753	-0.0808487	0.305105	0.628568	1.94989	-0.246487	-0.347714	-0.108346	0.596082	0.803012	0.53931	0.87003	2.05752	0.247842	-0.0907482	-0.0463441	G1
opc1T_AAGACCTAGGGCTTGA-1	-0.0452838	0.227465	0.375204	1.6151	-0.0456524	0.63355	1.17147	1.93021	-0.292618	-0.397535	0.095346	0.731665	1.23971	0.890436	1.19522	1.91442	0.193807	0.0290562	0.0242573	S
opc1T_AAGACCTAGTCTCAAC-1	-0.0464897	0.0943109	0.0863507	1.58132	-0.106682	0.351851	0.631013	1.8575	-0.186912	-0.208132	0.0982324	0.739682	0.953141	0.895219	1.11383	1.95182	-0.132312	-0.117154	-0.0105171	G1
opc1T_AAGACCTCATGCCCGA-1	-0.0488229	0.484	-0.0276606	1.57341	-0.0984954	0.0896583	0.00953309	1.83123	0.136155	0.146651	0.17954	0.945611	0.32466	-0.0407245	0.26939	2.09327	-0.109933	-0.0344916	-0.0754895	G1
opc1T_AAGACCTGTTATGCGT-1	-0.037436	0.322668	-0.0731103	1.98678	-0.0936206	-0.328204	-0.358101	2.15507	0.234502	0.198162	0.161949	0.955607	-0.0372566	-0.343225	0.222428	2.20123	-0.0848656	0.0590036	-0.0741743	S
opc1T_AAGACCTTCAACACTG-1	-0.0605024	0.172931	0.411442	1.68741	-0.0345448	0.469276	0.833416	2.01344	-0.148988	-0.123262	0.0425908	0.785538	0.930976	0.781279	0.781483	1.92591	0.259725	-0.0980782	-0.0759756	G1
opc1T_AAGACCTTCGCAGGCT-1	-0.04922	0.31247	0.285261	1.66725	-0.0496593	0.362156	0.770558	1.9122	-0.196043	-0.138833	0.147522	0.847297	0.801922	1.10772	1.17659	1.99663	0.0585004	-0.0528258	-0.0416899	G1
opc1T_AAGACCTTCTGACCTC-1	-0.0465757	-0.207015	-0.286846	2.04941	-0.0545401	-0.43918	-0.34569	2.33809	-0.153349	-0.306389	0.205953	0.497042	-0.128138	-0.1324	0.357689	2.31914	-0.29681	-0.00769283	-0.00136971	G1
opc1T_AAGCCGCAGAACTCGG-1	-0.0436268	0.00293119	-0.0517536	2.05141	-0.096725	-0.131795	0.112749	2.21442	-0.213683	-0.309745	-0.0252051	0.457396	0.244982	0.197435	0.667319	2.18204	-0.140463	-0.0657606	-0.0827619	G1
opc1T_AAGCCGCAGAGCTTCT-1	0.0102186	0.553919	0.212085	1.6365	-0.0415404	0.52769	1.15627	1.92711	-0.204863	-0.259553	-0.0131903	1.09687	1.28164	0.819344	1.01238	1.83817	0.323095	-0.00788488	-0.0546088	G1
opc1T_AAGCCGCAGCAGACTG-1	-0.0553088	0.516608	0.29941	1.46449	-0.106147	0.529993	1.19498	1.62336	-0.0806946	-0.21992	-0.0291058	0.947122	1.04586	0.826941	1.54319	1.66141	0.266119	0.00660978	0.00992138	G2M
opc1T_AAGCCGCAGTGAACAT-1	-0.0510113	0.37051	0.229131	1.45857	-0.109963	0.765482	1.24656	1.73282	-0.236368	-0.367861	0.00248854	0.745356	1.39529	0.633997	1.16261	1.82454	0.251862	-0.102015	-0.106797	G1
opc1T_AAGCCGCAGTGGGATC-1	0.00674334	0.509196	0.245014	1.74576	-0.0621136	0.565944	0.922364	1.89036	-0.197447	-0.232211	0.129259	0.978273	1.0958	1.08181	0.912962	1.90428	0.372462	-0.00992676	-0.0334357	G1
opc1T_AAGCCGCAGTTAGCGG-1	-0.0654019	0.504106	-0.227469	1.41403	-0.13406	-0.0688516	-0.293869	1.54091	0.698688	0.5148	0.0761312	1.09564	0.202394	-0.376243	0.0305847	1.57709	-0.0636042	-0.041561	-0.076692	G1
opc1T_AAGCCGCCAACGATGG-1	-0.0139355	0.586468	0.487962	1.44112	-0.0699788	0.750556	1.22504	1.74502	-0.00371526	0.0248737	0.0778144	0.744573	1.20485	0.809323	1.38631	1.74937	0.164136	-0.0435154	-0.00456029	G1
opc1T_AAGCCGCCAGGCGATA-1	-0.0319385	0.201116	-0.303357	1.60103	-0.0602574	-0.332072	-0.466313	1.64535	0.0623276	0.0158901	0.111726	0.535063	-0.143911	-0.224934	0.16078	1.76558	-0.29218	-0.0864126	-0.116059	G1
opc1T_AAGCCGCGTATTCTCT-1	-0.0448446	0.348392	0.206457	1.61599	-0.102816	0.414951	1.07226	1.83057	-0.0253751	-0.131848	-0.016354	0.80217	1.04204	0.560856	1.22543	1.96548	0.207905	-0.100894	-0.102125	G1
opc1T_AAGCCGCGTCAGCTAT-1	-0.0558073	0.437563	0.30263	1.65534	-0.0963053	0.635293	1.00948	1.91324	-0.114475	-0.208008	0.00365744	0.642367	1.07617	0.610091	1.04058	1.86637	0.290134	-0.0235229	-0.0476626	G1
opc1T_AAGCCGCGTGTGGTTT-1	-0.0636857	0.403764	-0.210305	1.20968	-0.098435	-0.26649	-0.180887	1.16488	-0.114216	-0.0722262	-0.0332588	0.898961	0.179924	0.0178916	0.263736	0.811098	-0.093819	-0.128096	0.00586598	G2M
opc1T_AAGCCGCGTTGCTCCT-1	-0.0579156	0.386265	0.345654	1.18562	-0.0654295	0.58403	1.0134	1.49518	-0.243403	-0.153644	0.126778	1.03212	1.29855	0.945442	0.608824	1.54041	0.378676	-0.0795506	0.136977	G2M
opc1T_AAGCCGCTCACAGGCC-1	-0.0107479	0.381503	0.118883	1.59174	-0.0756994	0.330411	0.675482	1.80043	-0.0946482	-0.0526986	0.0426481	0.792546	0.784898	0.419798	0.817256	1.7825	0.0893141	-0.0358108	-0.0649427	G1
opc1T_AAGCCGCTCATACGGT-1	-0.0827382	0.172585	0.0919706	1.24083	-0.147193	0.0529418	0.354703	1.48589	0.750309	0.554843	0.0932398	0.652437	0.477028	0.40835	0.938805	1.58268	0.221139	-0.0872447	-0.0790325	G1
opc1T_AAGCCGCTCCGCAGTG-1	-0.000528243	0.344693	0.254369	1.50127	-0.0141936	0.489455	0.882072	1.7747	-0.151421	-0.162195	-0.00652984	0.832715	1.11307	0.773966	0.773946	1.79575	0.076327	0.00894901	-0.0286962	S
opc1T_AAGCCGCTCGCCTGAG-1	-0.0426255	0.128846	-0.172308	1.66948	-0.097112	-0.339325	-0.271957	1.96905	0.408563	0.292953	0.0556862	0.824246	0.04783	-0.198075	0.308561	1.94057	-0.19422	-0.0843094	-0.0353728	G1
opc1T_AAGCCGCTCGTGACAT-1	-0.0495336	0.343041	0.252639	1.66482	-0.0896183	0.392912	0.835062	2.05394	-0.2541	-0.269132	0.0325789	0.781927	0.942888	0.762465	0.9539	1.86947	0.102726	-0.0906187	0.00595123	G2M
opc1T_AAGGAGCAGAGCTTCT-1	-0.0758139	0.290978	-0.299578	1.25974	-0.134434	0.0242253	-0.12567	1.6319	0.758569	0.802853	0.0136319	0.934001	0.229679	-0.313131	0.234185	1.59617	-0.0682364	-0.0816212	-0.00495108	G1
opc1T_AAGGAGCAGGGTATCG-1	-0.0566927	-0.0805513	-0.259996	1.64699	-0.0763537	-0.397396	-0.463272	1.91215	0.795617	0.698143	-0.0194902	0.897882	-0.0158735	-0.235959	-0.00167486	1.87677	-0.271548	-0.121921	-0.0562278	G1
opc1T_AAGGAGCAGTCCGGTC-1	-0.0353817	0.237472	0.268753	1.46102	-0.0807754	0.461683	0.870939	1.89913	-0.156331	-0.265405	-0.107637	0.904427	1.09421	0.855053	0.692481	1.80132	0.180262	-0.101316	-0.041317	G1
opc1T_AAGGAGCCAATGTTGC-1	-0.0370594	0.0940962	0.208197	1.72212	-0.0859139	0.126356	0.411691	1.95653	-0.0171374	-0.125126	-0.0349343	0.825349	0.557786	0.540747	0.55012	1.88353	0.0912061	-0.0972521	-0.0113769	G1
opc1T_AAGGAGCCAGGACGTA-1	0.763476	0.742434	0.130879	1.10636	0.727262	0.555008	0.755699	1.3351	-0.124244	0.0878992	0.74763	1.20016	0.82691	0.645701	0.548995	1.48265	0.17333	0.090606	0.456078	G2M
opc1T_AAGGAGCCATTAACCG-1	-0.0225758	0.356334	0.357148	1.47036	-0.0462031	0.796174	1.47402	1.74765	-0.047238	-0.0133885	-0.0310157	0.773963	1.10946	1.05416	1.57192	1.7673	0.534657	-0.0528005	-0.0960676	G1
opc1T_AAGGAGCGTAGCCTCG-1	-0.0393917	0.505297	0.525255	1.63574	-0.0938889	0.754262	1.22307	1.99329	-0.107044	-0.0326107	-0.0268903	1.00756	1.33989	1.09767	1.83226	1.90933	0.555934	0.00275414	-0.075795	S
opc1T_AAGGAGCGTATAGGGC-1	0.0177271	0.146927	-0.283715	1.74619	-0.0427958	-0.306689	-0.329383	1.91871	1.07377	0.72719	-0.0268744	0.805321	-0.0443974	-0.134209	0.137298	1.99849	-0.0449955	-0.0683844	-0.0536504	G1
opc1T_AAGGAGCGTGTAAGTA-1	-0.0485757	0.34413	0.559002	1.5165	-0.0965121	0.618862	1.36684	1.7138	-0.234889	-0.287872	-0.119053	0.966794	1.15801	1.28748	1.92343	1.68435	0.251333	-0.0731104	-0.135842	G1
opc1T_AAGGAGCGTTGGAGGT-1	-0.0395521	0.0805741	-0.00124616	1.43665	-0.0995019	0.096894	0.576434	1.90896	-0.199618	-0.369353	0.0169344	0.792105	0.70917	0.550328	0.784004	1.87192	-0.213766	0.0940082	-0.14257	S
opc1T_AAGGAGCGTTTGTTGG-1	-0.0443877	0.238085	0.112171	1.83831	-0.0766803	0.105231	0.457889	2.29256	-0.103002	-0.146091	0.121651	0.738002	0.66221	0.684199	0.695451	2.09799	-0.0313585	-0.0573757	-0.0436207	G1
opc1T_AAGGAGCTCACAATGC-1	0.00585908	0.51232	0.20393	1.68932	-0.0472224	0.514155	0.99465	2.00594	0.00012899	-0.00624055	0.00590674	0.84002	0.967686	0.647296	1.25906	2.12123	0.145408	-0.0341023	-0.0153297	G1
opc1T_AAGGAGCTCTGCTGCT-1	1.04318	0.702106	0.00259762	1.11433	0.899814	0.32714	0.384367	1.28858	0.0579534	0.203413	0.384083	0.983329	0.708881	0.0823919	0.760354	1.8072	0.119233	-0.0577246	0.728485	G2M
opc1T_AAGGAGCTCTGTCCGT-1	-0.0433943	0.282999	0.160486	1.61392	-0.0980049	0.409418	0.827804	1.83647	-0.136459	-0.243906	0.0791634	0.853111	0.89629	0.819153	0.686987	1.801	0.421573	-0.13121	-0.0359394	G1
opc1T_AAGGCAGAGCCAGGAT-1	0.115374	0.310181	0.3048	1.4141	0.0599004	0.261466	0.431444	1.68766	-0.243246	-0.198983	0.149725	0.877957	0.769903	0.625441	0.39228	1.70592	-0.0751607	0.0544135	-0.0198997	S
opc1T_AAGGCAGAGCGCCTTG-1	-0.040052	-0.0414988	0.0746235	1.99047	-0.0897597	0.447097	0.932253	2.17068	-0.00268874	-0.0502117	0.220543	0.772487	1.02372	0.576574	0.852911	2.21855	0.0421331	0.0284266	0.0143428	S
opc1T_AAGGCAGAGCTAACTC-1	0.0148693	0.28714	0.0288996	1.67166	-0.043568	0.314603	0.646445	1.93823	-0.275865	-0.264245	-0.0357174	0.742675	0.807193	0.391649	0.900333	2.07465	0.0139168	-0.057593	0.0670105	G2M
opc1T_AAGGCAGCAGGCTGAA-1	-0.0120155	0.938691	0.166376	1.07137	-0.0142693	0.75513	0.908966	1.42116	0.117522	0.0762035	0.0976303	1.45717	1.1454	0.468019	1.12619	1.41994	0.237444	-0.119078	-0.109962	G1
opc1T_AAGGCAGCATGGTAGG-1	-0.0137215	0.256501	0.0943212	1.93033	-0.0262217	0.365106	0.564178	1.93026	-0.148935	-0.182309	0.073909	0.718232	0.804377	0.532962	0.668772	2.11222	-0.0829553	-0.0491263	-0.0488615	G1
opc1T_AAGGCAGGTGGCGAAT-1	-0.0530203	0.253605	-0.145859	1.70971	-0.118098	-0.0365129	0.212055	1.857	-0.1025	-0.106161	-0.09118	0.591886	0.450459	0.082807	0.748478	2.00606	0.0233596	-0.123116	-0.0727556	G1
opc1T_AAGGCAGGTTGTGGAG-1	-0.0598025	0.702023	0.106556	1.68244	-0.0997037	0.341366	0.53195	1.93097	0.0170931	0.131539	0.142431	0.935771	0.638117	0.248637	0.734578	1.87955	0.0949233	-0.102649	-0.0430881	G1
opc1T_AAGGCAGTCCACGAAT-1	-0.0477104	0.06631	0.133473	1.42953	-0.054587	-0.456749	-0.340136	1.67159	0.0258988	-0.135123	0.006511	0.512352	-0.164556	-0.131829	0.425027	1.96367	-0.28847	-0.0949733	-0.0320394	G1
opc1T_AAGGCAGTCCGCGCAA-1	-0.0654414	0.408935	0.139037	1.62568	-0.0887577	0.559395	1.10144	1.7259	-0.251728	-0.275473	-0.00564928	0.903991	1.19278	1.0511	0.911473	1.83527	0.342351	-0.0959623	-0.0856483	G1
opc1T_AAGGCAGTCGGTGTCG-1	-0.0127011	0.171953	-0.396343	1.17121	-0.0592255	-0.351273	-0.125708	1.29959	1.06711	0.75615	0.0165648	0.753211	0.0835152	-0.311133	0.126846	1.33499	0.176222	-0.0305259	-0.124063	G1
opc1T_AAGGCAGTCGTACGGC-1	-0.0439575	0.158571	0.148196	1.68586	-0.0289175	0.334962	0.857432	1.9321	-0.0305868	-0.00897557	0.0889315	0.75704	0.933335	0.793899	0.454171	1.85431	0.187323	-0.0856128	-0.015768	G1
opc1T_AAGGCAGTCTTTCCTC-1	0.00409192	0.897615	0.288261	1.38867	-0.0525719	0.937848	1.17501	1.58015	0.0929626	0.0973631	-0.106965	1.34107	1.23246	0.815596	0.974245	1.67427	0.332679	-0.0275954	-0.0655998	G1
opc1T_AAGGTTCAGAAGGGTA-1	-0.046122	0.208977	0.150012	1.66635	-0.100049	0.370415	0.576987	1.87668	-0.289848	-0.421258	0.0633917	0.732427	0.785194	0.580943	0.747401	2.04821	0.291192	-0.0479394	-0.102275	G1
opc1T_AAGGTTCAGACCCACC-1	0.0466961	0.524502	0.221182	1.39125	-0.0117417	0.912243	1.20202	1.66922	0.0255205	0.0169699	-0.0566001	0.997121	1.39737	0.644791	1.1475	1.85099	0.0219328	-0.0182038	-0.0344802	G1
opc1T_AAGGTTCAGATGAGAG-1	-0.0152159	0.249411	0.161286	1.53863	-0.0384092	0.0993333	0.608334	1.82289	-0.0976214	-0.153996	0.0791113	0.738332	0.621079	0.599336	0.986677	1.7945	0.0791394	-0.0784309	-0.0917102	G1
opc1T_AAGGTTCAGGACTGGT-1	0.782704	0.136203	-0.31488	1.05601	0.849454	-0.191528	-0.281092	1.23114	0.618011	0.629583	1.25758	0.763168	0.109667	-0.354081	0.0182101	1.32103	-0.146913	0.405482	0.364927	S
opc1T_AAGGTTCAGGTGGGTT-1	0.0697007	0.180472	-0.0539749	1.6504	0.0365596	0.44609	0.799479	1.76352	-0.00490119	-0.18422	0.13014	0.558864	1.03851	0.566142	0.782413	1.86679	0.234899	-0.0628858	-0.0280502	G1
opc1T_AAGGTTCCACCTATCC-1	-0.076867	0.331349	-0.209834	1.08869	-0.135744	-0.106792	-0.156908	1.13455	1.17662	1.4253	0.0930157	0.968856	0.0878652	-0.379252	0.254703	1.33941	0.28339	-0.117486	-0.167904	G1
opc1T_AAGGTTCCAGATAATG-1	-0.0658277	0.293387	-0.101896	1.35181	-0.0878566	-0.142615	-0.295248	1.52098	1.00146	1.12784	0.122166	0.816459	0.0452438	-0.219327	0.176351	1.69948	-0.0348016	-0.0990048	-0.151546	G1
opc1T_AAGGTTCCATGCAACT-1	0.000591411	0.337542	0.396817	1.4556	-0.0647527	0.621932	1.08799	1.70639	-0.178462	-0.224884	0.0572466	0.727454	1.03932	0.988058	1.59536	1.72999	0.243945	-0.0555029	-0.0466497	G1
opc1T_AAGGTTCGTAATCGTC-1	-0.056746	0.225504	-0.394855	1.51117	-0.121609	-0.191768	-0.148952	1.60253	0.728214	0.629244	0.200116	0.897348	0.175634	-0.280992	0.0999655	1.81238	0.0321242	-0.119509	-0.140256	G1
opc1T_AAGGTTCGTCCGCTGA-1	-0.00130901	0.0526053	0.200518	1.92812	-0.0625319	0.0538911	0.354741	1.96368	-0.156893	-0.280076	0.044622	0.498765	0.482589	0.374458	0.847451	1.88178	-0.0730127	-0.0466579	-0.0252082	G1
opc1T_AAGGTTCGTCGCATAT-1	0.00906126	0.398423	-0.0865639	1.73338	-0.0233459	0.0810604	0.426096	2.07304	-0.164605	-0.186238	0.107244	0.845983	0.462832	0.862178	1.0044	2.047	0.0121912	-0.0448088	0.0424867	G2M
opc1T_AAGGTTCGTGGACGAT-1	-0.0525324	0.139934	-0.340342	1.65173	-0.101802	-0.516423	-0.317408	2.01214	0.453132	0.258587	0.200838	0.733174	0.116807	-0.224202	0.200151	1.97996	-0.285144	-0.00335565	-0.0844308	G1
opc1T_AAGGTTCGTTGTACAC-1	-0.0512425	0.104713	0.0509781	2.03271	-0.105512	-0.122182	0.169058	2.2489	-0.136103	-0.175568	-0.0198221	0.564052	0.107798	0.20595	0.633004	2.15356	0.0478218	-0.043938	-0.0638323	G1
opc1T_AAGGTTCTCAAACCGT-1	-0.0715938	0.0134692	-0.0186471	1.57618	-0.113022	-0.262373	0.0011643	1.77001	-0.419425	-0.364436	0.0782836	0.681887	0.222401	0.752604	0.482616	1.80433	-0.305283	-0.107108	-0.0466576	G1
opc1T_AAGGTTCTCAGTTAGC-1	-0.00370682	0.821261	0.048742	1.64496	-0.104727	0.484873	0.785219	1.73467	-0.396794	-0.427945	-0.0439643	1.13594	1.23477	0.66378	0.454334	1.85902	0.205537	-0.0954808	-0.0258392	G1
opc1T_AAGTCTGAGACAAAGG-1	1.08866	0.530713	0.265096	1.25255	1.04512	0.551014	0.904804	1.43253	-0.202832	-0.105628	0.832281	0.889722	1.01428	0.666051	1.07649	1.6091	0.249397	0.220916	0.72771	G2M
opc1T_AAGTCTGAGCGTGAAC-1	-0.0464526	-0.171074	0.244072	1.57145	-0.0857123	0.131892	0.571154	1.9365	-0.123243	-0.331925	-0.00232181	0.510394	0.718064	1.07984	0.786504	2.04305	0.0979926	-0.0794007	-0.0117846	G1
opc1T_AAGTCTGAGGACACCA-1	-0.0401401	-0.0491508	0.0241455	1.87159	-0.059008	-0.405927	-0.473404	2.31759	-0.120662	-0.112009	0.0989472	0.625052	-0.116758	-0.169628	0.261466	2.18705	-0.433369	-0.101658	-0.00844564	G1
opc1T_AAGTCTGAGGACAGAA-1	-0.0632843	0.180903	0.298564	1.55966	-0.0831163	0.248598	0.779492	1.66823	0.0704916	-0.051506	-0.0296629	0.595559	0.817496	0.592319	0.840993	1.72541	0.387186	-0.0538529	-0.0254173	G1
opc1T_AAGTCTGAGGTACTCT-1	-0.041476	0.327032	0.110597	1.36103	-0.101487	0.384612	0.614498	1.55602	-0.200282	-0.228169	0.0502271	0.824456	0.851259	0.725257	0.740174	1.63363	-0.127948	-0.0909947	-0.0852632	G1
opc1T_AAGTCTGAGTGACTCT-1	-0.0575678	0.144954	-0.188618	1.53236	-0.114896	-0.21477	-0.408048	1.85065	0.789415	0.819061	0.0885328	0.738631	0.0242256	-0.298445	0.0359729	1.8253	-0.224371	-0.000547154	-0.0841014	G1
opc1T_AAGTCTGCAAGAAAGG-1	-0.0231791	0.577609	0.398044	1.27529	-0.12527	0.5283	0.996393	1.51248	-0.352888	-0.297329	-0.0123567	0.878972	1.00271	0.952158	1.03471	1.53355	0.207652	-0.0826682	-0.0201168	G1
opc1T_AAGTCTGCATACGCCG-1	-0.0493462	0.326166	-0.116635	1.58228	-0.102332	-0.245862	-0.281151	1.74864	0.51907	0.482515	-0.00599061	0.66244	0.201201	-0.275208	0.0628652	1.69366	0.0807749	-0.0446521	-0.0738793	G1
opc1T_AAGTCTGGTAGCCTAT-1	-0.0405584	0.417121	-0.126945	1.62235	-0.086526	-0.209203	0.2193	2.04192	-0.263815	-0.295584	0.014864	0.778915	0.325754	0.290687	0.634587	1.91641	-0.137862	-0.0682536	-0.0700418	G1
opc1T_AAGTCTGGTCATCGGC-1	-0.0457494	0.153049	-0.0461223	1.92172	-0.105023	-0.45108	-0.433791	2.03136	-0.113547	-0.294246	0.0592228	0.603625	-0.145053	-0.334438	0.250038	2.19053	-0.386272	-0.0631558	-0.129567	G1
opc1T_AAGTCTGGTCTTGTCC-1	1.15046	0.296304	0.0636232	1.19733	1.08933	-0.0534057	0.29051	1.35167	-0.372725	-0.372494	0.697238	0.652436	0.401996	0.425067	0.635329	1.62011	-0.299872	0.215915	0.7412	G2M
opc1T_AAGTCTGGTGAAATCA-1	1.36966	0.340276	-0.320894	1.17153	1.21902	-0.2683	-0.421945	1.20956	0.655828	0.60635	0.697522	0.756623	-0.0483584	-0.45426	0.0447687	1.52713	-0.249497	0.0518996	0.95866	G2M
opc1T_AAGTCTGGTTCGTGAT-1	-0.0498767	0.175438	0.053508	1.82219	-0.0990442	0.00957483	0.0552512	1.9741	0.307478	0.134435	0.00675311	0.75644	0.269318	-0.0886788	0.715888	2.00597	-0.238704	-0.0434624	-0.0782449	G1
opc1T_AAGTCTGTCAGGCGAA-1	-0.0598278	0.920927	0.464574	1.42458	-0.111027	0.726123	1.40194	1.5818	-0.0975241	-0.184167	0.076379	1.04001	1.24807	0.67898	1.57119	1.77125	0.312999	-0.117497	-0.101187	G1
opc1T_AAGTCTGTCCCTTGTG-1	-0.0172113	0.484874	0.126528	1.42271	-0.069632	0.539519	0.697556	1.45748	0.340607	0.123992	0.0367741	0.936683	0.959712	0.270193	0.83634	1.61225	0.318529	-0.0777552	-0.0332058	G1
opc1T_AAGTCTGTCGGTGTCG-1	0.0532228	0.460275	0.26244	1.26087	0.00455042	0.510388	0.792938	1.62686	-0.226744	-0.135661	0.0431934	1.02656	1.00665	0.462253	0.963952	1.80648	0.441467	-0.088036	-0.0669684	G1
opc1T_AAGTCTGTCTTGGGTA-1	0.0404463	0.25904	0.381011	1.14876	-0.0312831	0.462326	1.00709	1.37328	-0.261701	-0.192984	-0.0757131	0.719698	0.936965	1.04709	1.45869	1.53843	0.225637	-0.0756408	0.0509776	G2M
opc1T_AAGTCTGTCTTTACGT-1	-0.0768813	0.0486881	-0.0626071	1.31763	-0.139496	-0.0906526	-0.370571	1.5103	0.929998	0.901966	0.102075	0.77537	0.233638	-0.4093	-0.177961	1.54752	-0.267855	-0.0750312	-0.0629466	G1
opc1T_AATCCAGAGGCGATAC-1	-0.0164191	-0.100629	0.135675	1.60686	-0.0784848	0.0715307	0.496749	1.86832	-0.271328	-0.213496	-0.0513678	0.67723	0.531314	0.76767	1.29836	1.93395	-0.333834	-0.0865506	-0.0656789	G1
opc1T_AATCCAGCAATCACAC-1	0.0135784	-0.106072	-0.280366	2.02506	-0.0386511	-0.414273	-0.415338	2.19709	0.0821904	-0.115891	0.0322614	0.431518	-0.0933835	-0.316243	0.083264	2.10307	-0.425668	-0.0617186	-0.0245964	G1
opc1T_AATCCAGCACGGACAA-1	-0.0680786	0.560182	0.267176	1.34922	-0.0683183	0.362717	0.779255	1.55693	0.079354	-0.194142	0.18794	0.792112	0.710714	0.260079	1.10611	1.64799	0.418721	-0.052445	-0.0346837	G1
opc1T_AATCCAGCAGAGCCAA-1	-0.040528	0.142295	0.237469	1.7508	-0.106359	0.391109	0.882597	1.98714	0.0483601	0.00632897	0.0391535	0.657503	1.00312	0.762998	1.07091	1.89215	0.0789009	-0.0640652	-0.0583916	G1
opc1T_AATCCAGCATCGATTG-1	0.0348546	0.423565	9.97307e-05	1.27938	-0.0148981	0.57783	1.04433	1.60854	-0.151401	-0.153893	0.102295	0.661441	1.07585	0.906931	1.90654	1.65323	0.085969	0.0285444	0.0111654	S
opc1T_AATCCAGCATCTCCCA-1	-0.0349044	0.135406	0.177386	1.63056	-0.0659081	0.55133	1.11031	1.96717	-0.224979	-0.261033	0.018637	0.693797	1.09656	0.701251	1.11678	2.07956	0.353552	-0.0440482	-0.0396173	G1
opc1T_AATCCAGGTCACCCAG-1	-0.0528587	0.0728123	-0.189377	2.10434	-0.0455066	-0.485372	-0.398125	2.36278	-0.00872246	-0.137389	0.0663323	0.458338	-0.318594	-0.219677	0.0305351	2.32695	-0.108145	0.040879	-0.0384022	S
opc1T_AATCCAGGTGTCTGAT-1	-0.0798098	0.608265	-0.242943	1.18966	-0.147644	-0.0579711	-0.058097	1.21524	0.627815	0.792807	0.035354	0.803032	0.147945	-0.145371	0.335526	1.50915	-0.065545	-0.0949849	-0.105514	G1
opc1T_AATCCAGTCTAGCACA-1	0.693959	0.92391	0.546385	1.00951	0.783436	0.783855	0.809255	1.19866	-0.057458	0.0552724	1.22037	1.1947	1.02386	0.283213	0.730733	1.3282	0.186535	0.406721	0.402328	S
opc1T_AATCCAGTCTGCTTGC-1	-0.05012	0.0590395	-0.323281	1.88316	-0.107116	-0.54808	-0.628229	1.9376	0.00450975	-0.0392207	0.0825692	0.52737	-0.345074	-0.37658	-0.0264061	2.03286	-0.413878	0.059968	-0.00844311	S
opc1T_AATCGGTAGAAACCTA-1	-0.0434571	0.114514	0.0819716	2.03188	-0.0894725	-0.161914	0.0445522	2.10135	-0.186711	-0.256862	0.0670002	0.486748	0.267528	0.722605	0.463433	2.17545	-0.297815	-0.122954	0.0384187	G2M
opc1T_AATCGGTAGACGCTTT-1	0.089268	0.196613	0.301906	2.09439	0.0431455	0.748975	1.1023	2.19446	-0.264899	-0.209877	0.0744988	1.04085	1.24256	0.707988	0.96727	2.18202	0.436329	-0.0715605	0.0490777	G2M
opc1T_AATCGGTAGATCCCAT-1	-0.0453355	0.4411	0.302988	1.42477	-0.0989835	0.588265	1.11496	1.75633	0.0561721	-0.171597	-0.0404476	0.778168	1.06732	0.901603	1.39052	1.87941	0.30281	-0.0541337	-0.0804881	G1
opc1T_AATCGGTAGCAGGCTA-1	-0.0450311	-0.192753	0.043704	1.76194	-0.0869341	0.0702085	0.222869	2.10648	-0.204658	-0.0426828	-0.0635187	0.469223	0.318734	0.257425	0.720849	2.0536	0.0834688	-0.114575	-0.0145898	G1
opc1T_AATCGGTAGCTAGCCC-1	0.0360167	0.771197	0.310668	1.22911	-0.0296439	0.675596	1.1087	1.485	-0.231375	-0.108749	0.0718093	1.24835	1.11269	0.57184	1.13187	1.47562	0.40022	-0.0527982	-0.0391505	G1
opc1T_AATCGGTAGCTCTCGG-1	-0.0561695	0.250501	-0.141562	1.60234	-0.116556	-0.316459	-0.275472	1.96189	0.809699	0.630528	0.0456863	0.842718	0.0505664	-0.248325	0.192643	1.72808	-0.0149927	-0.0993381	-0.103181	G1
opc1T_AATCGGTAGGACACCA-1	-0.0149882	0.375225	0.227384	1.3064	-0.0473974	0.3395	0.826309	1.5222	-0.278621	-0.285478	0.174673	0.795855	0.971892	0.842624	0.993415	1.55358	0.0972151	-0.0399357	0.0212954	G2M
opc1T_AATCGGTAGGCGACAT-1	-0.0467604	0.562967	0.668507	1.80334	-0.0986396	0.797828	1.19267	2.17916	-0.176878	-0.213441	-0.0466552	0.927183	1.18015	0.710238	1.39168	2.05484	0.269132	-0.122176	-0.0760027	G1
opc1T_AATCGGTAGTACCGGA-1	-0.0439917	0.309198	0.286128	1.47669	-0.102978	0.385189	0.959568	1.76739	-0.173582	-0.140375	-0.0749679	0.69217	0.952183	0.928096	1.54109	1.86143	0.0960589	-0.0386314	-0.0666025	G1
opc1T_AATCGGTAGTAGCGGT-1	-0.0292848	0.222686	0.298165	1.5697	-0.0797993	0.496423	1.25162	2.17956	-0.121809	-0.256402	-0.0715426	0.809205	0.884442	1.15885	2.00663	2.04992	0.32756	-0.0285708	-0.0164863	G1
opc1T_AATCGGTAGTCGAGTG-1	-0.00302269	0.591938	0.0791662	1.1992	-0.0517683	0.35001	0.600907	1.46887	0.0421577	-0.0569874	-0.032146	1.00131	0.888034	0.0982747	0.863596	1.58791	-0.0953143	-0.0528311	-0.0771329	G1
opc1T_AATCGGTCAAGGGTCA-1	-0.0373322	0.442547	0.355613	1.64539	-0.0944185	0.652301	1.34519	1.99116	-0.150834	-0.109916	0.214102	1.04871	1.20031	0.901138	1.3114	1.95243	0.293103	-0.111447	-0.0677459	G1
opc1T_AATCGGTCACGTAAGG-1	-0.036934	0.49416	0.51679	1.56303	-0.0822984	0.857471	1.41138	1.62955	-0.125191	-0.193062	-0.126386	1.07011	1.25168	1.08223	1.09416	1.88794	0.204427	-0.109659	0.0486423	G2M
opc1T_AATCGGTCAGACTCGC-1	-0.0132139	0.0319188	-0.287541	1.80462	-0.0772006	-0.207913	-0.242306	2.00808	0.200982	0.135751	-0.110823	0.666427	0.0823631	-0.18365	0.247584	1.93038	-0.0806331	-0.0554652	-0.0510559	G1
opc1T_AATCGGTCATCCTTGC-1	-0.0315776	0.432541	0.534624	1.60908	-0.0942973	0.326176	0.932871	1.78792	-0.134489	-0.176348	0.191458	0.606205	0.808394	0.596144	1.67213	1.91744	0.413222	-0.0251697	-0.0921262	G1
opc1T_AATCGGTGTAGCTAAA-1	-0.043292	0.567373	0.325944	1.42631	-0.101123	0.945528	1.16911	1.74035	-0.1833	-0.130937	0.0778359	1.11304	1.14798	1.00016	1.29055	1.73886	0.552958	-0.0182588	-0.0301676	G1
opc1T_AATCGGTGTCGCGGTT-1	-0.0341798	0.223537	-0.148176	1.72562	-0.0185018	-0.0873984	0.0539164	2.25602	-0.173458	-0.189642	0.0853144	0.781183	0.440656	0.365394	0.363032	2.16025	-0.278545	0.000420258	-0.0703103	S
opc1T_AATCGGTGTGAGGGTT-1	-0.0444908	0.273695	-0.0194833	1.88473	-0.0347275	0.101323	0.535473	2.01795	-0.174844	-0.188383	0.0273186	0.800714	0.629176	0.406647	0.582997	2.04546	0.0605701	-0.0379409	0.0155075	G2M
opc1T_AATCGGTGTGGGTATG-1	-0.041193	0.615018	0.313086	1.32659	-0.103704	0.827489	1.13101	1.75546	0.0947121	0.0749865	0.103418	1.05694	1.17108	0.770761	0.980781	1.71757	0.394566	0.0851082	-0.0585929	S
opc1T_AATCGGTGTGTTGGGA-1	-0.059375	0.935604	0.258119	1.26173	-0.109826	0.86034	1.29893	1.496	-0.168764	-0.214336	-0.063996	1.03799	1.35999	0.598324	1.31313	1.56913	0.456614	-0.076709	-0.0658097	G1
opc1T_AATCGGTGTTCAGGCC-1	0.0168894	0.203771	-0.291285	1.31612	-0.0534164	-0.0164243	0.0237985	1.49973	0.827125	0.710425	-0.00988764	0.840196	0.265843	-0.280591	0.510877	1.68282	0.0143973	-0.0551616	-0.0831769	G1
opc1T_AATCGGTGTTTAGGAA-1	-0.0393076	0.0692942	-0.248073	1.83206	-0.0563652	-0.019336	0.0011385	2.10699	0.191524	0.0758734	0.0131974	0.791742	0.278958	-0.323066	0.170458	2.03759	-0.171221	-0.0874893	-0.0540359	G1
opc1T_AATCGGTTCAGCTCGG-1	-0.00795064	-0.173848	0.239527	1.74597	-0.0545308	-0.0725169	0.324076	2.07659	-0.366324	-0.31459	0.0429807	0.37205	0.474604	0.61175	0.433424	2.01067	-0.184306	-0.0493494	-0.0578907	G1
opc1T_AATCGGTTCGCTGATA-1	-0.0524237	0.167456	-0.0533645	1.7456	-0.0606789	0.0052629	0.249237	2.03563	-0.00623766	-0.17373	-0.0439523	0.6083	0.47589	0.0316069	0.80887	1.98974	-0.0728649	-0.109905	0.0185788	G2M
opc1T_AATCGGTTCGTTTAGG-1	-0.0700163	0.712908	0.0570502	1.29841	-0.127553	0.214189	0.0553349	1.57812	0.172146	0.303487	0.0217874	1.04142	0.446413	-0.0900242	0.493689	1.55022	0.00181539	-0.0680397	-0.137629	G1
opc1T_AATCGGTTCTCTAGGA-1	-0.0507386	0.152043	-0.0663653	1.68344	-0.0999114	0.416197	0.625939	1.93917	-0.279015	-0.168276	-0.165888	0.799508	0.753494	0.521855	0.439261	1.95745	-0.0571304	-0.0441315	-0.0223424	G1
opc1T_AATCGGTTCTTGCAAG-1	-0.0651762	0.151288	-0.0579396	1.47503	-0.122229	-0.349564	-0.597459	1.68357	1.14412	1.09883	0.00623783	0.9967	0.0804588	-0.37619	-0.0593135	1.85645	-0.105547	-0.0990858	-0.0472877	G1
opc1T_ACACCAAAGATCTGCT-1	-0.0260299	0.0243896	-0.170331	2.09234	-0.119243	-0.523201	-0.534738	2.30259	-0.120373	-0.263309	0.0314625	0.393176	-0.227462	-0.380735	0.0775845	2.3425	-0.260061	-0.0398249	-0.0624146	G1
opc1T_ACACCAAAGGCATTGG-1	-0.00115307	-0.00328706	-0.254338	2.44956	-0.00111293	-0.471717	-0.510384	2.43643	-0.0883364	-0.207393	0.186043	0.401103	-0.214944	-0.429093	0.0951294	2.61336	-0.39227	-0.0154069	0.0037427	G2M
opc1T_ACACCAAAGGGTATCG-1	0.0368318	0.352244	0.258294	1.35655	-0.0264643	0.471323	0.928351	1.56358	-0.255981	-0.358424	0.13366	0.804586	1.13275	0.631932	1.07991	1.70307	0.122088	-0.073993	-0.0489792	G1
opc1T_ACACCAACAAAGGAAG-1	-0.0295284	0.148268	0.253404	1.66242	-0.0429815	0.0715545	0.526654	2.11247	-0.251299	-0.275773	0.0453819	0.536934	0.507233	0.440298	0.665062	1.90919	0.186316	-0.124161	-0.0887231	G1
opc1T_ACACCAACACAACTGT-1	-0.0588397	0.742591	0.339932	1.25606	-0.129439	0.573988	1.07538	1.4371	-0.178411	-0.158374	0.087005	0.896363	0.96396	0.412646	1.07999	1.57516	0.289519	-0.0571642	-0.069301	G1
opc1T_ACACCAACACAGATTC-1	-0.0136592	0.907953	0.078077	1.15246	-0.07108	0.589191	0.363664	1.51419	0.330374	0.600628	-0.00956906	1.33049	0.817702	-0.0303304	0.571295	1.63413	0.340637	-0.0856696	-0.0910025	G1
opc1T_ACACCAACACCCATTC-1	-0.0147644	0.188119	-0.268986	1.6877	-0.028211	-0.303756	-0.440913	1.88376	0.870031	0.882104	0.139654	0.714261	-0.000966303	-0.272156	0.0142804	2.01112	-0.00428295	-0.0638744	-0.0203638	G1
opc1T_ACACCAACAGACGCTC-1	-0.0417656	0.644896	0.152532	1.29292	-0.0393911	0.633046	0.889942	1.62802	-0.293693	-0.299067	0.0611038	0.894928	1.08088	0.525849	1.21861	1.69087	0.282358	-0.117824	-0.0115491	G1
opc1T_ACACCAACAGTCCTTC-1	-0.0472838	0.388351	0.469986	1.43387	-0.101911	0.153724	0.834181	1.62593	-0.211916	-0.375203	0.0749257	0.772732	0.782721	0.517643	1.13172	1.81983	0.409809	-0.00300743	-0.0879987	G1
opc1T_ACACCAACATCTACGA-1	-0.0535105	-0.00478857	-0.354112	1.67187	-0.080281	-0.460913	-0.457405	1.87258	-0.259789	-0.313195	0.141837	0.538907	-0.201008	-0.177157	0.0611422	1.79733	-0.24595	0.0187123	-0.0404837	S
opc1T_ACACCAAGTATGCTTG-1	-0.0509886	0.00812442	0.0413437	1.48246	-0.0445961	0.103078	0.535068	1.94338	-0.241078	-0.321608	-0.0482802	0.692872	0.700033	0.96181	0.677313	1.71917	-0.326775	-0.125771	-0.0501645	G1
opc1T_ACACCAAGTCGAGATG-1	0.0400878	0.547794	-0.139199	1.54682	-0.0184507	0.224131	0.343915	1.80049	0.0347209	0.0222228	0.271247	1.16118	0.748756	0.203391	0.442696	1.75252	-0.0225974	-0.0679133	-0.00820469	G1
opc1T_ACACCAAGTCGCTTCT-1	-0.0511327	0.291931	0.242825	1.42019	-0.115861	0.361173	1.01938	1.7524	-0.165307	-0.168974	-0.00910345	0.703559	0.968792	1.02054	1.39729	1.72817	0.183396	-0.0481774	-0.123189	G1
opc1T_ACACCAAGTCGGCATC-1	-0.0536541	0.280684	0.259178	1.44747	-0.112422	0.403572	1.0367	1.55392	-0.200299	-0.180063	-0.052912	0.857323	1.02707	0.894351	1.02479	1.6331	0.141654	-0.0411773	-0.0381596	G1
opc1T_ACACCAAGTCTCTCGT-1	0.0187601	0.126584	-0.145269	1.62244	-0.0416164	-0.24941	-0.105714	1.70746	0.731274	0.621623	0.0773751	0.895218	0.175392	-0.24304	0.173547	1.83369	-0.0239355	0.0339557	-0.0405396	S
opc1T_ACACCAAGTGCAGTAG-1	-0.038631	-0.129497	-0.182265	1.86808	-0.111184	-0.251962	-0.208033	2.04268	0.321575	0.295094	0.123885	0.59165	0.148642	-0.179145	0.111003	1.99278	-0.296911	0.0108538	0.0202539	G2M
opc1T_ACACCAATCACCGTAA-1	-0.0465953	0.146287	0.126176	1.63818	-0.036213	0.264902	0.836661	2.06718	-0.0978672	-0.0823707	0.164758	0.795181	0.73406	0.997066	1.3975	2.00691	0.0343564	-0.123214	0.024994	G2M
opc1T_ACACCAATCACTCTTA-1	-0.00308243	0.148086	0.111763	1.1979	-0.0194659	0.239869	0.650432	1.61889	0.0664631	0.150197	0.0622898	0.720476	0.737485	0.498766	0.674592	1.64765	0.0558452	-0.0505765	0.0521639	G2M
opc1T_ACACCAATCCGTAGGC-1	-0.0280712	0.177306	-0.242966	1.34393	-0.0265326	-0.232811	-0.233436	1.56045	1.04934	0.918957	0.00847859	0.94072	0.130954	-0.386526	0.164213	1.67819	-0.0276797	-0.0597525	-0.0822016	G1
opc1T_ACACCAATCGATAGAA-1	-0.0317137	0.555521	-0.182806	1.2502	-0.0757979	0.0655761	0.452265	1.48202	0.0837005	-0.064532	-0.0699748	0.925984	0.603397	0.377892	0.719546	1.57533	0.233393	-0.124343	-0.0804486	G1
opc1T_ACACCAATCGTTGCCT-1	-0.0424086	0.577649	0.31359	1.37536	-0.102274	0.805492	1.21464	1.44534	-0.255022	-0.245837	0.0224844	0.972759	1.39034	1.01948	0.880733	1.5789	0.342741	-0.0313665	-0.0490817	G1
opc1T_ACACCAATCTTAGCCC-1	-0.0492222	0.387322	0.499016	1.51837	-0.114869	0.599352	0.988622	1.70362	-0.10039	-0.0940529	0.113721	0.821623	1.02992	1.08473	0.985324	1.94055	0.0832269	-0.109044	-0.0660506	G1
opc1T_ACACCCTAGAATTGTG-1	-0.04521	0.416641	0.33628	1.57558	-0.0649912	0.620984	1.17071	1.75429	-0.207109	-0.104226	0.0910271	0.860062	1.21607	1.05657	1.71108	1.8012	0.280954	-0.0741454	-0.0436087	G1
opc1T_ACACCCTAGAGCTGGT-1	-0.0367869	0.177551	-0.232537	1.18799	-0.145984	-0.0665637	-0.16541	1.43423	0.915418	0.875528	0.0465784	0.938626	0.240795	-0.335618	0.122272	1.42357	-0.0398402	0.0495758	0.0167693	S
opc1T_ACACCCTAGCAATCTC-1	-0.065128	0.666756	0.277629	1.11776	-0.137342	0.70704	1.03839	1.44172	-0.0543524	-0.0244362	0.0914336	1.00915	1.21395	0.650208	0.834564	1.57742	0.199534	-0.00277377	-0.0164058	G1
opc1T_ACACCCTCAAGGACTG-1	-0.0515984	-0.0521863	-0.0962591	2.18366	-0.0988395	-0.27973	-0.306486	2.31093	-0.0669677	-0.318382	0.00810569	0.361233	-0.0405641	-0.119361	0.0691454	2.31712	-0.182003	-0.0331439	-0.0313276	G1
opc1T_ACACCCTCAGCTTAAC-1	0.66009	0.209068	-0.106801	1.18594	0.754824	0.132207	0.374277	1.17902	-0.328282	-0.252405	1.29537	0.709083	0.629233	0.36689	0.556591	1.43089	-0.180926	0.642205	0.387618	S
opc1T_ACACCCTCATTACCTT-1	-0.0519006	0.364158	-0.385447	1.58587	-0.10802	-0.285668	-0.361185	1.77614	0.531525	0.268982	0.081342	0.89422	0.00559023	-0.39521	0.188723	1.74584	-0.124395	-0.101597	0.0614347	G2M
opc1T_ACACCCTCATTGAGCT-1	0.00256698	0.362096	0.464211	1.63837	-0.0527895	0.561831	0.909387	1.82853	0.0307401	-0.0672406	-0.134453	0.98282	1.10611	0.590792	0.813254	1.8701	0.241716	-0.0915636	-0.0462375	G1
opc1T_ACACCCTGTAGCCTCG-1	-0.0518965	0.0963038	-0.289242	1.33174	-0.0695415	-0.0647453	-0.0295631	1.36664	0.124697	0.171882	0.102403	0.779778	0.337178	-0.168343	0.521282	1.52527	-0.205953	-0.0863254	0.00390054	G2M
opc1T_ACACCCTGTCTGGTCG-1	-0.0356932	0.275091	0.208567	1.62709	-0.044832	0.309581	0.905282	2.1427	-0.165922	-0.166044	-0.0343668	0.679032	0.820419	0.647424	0.972841	1.91839	0.34073	0.00169119	0.0242378	G2M
opc1T_ACACCCTGTGTCAATC-1	-0.0559828	-0.274121	-0.188606	1.73287	-0.111381	-0.648441	-0.511806	1.81188	-0.0545081	-0.044423	-0.0094562	0.497015	-0.231508	-0.226984	-0.215092	1.80098	-0.243415	-0.0460968	-0.148884	G1
opc1T_ACACCCTTCACAATGC-1	-0.0566537	0.691379	0.133826	1.45123	-0.111603	0.646663	0.986122	1.70601	-0.219169	-0.137913	0.0256066	0.886041	1.09517	0.755833	0.871452	1.78857	0.234848	-0.0710811	-0.0461634	G1
opc1T_ACACCCTTCCGATATG-1	-0.0590128	0.851024	0.2381	1.25427	-0.0785718	1.01515	1.17017	1.56717	-0.128184	0.132949	0.0724013	1.33407	1.39272	0.566716	0.955767	1.77002	0.183352	-0.0400636	-0.127926	G1
opc1T_ACACCCTTCCTTTACA-1	-0.0683878	0.481778	-0.391405	1.10485	-0.125667	0.0896004	-0.15376	1.2621	1.09528	1.09371	0.147789	1.18473	0.401009	-0.379734	-0.151123	1.27893	0.173458	-0.0401544	-0.0243417	G1
opc1T_ACACCCTTCTCCCTGA-1	-0.0585602	0.278825	0.142596	1.29939	-0.118403	0.376747	0.825458	1.45142	-0.164678	-0.174393	0.0129492	0.737198	0.861666	0.871928	1.1244	1.58341	0.129845	-0.0467387	-0.0392369	G1
opc1T_ACACCGGAGATGTTAG-1	-0.0388003	0.781666	0.477925	1.3068	-0.0798674	0.727984	1.28978	1.58026	-0.229742	-0.214304	0.0210665	1.06395	1.14367	1.00608	0.883116	1.66406	0.559326	-0.0191868	-0.069871	G1
opc1T_ACACCGGAGTCAATAG-1	-0.0487659	0.00481001	-0.183402	1.7438	-0.0976374	-0.163573	0.0578696	1.95443	0.767618	0.488219	0.0937206	0.824333	0.336639	-0.0691205	0.46209	1.90393	0.0572145	0.0197581	-0.00252971	S
opc1T_ACACCGGCAATCCGAT-1	-0.0239296	0.215581	-0.195654	1.25438	-0.0387944	0.156568	0.13569	1.40246	1.08052	1.06917	0.0974129	1.04642	0.529732	-0.313022	0.374927	1.48106	0.340794	-0.0385409	-0.116925	G1
opc1T_ACACCGGCAATGGAGC-1	-0.0138252	0.20943	0.234004	1.65329	-0.0321356	0.202198	0.414111	1.74874	-0.134511	-0.133339	-0.0529036	0.929134	0.757951	0.811965	0.337184	1.94837	0.0297325	-0.149343	0.0560543	G2M
opc1T_ACACCGGCAGTCACTA-1	0.852416	0.667279	0.368284	0.945656	0.814391	0.696244	1.18056	1.17133	-0.355663	-0.400072	0.159127	1.11252	1.27707	0.874705	1.1472	1.33218	0.108645	-0.107149	0.727491	G2M
opc1T_ACACCGGGTGCCTGTG-1	0.0468222	0.479479	0.508169	1.49442	-0.052779	0.756395	1.26497	1.76414	-0.168655	-0.189951	-0.0854831	1.02752	1.38967	0.902482	1.35632	1.68851	0.522368	-0.0576664	-0.0681724	G1
opc1T_ACACCGGGTGTAAGTA-1	-0.0481755	-0.128315	-0.257338	1.89969	-0.0648304	-0.18383	-0.187413	2.25969	0.0747449	-0.0585948	0.134459	0.66845	0.0872243	-0.233287	0.213596	2.27967	-0.0464092	-0.0196191	-0.0520552	G1
opc1T_ACACCGGGTGTTCTTT-1	-0.00442469	0.244498	-0.171714	1.79528	-0.0701882	-0.0916043	0.0846723	1.98413	0.565082	0.521273	0.0230653	0.766223	0.355605	-0.102472	0.452615	1.92284	0.039226	0.036549	0.0134974	S
opc1T_ACACCGGTCATTCACT-1	0.0360907	0.232309	0.236195	1.4489	-0.0182626	0.269535	0.900108	1.80436	0.0254604	-0.0362556	0.0165589	0.663784	0.929115	0.659814	0.729611	1.70176	0.31756	-0.0098956	-0.0539211	G1
opc1T_ACACCGGTCCAAACAC-1	-0.0472932	0.254086	0.274436	1.61175	-0.104309	0.526558	1.00836	1.87791	-0.184881	-0.238519	0.0809767	0.77188	1.17618	0.750605	1.13214	1.9582	0.113309	-0.0260699	-0.0896025	G1
opc1T_ACACTGAAGACTAGGC-1	-0.0435902	0.147759	0.256626	1.61194	-0.0517737	0.0395272	0.703133	1.73514	-0.212065	-0.0967883	0.0589678	0.717766	0.597402	0.942039	1.49942	1.81021	-0.154414	-0.0284117	-0.0395136	G1
opc1T_ACACTGAAGCCAGAAC-1	-0.053724	0.341741	0.0719619	1.62139	-0.060796	0.00820566	0.226205	1.81554	-0.122985	-0.0664951	0.0860077	0.77868	0.525327	0.532193	0.706051	1.99854	-0.0432391	-0.0287919	-0.0492621	G1
opc1T_ACACTGAAGCTGTTCA-1	-0.0293364	-0.0279874	-0.106956	2.08369	-0.0840245	-0.336809	-0.155799	2.2671	-0.0908346	-0.222662	-0.0452332	0.334588	-0.0351141	-0.0699449	0.503535	2.30455	-0.0830733	-0.0501503	-0.0986023	G1
opc1T_ACACTGAAGTGCTGCC-1	-0.0409396	0.074268	-0.118523	1.67741	-0.102461	-0.0942133	0.137399	1.86851	-0.232491	-0.217409	-0.030366	0.695056	0.399773	-0.330196	0.327713	2.00719	-0.291596	-0.0670331	0.00173038	G2M
opc1T_ACACTGAAGTTTGCGT-1	-0.0357585	0.254792	-0.0211777	1.78429	-0.0380678	0.250042	0.768547	2.16612	-0.171746	-0.169484	0.00515831	0.902661	0.835824	0.873337	0.70084	2.07433	0.0179461	-0.0766424	-0.0338166	G1
opc1T_ACACTGACAAGTCTGT-1	-0.0567761	0.253477	-0.266606	1.64813	-0.109089	-0.131988	-0.125891	1.74447	0.492154	0.455173	0.0581914	0.849144	0.292516	-0.209332	0.14988	1.8196	-0.067302	-0.0802343	-0.0165039	G1
opc1T_ACACTGACAGGTCGTC-1	-0.044893	0.415462	0.24858	1.43788	-0.0654288	0.582871	1.25071	1.71491	-0.135824	-0.102254	0.092786	0.874404	1.18067	1.17816	1.5938	1.82675	0.118277	-0.0535116	-0.0478311	G1
opc1T_ACACTGACAGTGGGAT-1	-0.0586291	0.0123769	0.187118	1.75398	-0.10197	-0.158797	0.132868	2.13769	-0.152284	-0.280667	0.00312946	0.278951	0.138532	0.0470306	0.548619	2.11763	-0.0561445	-0.0137379	-0.0666286	G1
opc1T_ACACTGACATTCCTGC-1	-0.0258643	-0.0783594	-0.191326	1.39525	-0.0353081	-0.158162	-0.266287	1.69542	0.585237	0.407435	0.0351399	0.764641	0.186184	-0.319216	0.0807706	1.60626	-0.123786	-0.130902	-0.023614	G1
opc1T_ACACTGAGTCATCCCT-1	-0.0477445	0.486603	0.160034	1.63679	-0.0962093	0.162731	0.64245	1.91416	-0.113772	-0.258046	-0.18199	0.741662	0.703622	0.454127	0.749536	1.83785	0.0975038	-0.128228	-0.0355831	G1
opc1T_ACACTGAGTCCAGTAT-1	0.0276918	0.248076	0.078928	1.68543	-0.030816	0.0330287	0.383577	1.91018	-0.293568	-0.341595	0.00102255	0.688417	0.602274	0.619285	1.09459	2.06531	-0.237406	0.0293741	0.0109692	S
opc1T_ACACTGAGTCTAGTGT-1	-0.00830899	0.255679	0.448385	1.4421	-0.054365	0.610875	1.08781	1.82358	-0.137576	-0.127425	0.0700384	0.769465	1.14842	0.893987	1.20387	1.97531	0.368417	-0.0408246	-0.0414656	G1
opc1T_ACACTGAGTGAGTATA-1	-0.0506916	0.102066	0.201208	1.65173	-0.102958	0.0289942	0.420654	1.71387	-0.0714368	-0.18261	0.0324906	0.852485	0.636507	0.574585	0.677852	1.78618	0.133474	-0.0681382	-0.0492785	G1
opc1T_ACACTGAGTGCACGAA-1	-0.0422645	0.0241811	-0.378024	1.95328	-0.0995034	-0.42223	-0.298784	2.35096	-0.241184	-0.22651	0.159323	0.647415	-0.191168	-0.0840679	0.165816	2.05965	-0.348882	-0.0411339	-0.0358295	G1
opc1T_ACACTGAGTGTTCTTT-1	-0.0724241	0.00965271	-0.106732	1.35359	-0.136395	-0.109165	-0.248184	1.38134	1.09798	0.953485	0.191096	0.780573	0.298532	-0.19705	0.254143	1.5495	0.130766	-0.0832205	-0.16452	G1
opc1T_ACACTGATCATTTGGG-1	-0.023289	0.392415	-0.420952	1.20841	-0.0661446	-0.209611	-0.344205	1.30943	1.03007	0.701336	0.0655802	0.95176	0.0799783	-0.362115	0.200856	1.37216	-0.142739	-0.0553094	0.0887323	G2M
opc1T_ACACTGATCGTCGTTC-1	-0.0452382	0.088637	0.400286	1.74391	-0.109049	0.25673	0.653241	2.13169	-0.196188	-0.353132	-0.0777305	0.734436	0.784023	0.894113	0.740046	2.08446	0.0282601	-0.0253324	-0.0355205	G1
opc1T_ACACTGATCTGGAGCC-1	0.0291064	0.322517	0.168967	1.41103	0.0369155	0.273959	0.634412	1.58591	-0.353735	-0.424318	0.730624	0.763286	0.821487	0.694185	0.629724	1.8479	-0.00401095	0.293753	-0.0666374	S
opc1T_ACAGCCGAGCTACCTA-1	-0.0465243	0.132498	-0.32308	1.4149	-0.0923601	-0.409168	-0.499464	1.6591	0.776926	0.579447	0.103925	0.860046	-0.0840342	-0.208216	0.0900448	1.74279	-0.0841055	0.0224346	0.0219416	S
opc1T_ACAGCCGCATGATCCA-1	-0.00395648	0.242654	0.27723	1.61435	-0.0155806	0.869032	1.08775	1.85713	-0.306309	-0.380644	0.0457386	0.968913	1.38416	1.17819	0.845935	1.84938	0.365275	-0.11528	-0.0648281	G1
opc1T_ACAGCCGCATTCCTGC-1	-0.0750596	0.463851	0.273453	0.647087	-0.117415	0.36581	0.646117	0.830404	-0.199025	-0.151729	0.181544	0.927932	0.929795	0.617837	0.739691	0.933082	0.448453	-0.0135798	-0.0171507	G1
opc1T_ACAGCCGGTCATTAGC-1	-0.000134245	0.502926	0.525531	1.21435	-0.0599085	0.730519	1.23212	1.55391	0.415154	0.232578	0.0278316	0.922631	1.27433	0.591071	1.42959	1.59327	0.711419	-0.0389273	-0.036943	G1
opc1T_ACAGCCGGTTTCGCTC-1	-0.0662416	0.312286	-0.208212	1.15646	-0.117387	0.0650438	-0.0854686	1.47042	1.03742	1.04981	0.388061	0.924703	0.278796	-0.227221	0.416451	1.59072	0.00144135	-0.0825073	-0.0519141	G1
opc1T_ACAGCCGTCAGAGACG-1	0.0614771	0.142039	-0.0225759	1.41745	0.0539405	0.523281	0.935082	1.72837	-0.180162	-0.363482	0.179044	0.758615	1.12761	1.02251	0.962349	1.81707	-0.150053	-0.038147	-0.018903	G1
opc1T_ACAGCCGTCAGGTTCA-1	-0.0412515	0.0509745	-0.410629	1.77844	-0.0347882	-0.305238	-0.532909	1.94272	0.458384	0.469822	0.27337	0.794539	-0.122639	-0.227711	-0.0167426	1.90382	-0.300912	-0.0756	-0.0468999	G1
opc1T_ACAGCCGTCCTGTACC-1	0.00676983	0.0557379	-0.337739	1.84085	-0.0644184	-0.501616	-0.325003	2.01857	-0.212888	-0.329959	-0.0351229	0.544677	-0.0236874	-0.179232	0.0876512	1.90476	-0.282829	-0.031588	-0.0535301	G1
opc1T_ACAGCCGTCTGCTGCT-1	-0.0520848	0.476532	-0.00317637	1.18859	0.0237205	0.296931	0.765528	1.38533	-0.280972	-0.235132	0.257127	0.793744	0.933612	1.28476	1.0037	1.40832	-0.0499108	-0.0281584	0.0140575	G2M
opc1T_ACAGCTAAGAAAGTGG-1	-0.0446701	0.291232	-0.0313538	1.73017	-0.0978038	-0.110449	-0.0430568	2.06854	-0.170713	-0.112687	-0.000693359	0.77244	0.275285	0.334961	0.571679	2.09051	-0.288356	0.0306997	-0.0796887	S
opc1T_ACAGCTAAGAGCTGGT-1	-0.0715344	0.200823	-0.389044	1.2273	-0.132915	-0.12427	-0.246973	1.11029	0.940931	0.852804	0.03732	0.915293	0.113506	-0.536402	0.274351	1.34057	-0.110038	-0.0391311	-0.0953735	G1
opc1T_ACAGCTACACCAGCAC-1	-0.0106676	0.512054	-0.276472	1.37354	-0.111186	-0.0150357	0.0387652	1.71689	0.872742	0.811929	0.210979	0.917214	0.376223	-0.264908	0.337065	1.88687	0.0056946	-0.0151093	0.0154734	G2M
opc1T_ACAGCTACATACTACG-1	-0.0524307	0.574062	0.40565	1.47573	-0.0961111	0.825116	1.12869	1.66596	-0.0808206	-0.14216	-0.111425	0.87633	1.11015	0.81992	1.3122	1.84373	0.522652	0.0412823	-0.0702379	S
opc1T_ACAGCTAGTAGCGTAG-1	0.103571	0.252894	0.36382	1.55299	-0.0142302	0.257305	0.97594	1.77504	-0.107531	-0.206115	-0.0205334	0.611261	0.830079	0.902935	1.81347	1.7876	0.329219	-0.00051605	-0.0160864	G1
opc1T_ACAGCTATCCAGTAGT-1	-0.0482623	0.451922	0.217226	1.78754	-0.0694774	0.266808	0.584928	1.96958	-0.149207	-0.183307	0.123056	0.65294	0.489792	0.450758	0.907648	1.96185	0.389148	-0.0144118	-0.0801313	G1
opc1T_ACAGCTATCGGCGGTT-1	-0.0392717	0.510212	0.172788	1.38592	-0.0948469	0.40654	1.32658	1.59257	-0.253761	-0.306612	0.16146	0.68501	1.06038	1.19391	1.64362	1.77868	0.466687	-0.0420885	-0.0406935	G1
opc1T_ACATACGAGAATCTCC-1	0.0751045	-0.240526	0.348742	1.90369	0.0215562	0.134687	0.744447	2.17208	-0.195118	-0.213921	-0.113488	0.610782	0.633988	0.845423	1.41936	2.25959	0.0485116	-0.0688216	0.104519	G2M
opc1T_ACATACGAGCCAGTAG-1	-0.0615504	0.701096	-0.0520397	1.17613	-0.075353	0.459045	0.828509	1.30771	0.109636	0.224612	0.174568	1.18134	1.03439	0.348472	0.803147	1.5475	0.397659	-0.0520231	-0.0596744	G1
opc1T_ACATACGAGCTCTCGG-1	-0.0416488	-0.170429	-0.208371	1.82028	-0.0960204	-0.225816	-0.00416059	1.96522	0.437428	0.136314	0.0807172	0.478696	0.192654	-0.152095	0.426706	2.12253	-0.21392	-0.0717916	-0.0662387	G1
opc1T_ACATACGAGGGATGGG-1	-0.0576146	0.19542	0.250665	1.32508	-0.114608	0.595544	1.32714	1.65598	-0.146896	-0.0863934	0.0226666	0.744679	1.04876	1.25248	1.53562	1.74188	0.440424	-0.0236194	-0.0847362	G1
opc1T_ACATACGAGGTAAACT-1	-0.0480418	0.376333	-0.140113	1.76096	-0.105203	-0.337932	-0.191054	1.95913	-0.0986634	-0.0925388	0.152682	0.936917	0.0931941	-0.054352	0.270478	1.92031	-0.249779	-0.112849	-0.0521321	G1
opc1T_ACATACGCACCACCAG-1	-0.0652049	0.454053	-0.191298	1.19344	-0.155802	0.000663844	-0.310014	1.14204	1.05699	1.01082	0.0336766	0.866169	0.175823	-0.493347	0.212918	1.41726	0.0595469	-0.0339423	-0.106852	G1
opc1T_ACATACGCACTGCCAG-1	-0.0774827	0.392458	-0.349437	1.52218	-0.129305	-0.214174	-0.35111	1.51032	0.00679284	0.0231259	0.0438499	1.01666	0.213814	-0.131675	-0.0809031	1.61577	-0.0143554	-7.28406e-05	0.0133044	G2M
opc1T_ACATACGCAGACGCTC-1	0.195203	0.375341	-0.233501	1.28187	0.213523	-0.292064	-0.540018	1.28855	0.646658	0.606359	1.02789	0.791765	-0.217982	-0.470501	0.0603427	1.6532	-0.295839	0.441465	-0.0264052	S
opc1T_ACATACGCAGCCTATA-1	-0.0448864	0.15552	0.240246	1.41729	-0.0381457	0.15048	0.929233	1.75012	-0.0722617	-0.206374	0.0108908	0.607485	0.718706	0.781621	1.60296	1.80914	0.0459172	0.0191654	-0.121751	S
opc1T_ACATACGCAGGCTGAA-1	-0.0351403	0.155092	0.228249	1.83737	-0.0963162	0.365122	0.926961	2.0823	-0.11327	-0.14406	-0.0481611	0.82127	0.880938	0.929162	1.4353	2.11162	0.1881	0.00473739	0.0486754	G2M
opc1T_ACATACGGTAGCGCAA-1	-0.0206934	0.276573	-0.123545	1.33989	-0.044514	-0.187713	-0.229134	1.56941	0.942018	0.984239	0.149119	0.950717	0.143292	-0.196215	0.378299	1.58574	-0.0582157	-0.058954	0.000664484	G2M
opc1T_ACATACGGTCATACTG-1	-0.0493747	-0.0803351	-0.232512	2.04587	-0.0706948	-0.354788	-0.318909	2.23273	-0.0263212	-0.20136	0.179622	0.426228	-0.105895	-0.303335	0.221137	2.25376	-0.468278	-0.00242552	-0.0464904	G1
opc1T_ACATACGGTCGCGAAA-1	-0.0247766	0.0232395	-0.155379	1.65855	-0.0742441	-0.17062	-0.145924	1.79912	0.382961	0.241107	0.0191134	0.776584	0.106644	-0.14289	0.315233	1.97673	-0.404944	-0.110742	-0.052355	G1
opc1T_ACATACGGTCGTTGTA-1	0.00812609	0.36312	0.439773	1.77285	-0.0490634	0.599374	1.18226	1.9644	0.033589	-0.125353	-0.00318252	0.92462	1.2337	0.996034	0.997088	1.94716	0.32583	-0.0195468	0.0829742	G2M
opc1T_ACATACGGTGTAAGTA-1	-0.0532261	0.177953	-0.125461	1.49726	-0.106698	0.0316605	-0.244566	1.74141	0.667068	0.891996	0.180576	0.864188	0.285823	-0.0529617	0.0815929	1.83183	0.0693171	-0.125451	-0.099929	G1
opc1T_ACATACGGTGTATGGG-1	-0.00140981	0.148778	-0.0558334	1.5554	-0.0725861	0.0316048	-0.177577	1.56363	0.790744	0.725049	-0.0410787	0.804066	0.258857	-0.185582	0.060263	1.76507	-0.164529	-0.0279266	-0.012255	G1
opc1T_ACATACGGTTAAAGAC-1	0.0606848	0.190513	-0.112231	1.57496	0.0177755	-0.0486875	0.667184	1.85879	-0.174251	-0.20816	0.175489	0.923049	0.623532	0.621347	0.392966	1.68581	0.0897859	-0.0386336	0.0165703	G2M
opc1T_ACATACGTCCCGGATG-1	-0.0586669	0.470824	-0.0224361	1.27644	-0.0735265	0.0919411	0.26854	1.53223	-0.064054	-0.210953	0.0960032	0.907346	0.557562	0.258235	0.667686	1.75851	-0.0986028	-0.0145968	-0.12537	G1
opc1T_ACATACGTCCGAAGAG-1	-0.0517898	0.569734	0.313397	1.36653	-0.104363	0.583702	0.934894	1.6677	0.152439	0.0533335	-0.154195	0.710473	0.769438	0.546093	1.14276	1.78183	0.536828	-0.0889237	-0.0846709	G1
opc1T_ACATACGTCGAATCCA-1	-0.0457029	0.545519	0.58488	1.53669	-0.0964119	0.924911	1.3978	1.79883	-0.0964744	0.00452148	0.151007	0.800625	1.45912	0.696239	1.44546	1.90152	0.51704	-0.0254518	-0.0592947	G1
opc1T_ACATACGTCTTAGAGC-1	-0.045458	0.3798	0.3786	1.65652	-0.102602	0.441152	0.845108	1.884	-0.278318	-0.238948	0.0643383	0.855764	0.933784	0.985109	1.66125	1.98691	0.128566	0.0347063	-0.0570356	S
opc1T_ACATCAGAGAACTGTA-1	-0.0641262	0.126692	-0.217944	1.61579	-0.113866	-0.079877	-0.27308	1.74151	1.21139	1.16506	0.19798	0.902965	0.314502	-0.25622	-0.166512	1.861	0.252216	-0.0857808	-0.0664971	G1
opc1T_ACATCAGAGAGGTAGA-1	-0.0599788	0.703303	0.127031	1.38249	-0.118317	0.782939	1.31565	1.57569	-0.123842	-0.0636086	0.0777599	0.948522	1.3146	0.848987	1.2033	1.71862	0.284228	-0.123712	-0.138636	G1
opc1T_ACATCAGAGCCCAGCT-1	-0.0582201	0.103843	-0.268213	1.72344	-0.115714	-0.153433	-0.0440553	2.00816	0.246358	0.0937387	0.0244912	0.998613	0.308922	-0.307346	-0.0134267	2.02737	-0.0219698	-0.142493	-0.0414705	G1
opc1T_ACATCAGAGTGGAGAA-1	-0.0470167	0.706477	0.596365	1.36237	-0.111025	0.77467	1.24347	1.43998	-0.193931	-0.212867	-0.0536568	0.860655	1.29345	0.723625	1.55075	1.68182	0.293827	-0.113694	-0.0906021	G1
opc1T_ACATCAGCACACCGAC-1	-0.0431792	-0.0672926	-0.268451	1.62625	-0.0984529	-0.519727	-0.278078	2.1915	-0.208751	-0.315843	-0.039442	0.467196	-0.127859	-0.247576	0.213832	2.1457	-0.349291	-0.087065	0.000947958	G2M
opc1T_ACATCAGCATTAGCCA-1	-0.0117722	0.0383089	0.131113	1.40503	-0.0325428	0.135981	0.514399	1.67628	-0.114834	-0.201703	-0.0599176	0.654886	0.654628	0.628442	0.843164	1.54438	0.0535742	-0.0125414	-0.0269634	G1
opc1T_ACATCAGGTCGGCTCA-1	-0.0324655	0.148005	0.182823	1.77961	-0.097305	-0.121528	-0.17795	2.23281	-0.00477438	0.137346	-0.0113467	0.664702	0.240341	-0.0869875	0.332244	2.10875	-0.0878963	-0.0669895	-0.0954641	G1
opc1T_ACATCAGGTCTTGATG-1	-0.0630386	-0.014676	0.120762	1.28449	-0.109474	0.376453	0.789002	1.48585	-0.153422	-0.139948	0.0487582	0.665966	0.802448	0.775778	1.26351	1.57082	0.159231	-0.030946	-0.102318	G1
opc1T_ACATCAGGTTAAGACA-1	0.00913003	0.376856	-0.22143	1.21415	-0.0495822	-0.0763729	0.0798238	1.41027	0.0573406	0.0588554	0.0646175	0.980508	0.458365	-0.415041	0.223016	1.7665	-0.233885	-0.0846907	-0.0890956	G1
opc1T_ACATCAGTCCGTTGTC-1	0.00186441	0.0279669	0.304003	1.44963	-0.0484166	0.132474	0.675309	1.93907	-0.201236	-0.223597	0.0432205	0.554526	0.665639	0.634265	1.52207	1.87096	-0.361794	-0.0709209	-0.0126762	G1
opc1T_ACATCAGTCGGAAACG-1	-0.0253786	0.385988	0.484699	1.29884	-0.0803839	0.512474	0.927557	1.51053	-0.160473	-0.151678	0.031384	0.952584	1.13629	0.850264	0.743763	1.59643	0.185612	-0.090942	-0.0904116	G1
opc1T_ACATCAGTCGGTCCGA-1	-0.0513699	-0.0667678	-0.28808	2.05644	-0.107396	-0.37067	-0.23914	2.27499	-0.0457435	-0.0904884	0.1225	0.347671	-0.0684725	-0.214425	0.457189	2.35172	-0.42735	-0.00922181	-0.120644	G1
opc1T_ACATCAGTCTGCCCTA-1	-0.0440973	0.412771	-0.120041	1.72604	-0.042012	-0.0448072	0.338609	1.9752	-0.221733	-0.174289	0.131141	0.590555	0.339436	0.588678	1.03924	2.151	-0.203436	-0.00486914	-0.133022	G1
opc1T_ACATGGTAGGATGCGT-1	-0.0654093	0.474015	-0.131222	2.08144	-0.118458	0.184188	0.451053	2.08945	0.0120951	-0.248529	0.000450859	0.64011	0.323251	0.304452	0.556342	2.29882	0.10988	-0.148154	-0.0896209	G1
opc1T_ACATGGTCATCACCCT-1	-0.0445469	0.289367	-0.281232	1.71198	-0.0825443	-0.169554	-0.12434	1.9739	0.616274	0.459083	0.11393	0.845302	0.112431	-0.311311	0.20613	1.84484	0.108259	-0.111547	-0.0238262	G1
opc1T_ACATGGTCATTAGCCA-1	-0.0266776	-0.000686283	0.198399	1.56811	-0.0154031	0.0297171	0.345553	1.95624	-0.300155	-0.398552	0.388281	0.618509	0.421573	0.665693	0.43053	1.86448	-0.0327614	0.184725	-0.00182758	S
opc1T_ACATGGTGTCACTGGC-1	-0.0632466	0.385394	-0.231218	1.33008	-0.113786	-0.0863626	-0.213616	1.41356	1.27205	1.25314	0.23671	1.08918	0.271887	-0.213062	0.0653851	1.60894	0.237672	-0.0232675	-0.0773895	G1
opc1T_ACATGGTGTCAGAGGT-1	-0.0404922	0.299207	-0.256408	1.92953	-0.0914203	-0.272074	-0.189649	2.09364	0.107552	-0.149077	0.0522645	0.627683	0.0235589	-0.250575	0.365375	2.23551	-0.328666	-0.114383	0.03246	G2M
opc1T_ACATGGTGTCGAATCT-1	-0.0611681	0.137712	0.322193	1.45558	-0.0825529	0.281656	0.914967	1.78202	-0.138977	-0.0864765	0.0627846	0.743525	0.88598	0.772267	1.28126	1.81403	0.247933	-0.0402035	0.00809183	G2M
opc1T_ACATGGTGTGGCGAAT-1	0.00613174	0.390083	0.345587	1.29424	-0.0995737	0.852533	1.02256	1.68839	-0.177657	-0.110515	0.105397	0.933207	1.3058	1.0141	1.63258	1.65953	0.260347	-0.0634059	-0.02537	G1
opc1T_ACATGGTGTTTGCATG-1	-0.0443194	0.907657	0.0654252	1.23703	-0.0442685	0.579378	1.11054	1.41024	0.10066	0.0577464	0.287802	0.995179	0.894175	0.598554	1.06135	1.50426	0.400305	0.0216381	-0.072758	S
opc1T_ACATGGTTCACAAACC-1	-0.0194701	0.274801	0.228402	1.34001	-0.0586395	0.786105	1.31533	1.81726	-0.0379785	-0.15754	0.103624	0.803411	1.20551	0.869269	1.73133	1.79899	0.459179	-0.043956	-0.0959223	G1
opc1T_ACATGGTTCACCCGAG-1	-0.0260597	0.095839	0.120582	1.20472	-0.0355383	0.484991	1.06492	1.51856	-0.281779	-0.155046	0.0594628	0.800005	1.10375	1.03051	1.51924	1.5005	0.184164	0.0393573	-0.0674473	S
opc1T_ACATGGTTCGACCAGC-1	-0.0498912	0.239164	-0.00769486	1.80817	-0.103225	-0.203096	0.0802345	2.06711	-0.262233	-0.43047	0.0451278	0.456772	0.432826	0.361935	0.553293	2.07886	-0.131248	-0.0937825	-0.121009	G1
opc1T_ACATGGTTCGGAAATA-1	0.0167502	0.457109	-0.000980854	1.19336	-0.0329515	0.150879	0.439323	1.6429	-0.190207	-0.0956964	0.0693951	0.960792	0.590444	0.344246	0.804946	1.45047	-0.206707	-0.0653594	-0.104024	G1
opc1T_ACCAGTAAGAGTACAT-1	-0.0597834	0.528037	0.241391	1.5749	-0.0685345	0.561946	0.870437	1.7571	-0.0382402	0.0236128	0.107181	1.00264	0.983185	0.567844	0.860202	1.86147	0.143804	-0.0130517	-0.0688761	G1
opc1T_ACCAGTAAGAGTCTGG-1	-0.0509948	-0.0108447	-0.103219	2.07604	-0.108136	-0.304194	-0.300145	2.30818	-0.0398385	-0.219138	0.0559635	0.419351	-0.149713	-0.019083	0.326998	2.25983	-0.301072	-0.12354	-0.0216805	G1
opc1T_ACCAGTAAGATGAGAG-1	-0.0515675	0.131352	-0.00373867	1.67216	-0.115074	-0.0545282	0.326623	1.96499	-0.138841	-0.217925	0.0825806	0.443328	0.401074	0.664684	0.915659	2.05931	-0.0721907	-0.102989	-0.0785291	G1
opc1T_ACCAGTAAGCGCCTTG-1	-0.0415342	0.418413	0.09177	1.52697	-0.0423929	0.913478	1.21898	1.91097	-0.203088	-0.20651	0.0158546	0.9398	1.29766	0.859715	1.29123	1.82634	0.379137	0.0522655	-0.0324978	S
opc1T_ACCAGTAAGTACCGGA-1	0.00276263	0.255474	0.417398	1.35786	-0.0563859	0.50028	0.99004	1.73688	-0.209463	-0.0990144	0.00866542	0.897117	1.0393	1.05149	1.0731	1.79452	0.247672	-0.0456357	-0.0862566	G1
opc1T_ACCAGTAAGTGAAGAG-1	-0.0527109	0.239247	0.245867	1.48415	-0.103623	0.316771	1.08947	2.0084	-0.198217	-0.305562	-0.0618497	0.698927	0.849352	1.05915	1.79247	1.93669	0.13377	-0.0495564	-0.0834839	G1
opc1T_ACCAGTACAAATCCGT-1	-0.0387995	0.0429562	-0.21221	2.14188	-0.0532806	-0.280159	-0.152442	2.15377	0.49142	0.465451	0.150069	0.936674	0.10694	-0.182797	0.332015	2.23305	-0.0375064	-0.0295188	-0.0680284	G1
opc1T_ACCAGTACAATAGCAA-1	-0.0497223	0.87984	0.258589	1.36416	-0.103246	1.09508	1.24862	1.43387	-0.0313254	-0.0413821	-0.0313013	1.31734	1.55378	0.568775	0.987474	1.6517	0.435799	-0.0709592	-0.0631958	G1
opc1T_ACCAGTACAATCTACG-1	-0.0496296	0.300296	0.0750676	1.18152	0.0376672	0.562673	1.00668	1.53863	-0.075829	-0.0217561	0.330607	0.987296	1.05481	0.647481	1.15813	1.51303	0.414128	0.132985	-0.0123792	S
opc1T_ACCAGTACACGCATCG-1	0.86245	0.340553	-0.404648	1.11806	0.922224	-0.109627	-0.346255	1.11518	0.601379	0.449784	1.28256	0.897586	0.110788	-0.492073	-0.0229543	1.46709	-0.328016	0.377476	0.406294	G2M
opc1T_ACCAGTACACTTAAGC-1	0.0312461	0.367139	-0.0934177	1.30608	0.0397086	0.213415	0.139219	1.44103	0.554316	0.595487	0.304287	0.994253	0.543419	-0.226655	0.305294	1.56	0.190032	0.125746	-0.0584837	S
opc1T_ACCAGTAGTCGACTAT-1	-0.0206012	0.789001	0.297117	1.55804	-0.074088	1.00777	1.1861	1.83108	0.0420099	-0.0134657	0.0446767	1.22009	1.317	0.378292	1.25183	1.75814	0.50244	-0.11985	-0.105562	G1
opc1T_ACCAGTATCAGCATGT-1	-0.0870045	0.735237	0.278838	1.26161	-0.136363	0.517938	1.01332	1.60538	-0.0667931	-0.177923	0.105084	0.95365	0.889064	0.626034	1.28857	1.68175	0.402446	-0.0518486	-0.0865478	G1
opc1T_ACCAGTATCATGGTCA-1	-0.0494846	0.225292	0.0906138	1.80361	-0.0387678	0.124357	0.55714	2.192	-0.11774	-0.231683	-0.011717	0.388198	0.600022	0.385593	0.794663	2.40136	0.0812312	-0.0974479	-0.0546643	G1
opc1T_ACCAGTATCCTACAGA-1	-0.0220615	0.269251	-0.159217	0.795694	-0.114382	0.155137	-0.0107984	1.03768	1.06387	0.99779	0.00866282	1.13385	0.633647	-0.189532	0.186704	1.13336	0.078049	-0.0343564	0.0879008	G2M
opc1T_ACCAGTATCGGATGTT-1	-0.0470027	0.409527	0.417631	1.698	-0.0937903	0.375035	0.981723	2.00897	-0.248975	-0.413143	0.0733155	0.745133	1.02166	1.01881	1.37554	1.99469	0.231526	-0.0843462	-0.133245	G1
opc1T_ACCAGTATCGTCCAGG-1	-0.035668	-0.0202674	-0.212201	1.968	-0.0691906	-0.385411	-0.33591	2.19335	-0.162653	-0.322929	0.0554973	0.491464	-0.095411	-0.141974	0.256069	2.24657	-0.303863	-0.0453493	-0.0781	G1
opc1T_ACCAGTATCTAAGCCA-1	-0.0624713	0.393522	0.277783	1.50101	-0.0778356	0.302767	0.78916	1.67293	-0.130491	-0.192129	-0.0938824	1.06893	0.879262	0.993875	0.605879	1.79907	0.249956	0.0288162	-0.0026182	S
opc1T_ACCAGTATCTACTTAC-1	-0.0553184	0.109805	-0.30775	1.29272	-0.111442	-0.263546	-0.373032	1.70786	1.06405	0.939942	0.117236	0.8829	0.0581621	-0.416381	0.127728	1.66376	-0.00451344	0.000505606	-0.0987188	S
opc1T_ACCAGTATCTCCAACC-1	-0.0154547	0.112004	-0.187659	1.3892	-0.125812	-0.19248	-0.509421	1.51239	0.474221	0.57502	0.0600753	0.812203	0.00792486	-0.388433	-0.016475	1.56622	-0.237721	-0.0635707	-0.123606	G1
opc1T_ACCAGTATCTCTGAGA-1	-0.0483514	0.162914	0.27281	1.53392	-0.0623878	0.144721	0.660818	1.9156	-0.0911364	-0.176978	0.128686	0.798718	0.795566	0.571125	0.891746	1.95985	0.0521594	-0.0731099	-0.0509021	G1
opc1T_ACCAGTATCTGCAAGT-1	-0.0148871	0.812999	0.515959	1.37079	-0.0695681	0.880598	1.49817	1.76096	-0.0250887	-0.0205408	0.0916448	0.800038	1.3242	0.850528	1.4071	1.77173	0.359291	0.00310041	-0.0918755	S
opc1T_ACCAGTATCTGCGGCA-1	-0.012174	0.829309	0.184897	1.29502	-0.0403767	0.540011	0.956415	1.49456	-0.0855126	-0.13289	0.0159492	0.946154	0.903036	0.341327	1.39102	1.64558	0.519338	-0.0876798	-0.0602213	G1
opc1T_ACCCACTAGCTTCGCG-1	-0.0626135	0.724309	-0.0802287	1.46206	-0.118054	-0.158152	-0.473245	1.46035	0.178646	0.131538	0.165049	0.917375	0.0120694	-0.371216	0.16128	2.03841	0.0582974	0.0139296	-0.150725	S
opc1T_ACCCACTCAAAGAATC-1	-0.00285004	0.379841	0.471594	1.30817	-0.0298903	0.583695	1.013	1.60052	-0.201438	-0.247814	0.0461984	0.748522	1.00087	0.515812	1.318	1.76056	0.248581	-0.0370087	0.0358944	G2M
opc1T_ACCCACTCACGGACAA-1	-0.0363257	0.175977	-0.0536253	1.6927	-0.0941305	-0.0208764	0.306496	1.92541	-0.199244	-0.210988	0.0671509	0.642435	0.514522	0.362683	0.456207	1.91186	0.18689	-0.0442468	-0.0367736	G1
opc1T_ACCCACTCATCGGGTC-1	-0.0515895	0.0113188	-0.227992	1.98819	-0.109141	-0.280922	-0.263146	1.97308	0.119058	0.00954888	-0.0972258	0.688948	0.0185565	-0.356842	0.0488409	2.11933	-0.127233	-0.0711804	-0.109161	G1
opc1T_ACCCACTGTAGCCTCG-1	-0.034883	0.613277	0.246658	1.44153	-0.0361464	0.391506	0.821855	1.70267	-0.233985	-0.109105	0.150526	1.0073	0.982493	0.651935	0.713253	1.818	0.339846	-0.0385006	-0.0188434	G1
opc1T_ACCCACTGTCTGCGGT-1	-0.061584	0.0790129	0.16353	1.45432	-0.0787709	0.280095	0.847121	1.53531	-0.346816	-0.31879	0.0162253	0.742816	0.806716	0.770803	1.41954	1.64814	0.0433853	-0.0676988	0.0391103	G2M
opc1T_ACCCACTGTGTCTGAT-1	-0.0770024	0.288023	-0.379006	1.20287	-0.0989297	0.0288972	-0.0997616	1.37842	0.933237	0.804973	0.00708009	1.09647	0.358162	-0.307592	0.099458	1.42572	0.180102	0.00741113	-0.00651323	S
opc1T_ACCCACTTCGGTTCGG-1	-0.020523	0.46951	0.236178	1.52843	-0.0665991	0.406442	0.951057	1.85194	-0.0579844	-0.08477	-0.0378151	0.670099	1.03654	0.439185	1.05936	1.90107	0.49264	-0.0176133	-0.0551805	G1
opc1T_ACCCACTTCTACTATC-1	-0.0388271	0.0666793	0.117133	1.32886	-0.0891098	0.29479	1.1377	1.81171	-0.147525	-0.0915313	-0.0766886	0.783368	0.98399	1.20717	0.690176	1.68412	0.506018	-0.0330325	-0.0849604	G1
opc1T_ACCCACTTCTCAACTT-1	0.000761377	-0.00717034	-0.115906	2.19994	-0.0531018	-0.422665	-0.32397	2.28467	-0.101343	-0.26716	-0.0976381	0.443331	-0.128486	-0.0109333	0.0483239	2.28865	-0.128311	-0.0920041	0.0128336	G2M
opc1T_ACCGTAAAGAATGTTG-1	-0.0689616	0.042546	-0.297707	1.46629	-0.112412	-0.316369	-0.400717	1.74758	1.05475	0.741116	0.242881	0.809149	-0.0764257	-0.162434	0.0926584	1.70303	-0.155932	-0.059424	0.00253079	G2M
opc1T_ACCGTAAAGAGGTACC-1	-0.0587695	-0.0365401	-0.305108	1.79853	-0.0593945	-0.141485	-0.0505717	2.07389	-0.0715863	0.0339861	0.0667246	0.665373	0.0924535	-0.0751156	0.24152	1.93002	-0.429628	-0.0892881	-0.0395301	G1
opc1T_ACCGTAAAGCTAAACA-1	-0.0485838	-0.109538	-0.0884332	2.16934	-0.0237334	-0.376881	-0.312063	2.3506	-0.205231	-0.278024	-0.0895198	0.330439	0.0260947	-0.19685	0.16792	2.26008	0.0189257	-0.00073147	-0.107403	G1
opc1T_ACCGTAAAGTGCTGCC-1	-0.0350566	0.168008	0.125689	1.48219	-0.108093	0.488181	0.865685	1.93057	-0.140381	-0.119716	0.0342641	0.634073	0.990156	0.917898	1.16603	1.76141	-0.0485858	-0.0851529	-0.0144268	G1
opc1T_ACCGTAACAAAGAATC-1	-0.0432116	-0.0337144	-0.093674	2.16606	-0.0933493	-0.276448	-0.23137	2.44547	-0.196277	-0.246379	0.00063665	0.305931	0.00773538	-0.158166	0.23083	2.33	-0.118702	0.00538059	-0.0681654	S
opc1T_ACCGTAACAACGATCT-1	0.0413037	0.531934	0.606892	1.30191	0.0266732	0.78605	1.49104	1.75975	-0.112152	-0.187913	0.0261042	0.82244	1.23656	1.37532	2.01065	1.77714	0.460067	-0.0496868	-0.0528578	G1
opc1T_ACCGTAACAATCCGAT-1	-0.0633485	0.493682	0.432136	1.52677	-0.0698045	0.591773	1.0454	1.85005	-0.0319489	0.0460925	0.0596292	0.754937	1.07655	0.924172	0.825169	1.80884	0.361761	-0.106214	-0.0626091	G1
opc1T_ACCGTAACACAGCGTC-1	-0.0517387	0.783489	0.206547	1.52064	-0.100068	0.749226	1.00641	1.57122	0.0216335	-0.100883	0.0697072	0.940469	0.994315	0.417329	1.18507	1.76888	0.222927	-0.018373	-0.0725136	G1
opc1T_ACCGTAACACTCTGTC-1	-0.034365	0.0462151	0.0561027	1.73358	-0.0827488	0.0755308	0.284327	2.07933	-0.0399056	-0.0759492	0.112195	0.736874	0.552956	0.561215	0.134718	2.07001	0.0074944	-0.113334	-0.0571933	G1
opc1T_ACCGTAACAGCATGAG-1	0.00113742	0.733945	0.389084	1.20547	-0.0425137	0.883612	1.3139	1.40625	-0.183084	-0.203991	0.0163718	1.14054	1.53816	0.952499	1.1244	1.44363	0.417063	-0.0329405	-0.0106122	G1
opc1T_ACCGTAACAGGGCATA-1	0.0217162	0.554377	-0.172422	1.10535	-0.0273821	0.0493934	0.052699	1.26944	0.822979	0.835454	0.526668	1.11066	0.308226	-0.311166	0.341427	1.56569	0.222241	0.270733	-0.0281093	S
opc1T_ACCGTAACATGCATGT-1	-0.0201012	0.351489	-0.0610248	1.66161	-0.0716613	0.0456136	0.337198	1.76755	-0.117384	-0.167404	0.0675519	0.766392	0.547981	0.728255	0.423252	1.7457	0.0143993	-0.0794768	-0.0638927	G1
opc1T_ACCGTAAGTAGCAAAT-1	0.00548908	-0.00406462	0.268755	1.42448	-0.0487383	0.460973	0.96221	1.76411	-0.186777	-0.100225	0.12374	0.582291	1.04907	0.935381	1.37785	1.80652	0.184354	-0.0460087	-0.0735174	G1
opc1T_ACCGTAATCACCCTCA-1	-0.047658	0.177652	-0.17235	1.44642	-0.0634478	-0.0829334	-0.220233	1.54096	0.50099	0.253763	-0.039527	1.02481	0.352025	-0.335583	-0.132519	1.55539	-0.118394	-0.0316521	-0.00480591	G1
opc1T_ACCGTAATCCATGCTC-1	0.00592459	0.357107	-0.240973	1.07043	-0.0510979	0.0872185	-0.147208	1.41078	1.23375	1.22482	0.0960657	0.993989	0.279465	-0.270749	0.179009	1.48529	0.110917	-0.139696	0.124681	G2M
opc1T_ACCGTAATCCTTGACC-1	-0.00524639	0.426678	0.247865	1.71185	-0.0645488	0.0190501	0.40871	1.94366	-0.234105	-0.30266	-0.0644416	0.483368	0.581861	0.399771	0.834397	1.98796	0.0157197	-0.00491298	-0.0302667	G1
opc1T_ACCGTAATCGGAATCT-1	-0.0517985	0.447804	0.119745	1.60843	-0.0775763	0.390325	0.790777	1.78205	-0.151313	-0.162228	0.0866048	0.799194	0.915453	0.687281	0.897279	1.716	-0.106527	-0.0368059	-0.0399695	G1
opc1T_ACCTTTAAGTTAGGTA-1	-0.00775439	0.161339	0.24427	1.37025	-0.00210409	0.471205	0.851093	1.66911	-0.147176	-0.185783	-0.0201343	0.722934	1.06525	0.795198	0.938422	1.64708	0.0916668	-0.139826	-0.0157535	G1
opc1T_ACCTTTACACACCGCA-1	-0.0753777	0.0716067	-0.37501	1.4132	-0.133453	-0.266699	-0.276742	1.46464	0.451732	0.291878	-0.0193818	0.803775	0.147491	-0.400522	0.31418	1.62079	-0.140531	-0.123383	-0.0282403	G1
opc1T_ACCTTTACACCGAAAG-1	0.0310514	0.408334	0.148829	1.23368	-0.0259632	0.760793	1.11616	1.46537	-0.1907	-0.26272	-0.0762845	0.927334	1.33354	1.1394	0.970274	1.50159	0.226176	-0.0720209	0.0496711	G2M
opc1T_ACCTTTAGTCAATACC-1	0.78423	0.610983	0.275269	1.09191	0.939784	0.684192	1.22492	1.28413	-0.290119	-0.31492	1.19317	0.941901	1.24473	0.44636	1.20243	1.45751	0.291449	0.601956	0.447607	S
opc1T_ACCTTTAGTGGTAACG-1	-0.0733054	0.129133	-0.279053	1.44057	-0.0905995	-0.132197	-0.124202	1.55779	0.988781	0.978271	0.164622	0.902394	0.250601	-0.408555	0.0276787	1.75357	0.0492659	-0.11458	-0.120966	G1
opc1T_ACCTTTAGTTATGCGT-1	-0.0244863	0.436861	0.49943	1.44174	-0.07433	0.361195	0.775037	1.52412	-0.0498614	-0.0781971	-0.0352226	0.718689	0.812923	0.266611	1.41186	1.68718	0.377354	-0.0483614	-0.000166837	G1
opc1T_ACCTTTAGTTCCACGG-1	-0.0459365	-0.0249765	0.194968	1.68171	-0.0987446	0.146229	0.804197	1.87315	-0.0531647	-0.11504	-0.0294682	0.662234	0.786502	0.943948	1.39425	1.91651	0.00363116	-0.0969224	-0.0244183	G1
opc1T_ACCTTTAGTTTGACTG-1	-0.0501844	0.23434	0.335193	1.60293	-0.105185	0.410832	0.960968	1.76706	-0.227985	-0.213633	0.165656	0.674308	0.924411	0.62203	1.26721	1.90191	0.357002	-0.0376954	-0.10063	G1
opc1T_ACCTTTATCACATAGC-1	-0.0577492	0.359097	-0.145772	1.21937	-0.114235	-0.124012	-0.159751	1.39482	0.145967	0.203809	0.0651736	0.990447	0.238714	-0.300202	0.234086	1.58126	-0.194104	-0.0640496	-0.0711233	G1
opc1T_ACCTTTATCCGCATCT-1	0.0121811	-0.101287	0.0571592	1.88519	-0.0396074	-0.0137681	0.447945	2.23232	-0.23993	-0.332088	0.0372105	0.568863	0.430218	0.301959	0.940228	2.18974	-0.0437826	-0.0887205	0.0208072	G2M
opc1T_ACCTTTATCTTTAGTC-1	-0.0538308	0.611688	-0.0387508	1.62559	-0.1101	0.457914	0.632142	1.9041	-0.0834428	-0.209124	-0.0769815	0.916703	1.03105	0.505269	0.768822	1.88342	0.105424	-0.0699224	-0.0653697	G1
opc1T_ACGAGCCAGAAGGTGA-1	-0.0402516	-0.20389	-0.220264	2.60726	-0.0991571	-0.532329	-0.4857	2.59151	-0.0708383	-0.268187	0.0153323	0.313	-0.170937	-0.301275	-0.0453089	2.59124	-0.125633	-0.0788852	-0.0463501	G1
opc1T_ACGAGCCAGATGCCTT-1	0.000488012	0.0414314	-0.264565	1.71619	-0.0514597	-0.31437	-0.298008	2.01555	0.305462	0.0219321	0.0875811	0.603932	-0.0100838	-0.31364	0.109172	1.88298	-0.370362	-0.0652424	0.0393373	G2M
opc1T_ACGAGCCAGCTCTCGG-1	-0.053092	0.490773	-0.0144655	1.45556	-0.118768	0.232477	0.606653	1.49853	0.126302	0.0230009	0.132923	0.963286	0.736926	0.552326	0.86849	1.66639	-0.0394581	-0.051765	-0.0512803	G1
opc1T_ACGAGCCAGTGTTTGC-1	-0.0143634	0.753555	0.50667	1.30497	-0.0712089	0.662255	0.999978	1.42345	-0.124862	-0.0358997	0.0619985	0.778937	0.995553	0.761498	1.18306	1.65408	0.234243	0.00527967	-0.103206	S
opc1T_ACGAGCCCAAACCCAT-1	-0.0837644	0.454442	-0.195196	1.22702	-0.0691555	-0.0966291	-0.3487	1.0351	1.2251	1.18993	0.483645	0.888363	0.166637	-0.519097	0.0861664	1.37604	0.0885364	0.0422862	-0.121654	S
opc1T_ACGAGCCCAAGGTTTC-1	-0.0222434	0.872972	-0.0603359	1.48584	-0.074798	-0.253921	-0.288624	1.5676	0.251713	0.0903452	0.0986035	0.826261	0.0383686	-0.263484	0.189063	2.09938	-0.209447	0.0106591	-0.0336067	S
opc1T_ACGAGCCCAGCCTTTC-1	-0.0502934	0.494552	0.0518779	1.22503	-0.0462347	0.493694	0.928195	1.48318	-0.310056	-0.293642	0.120999	0.914886	1.22324	0.608584	0.950421	1.63313	-0.0362987	-0.0401826	-0.0710581	G1
opc1T_ACGAGCCCATTCTCAT-1	-0.0099432	-0.105233	0.319425	1.83439	-0.0167646	-0.214671	-0.00372529	2.11633	-0.0916796	-0.370394	0.0582675	0.465652	0.304312	0.0563106	0.611474	1.98385	-0.0830051	-0.083977	-0.114325	G1
opc1T_ACGAGCCGTAAATACG-1	0.0170845	0.650458	0.218216	1.52408	-0.0745677	0.733295	1.05496	1.70736	0.0339896	0.0601071	0.0383881	0.989115	1.08899	0.692039	1.05321	1.75852	0.273433	-0.00553165	-0.0395683	G1
opc1T_ACGAGCCGTACGCACC-1	-0.0526087	0.17458	4.80976e-05	1.57225	-0.100541	0.00703374	0.537748	1.86008	-0.332414	-0.374703	0.0708847	0.652217	0.467877	0.877172	0.898584	1.90239	-0.286716	-0.0852108	-0.0537882	G1
opc1T_ACGAGCCGTAGTGAAT-1	0.150027	0.205618	-0.353063	1.62106	0.17383	-0.185107	-0.280153	1.62333	0.861986	0.849918	0.913828	0.828112	0.120594	-0.379671	0.0583501	1.81153	-0.124545	0.379514	0.0514965	S
opc1T_ACGAGCCGTCGAATCT-1	-0.0376486	0.0882699	-0.0501256	2.07097	-0.0911847	0.0125161	0.30471	2.39265	-0.122666	-0.2554	0.051675	0.394667	0.176564	0.389061	0.909498	2.47983	0.00203174	-0.0365212	-0.12695	G1
opc1T_ACGAGCCGTTCAGACT-1	-0.0537091	0.204077	-0.205703	1.55281	-0.0979364	-0.302338	-0.406501	1.66233	0.448871	0.374368	0.047041	0.748077	-0.0920652	-0.34181	0.0455502	1.86674	-0.373564	-0.0221287	-0.0417793	G1
opc1T_ACGAGGAAGCCAGAAC-1	0.0046858	0.550328	0.251486	1.46875	-0.0489233	0.43467	0.803211	1.8064	-0.173267	-0.191172	-0.0277816	0.995464	1.09444	0.661073	0.719574	1.70749	0.186045	-0.102921	-0.088404	G1
opc1T_ACGAGGAAGCGAGAAA-1	0.00412999	0.0154325	-0.0982447	1.43336	-0.0375487	-0.12873	-0.601582	1.85511	0.878989	0.896613	0.23235	0.77044	-0.147145	-0.381303	-0.0300531	1.69235	-0.088556	-0.0913548	-0.143327	G1
opc1T_ACGAGGAAGGACACCA-1	-0.0355876	0.253989	0.408474	1.61319	-0.0908097	0.536539	0.970064	1.94175	-0.238103	-0.234666	-0.0541863	0.847137	1.02131	0.984561	1.62168	1.93132	0.165607	0.0306808	0.0321305	G2M
opc1T_ACGAGGAAGTGGCACA-1	-0.0498645	0.794699	0.425157	1.25194	-0.114428	1.00063	1.18423	1.7096	0.142944	0.112992	-0.0415549	0.966701	1.26132	0.832539	1.09954	1.60657	0.580264	0.0166229	0.00592921	S
opc1T_ACGAGGACACATTTCT-1	0.00702874	0.344876	0.411235	1.39424	-0.0518673	0.452986	0.826051	1.86908	-0.220841	-0.203033	0.217347	0.850694	0.984074	0.678239	1.11972	1.94554	-0.00304507	-0.0670167	-0.0804749	G1
opc1T_ACGAGGACACTAGTAC-1	-0.0284948	0.216986	0.147125	1.50932	-0.0800179	0.592228	1.29478	1.96099	-0.100147	-0.204597	0.0376934	0.825614	1.0469	1.02236	1.16291	1.86532	0.188223	-0.0631681	-0.0639762	G1
opc1T_ACGAGGACAGCCTTTC-1	0.0560104	0.284585	0.0316343	1.30176	-0.00194814	0.392573	0.747596	1.60565	-0.203369	-0.18658	0.0359508	0.750169	0.88519	0.569439	0.798158	1.58581	0.0632273	0.0379411	-0.0889602	S
opc1T_ACGAGGAGTCGTTGTA-1	-0.0489504	0.454493	0.348514	1.60527	-0.0968991	0.876234	1.31533	1.95422	-0.247531	-0.351968	-0.00527964	0.940926	1.40684	0.747027	0.997322	1.83268	0.401155	-0.00447608	0.0254618	G2M
opc1T_ACGAGGATCATCGATG-1	-0.0644496	0.193408	-0.271396	1.55901	-0.0960581	-0.0417008	0.0346598	1.51227	0.786711	0.668841	0.0230799	1.11652	0.497211	-0.366134	0.17669	1.61777	-0.137028	-0.0532536	-0.0592439	G1
opc1T_ACGAGGATCGCTTAGA-1	0.0736681	0.306634	0.159821	1.56024	0.0582471	0.513762	0.841177	1.80999	-0.202931	-0.159626	0.0462643	0.928119	1.05939	0.968698	0.539585	1.80094	0.180587	-0.0952663	-0.00596184	G1
opc1T_ACGATACAGACAGAGA-1	0.384706	0.992345	0.48681	0.757776	0.507479	0.870451	1.12565	0.889522	0.0811846	0.175188	1.3155	1.3521	1.3517	0.222296	0.946593	1.12815	0.35017	0.876112	0.123846	S
opc1T_ACGATACAGATATACG-1	0.0454922	0.471571	-0.105625	1.42413	0.0851676	-0.0150908	0.0305097	1.72913	0.129899	0.0206446	0.00304401	0.968919	0.281847	-0.177908	0.237759	1.81517	0.271861	-0.105926	0.0114184	G2M
opc1T_ACGATACAGCGCCTCA-1	0.00142321	0.656379	0.30945	1.36236	-0.0685073	1.02038	1.13992	1.50305	0.0312175	-0.0508012	0.0416741	1.25249	1.43306	0.905497	1.11321	1.63721	0.508444	-0.0747217	0.0160129	G2M
opc1T_ACGATACAGTCCAGGA-1	-0.00947512	0.29832	-0.0304848	1.50282	-0.0226311	0.358529	0.871401	1.68875	-0.211255	-0.230558	-0.0196216	0.802454	0.976398	0.67543	1.55733	1.8479	-0.0391252	0.0161958	-0.0278233	S
opc1T_ACGATACAGTGAACAT-1	-0.0514911	0.633719	0.100591	1.49908	-0.123441	0.724536	1.06489	1.61062	-0.0960708	-0.156072	0.0707808	1.01541	1.16224	0.622217	1.25405	1.71998	0.221982	-0.0205304	-0.0379177	G1
opc1T_ACGATACCAGGGTATG-1	-0.00329643	0.735255	0.0440963	0.992821	-0.0859088	-0.126158	-0.137543	1.33827	0.34305	0.254715	0.00618271	0.877848	0.0979806	-0.310897	0.327046	1.66113	0.0874858	-0.0979966	-0.0431745	G1
opc1T_ACGATACGTGAGCGAT-1	0.03917	0.170282	-0.155284	1.59577	0.0148191	-0.257283	-0.128972	1.71629	0.191064	0.0647089	-0.0317493	0.851032	0.127425	-0.261088	0.342924	1.8106	-0.160976	-0.133261	-0.0473007	G1
opc1T_ACGATACGTGATAAAC-1	-0.00130311	0.348145	0.271678	0.792598	0.0268242	0.133038	0.420216	0.835043	-0.107647	0.0796633	0.0676568	1.11423	0.667898	0.535581	0.652518	0.620364	0.10283	-0.0875719	-0.0357296	G1
opc1T_ACGATACGTTTCCACC-1	-0.0279422	0.184019	0.197193	1.76401	-0.0807542	0.152993	0.794048	1.95371	-0.161584	-0.168671	-0.0491512	0.599623	0.510537	0.92192	1.442	2.02056	-0.309807	-0.0637474	-0.0563648	G1
opc1T_ACGATACTCATACGGT-1	-0.0686579	0.32516	-0.258956	0.885906	-0.124158	-0.031991	-0.114748	0.974929	0.871942	0.779516	0.121748	1.12282	0.432329	-0.255732	0.296717	1.27682	-0.112681	-0.0502467	-0.107218	G1
opc1T_ACGATACTCCGAAGAG-1	0.0196441	0.655841	0.342086	1.40168	-0.0328948	0.758419	1.36639	1.65813	-0.138333	-0.185464	0.129156	0.908315	1.27883	0.695209	1.50999	1.78569	0.311567	-0.0256666	-0.110817	G1
opc1T_ACGATACTCGTTGACA-1	-0.0381191	0.0101989	-0.0656275	1.75879	-0.0254992	-0.245156	0.13736	2.10125	0.0407506	-0.104797	0.0111184	0.487848	0.270742	0.584574	0.716002	1.98184	-0.165435	-0.00236808	0.109336	G2M
opc1T_ACGATACTCTTGACGA-1	-0.0431848	0.646616	0.497301	1.51788	-0.0666241	0.920883	1.61339	1.60859	-0.164815	-0.0795876	0.0510368	0.827747	1.4416	0.853245	1.77044	1.66356	0.686705	-0.0810504	-0.087305	G1
opc1T_ACGATGTAGCAATCTC-1	0.000672442	0.337795	0.203791	1.495	-0.00503979	0.273898	0.677429	1.70365	-0.17464	-0.0680833	0.0768276	0.895663	0.796754	0.940941	0.674226	1.8254	0.0683097	0.0341574	-0.0559693	S
opc1T_ACGATGTAGCCCAACC-1	0.0268108	0.0775553	0.13845	1.64039	-0.0289716	0.179636	0.407068	1.84699	-0.10679	-0.203518	-0.01767	1.00579	0.702556	0.693475	0.387529	1.84224	-0.136424	-0.10899	-0.00466867	G1
opc1T_ACGATGTAGGACACCA-1	0.729649	0.0901396	0.319597	1.31039	0.778878	0.186726	0.746281	1.59832	-0.435683	-0.360788	0.543065	0.724428	0.767548	0.913472	1.02861	1.61666	0.234518	0.145003	0.562559	G2M
opc1T_ACGATGTCAACAACCT-1	-0.00053377	0.163848	0.262626	1.30069	-0.0195006	0.337263	0.95653	1.64496	-0.208612	-0.314118	0.165047	0.919998	0.963632	0.931098	1.56547	1.62812	-0.0521466	-0.0487968	0.0936106	G2M
opc1T_ACGATGTCAATTCCTT-1	0.0362973	0.274717	-0.0434697	1.93426	-0.0633846	-0.331126	-0.220879	2.11304	0.0165321	-0.0244523	0.161093	0.440435	0.112979	-0.145558	0.44847	2.3859	-0.037909	-0.0720352	0.0359641	G2M
opc1T_ACGATGTCACCTTGTC-1	0.0200923	-0.166409	0.0296683	1.68852	-0.107677	-0.0534407	0.354218	2.02055	-0.252645	-0.40453	-0.121973	0.516321	0.44657	0.83473	0.421154	1.91768	-0.195326	-0.0588065	-0.00447865	G1
opc1T_ACGATGTGTCCGTTAA-1	-0.0401983	0.227945	0.239401	1.7565	-0.0478731	0.492119	1.01255	1.84775	-0.318777	-0.28044	0.0245204	0.87593	1.05648	0.932952	0.887341	1.97829	0.324094	-0.0527221	-0.037052	G1
opc1T_ACGATGTGTCGCTTTC-1	-0.0575163	0.0847182	-0.178213	1.82202	-0.0674917	-0.313916	-0.199168	1.98623	-0.194587	-0.225674	0.0723981	0.647054	-0.0267253	-0.175676	0.317381	1.97187	-0.0768685	0.0244844	0.0255326	G2M
opc1T_ACGATGTGTGCTAGCC-1	0.0528968	0.436051	0.132585	1.47142	-0.0552427	0.506626	0.784637	1.72167	-0.203785	-0.115356	0.0741271	0.752014	0.952877	0.63396	0.585426	1.71566	0.287069	-0.0486039	0.0238084	G2M
opc1T_ACGATGTTCAACGGCC-1	0.070015	0.499589	0.436041	1.44944	0.0132365	0.756918	1.35241	1.83824	-0.246238	-0.0953785	-0.00680636	1.04565	1.37768	1.0175	1.75255	1.78882	0.405783	-0.126664	0.04824	G2M
opc1T_ACGATGTTCACCATAG-1	-0.0442542	0.12323	-0.140243	2.24785	-0.0650441	-0.279971	-0.143842	2.39632	-0.20233	-0.262116	0.114007	0.66329	0.185176	-0.135218	0.261285	2.30978	-0.211347	-0.0677905	-0.0897033	G1
opc1T_ACGATGTTCCGCTGTT-1	-0.0319223	0.594563	-0.178619	0.927962	-0.10176	-0.217674	-0.403031	1.12532	1.07819	1.17987	0.169484	1.23199	0.0841546	-0.415871	-0.0438	1.23888	0.0478553	-0.125845	-0.13052	G1
opc1T_ACGATGTTCCTCAATT-1	-0.0481076	0.00629637	-0.161638	1.87402	-0.0984509	-0.11145	0.118029	2.13452	-0.174902	-0.178733	-0.0835204	0.677246	0.310849	0.196306	0.497057	2.17351	-0.0618485	-0.109271	-0.102454	G1
opc1T_ACGATGTTCGAACTGT-1	0.0801965	0.34574	0.366566	1.34678	0.0194842	0.382701	0.868757	1.59591	-0.271033	-0.324623	0.0470897	0.7548	0.911425	0.78434	1.22399	1.63678	0.111226	-0.081865	-0.0809554	G1
opc1T_ACGATGTTCGAGCCCA-1	-0.00177671	0.813167	0.0327474	1.0057	0.00534185	0.460772	0.667081	1.34478	0.135358	0.243033	0.0652817	1.26547	0.867768	0.257905	0.653207	1.74746	0.585929	-0.0410441	-0.0839596	G1
opc1T_ACGATGTTCGCCCTTA-1	0.968681	0.819495	0.333366	1.01666	1.01388	0.897497	1.39236	1.16572	-0.279834	-0.186642	0.942549	1.01808	1.0867	0.581108	1.10605	1.40445	0.257197	0.231276	0.644516	G2M
opc1T_ACGATGTTCGTTTAGG-1	0.863691	0.909683	0.417049	0.966239	0.856481	0.856253	1.14592	1.1081	0.0647429	0.263379	0.474029	1.30323	1.19019	0.350849	0.913966	1.32618	0.763218	0.082171	0.58343	G2M
opc1T_ACGATGTTCTCAACTT-1	-0.0630411	0.509743	0.0832362	1.29878	-0.136074	0.286113	0.828884	1.39953	-0.107246	-0.176024	0.0336728	0.938049	0.883774	0.657042	0.908649	1.62188	0.00783313	-0.0428612	-0.0930446	G1
opc1T_ACGCAGCAGAGACTAT-1	0.150294	0.396107	0.290293	1.36854	0.140206	0.689499	1.1599	1.27815	-0.230581	-0.20964	0.619991	0.687419	1.10571	0.842261	1.00042	1.50842	0.565827	0.203438	0.115295	S
opc1T_ACGCAGCAGATGTTAG-1	-0.0406688	0.0955278	-0.140673	2.0905	-0.102396	-0.373522	-0.394515	2.24305	-0.0863839	-0.14506	0.00155554	0.546596	-0.186934	-0.222567	0.202145	2.17153	-0.323288	0.0254382	-0.0102918	S
opc1T_ACGCAGCAGCCGCCTA-1	-0.0544469	0.0157101	-0.0413187	1.94675	-0.112339	-0.397272	-0.288836	2.12813	-0.184012	-0.220533	0.0497038	0.2999	-0.122437	-0.0887514	0.232747	2.31222	-0.350022	0.0104929	-0.0767342	S
opc1T_ACGCAGCAGGGAGTAA-1	-0.0587673	0.729665	0.257753	1.46022	-0.114537	0.53805	0.928915	1.63958	0.0967595	0.129215	-0.0955653	1.2295	0.939746	0.508702	1.17996	1.7474	0.407337	-0.0737118	-0.0775954	G1
opc1T_ACGCAGCCAGCCTTGG-1	-0.0352158	0.0678953	-0.249312	1.87883	-0.0879383	-0.178779	-0.360431	2.08894	0.216332	0.0566932	0.0718357	0.585325	0.0994536	-0.26115	0.17745	2.11781	-0.230388	0.0350373	-0.0243795	S
opc1T_ACGCAGCCATAGGATA-1	-0.0661795	0.109179	-0.258081	1.60531	-0.125622	-0.272548	-0.421954	1.92263	1.00419	0.959638	-0.0367605	0.966493	0.0997418	-0.284765	-0.0654359	1.70732	-0.283772	-0.0763071	-0.121099	G1
opc1T_ACGCAGCGTTAAGAAC-1	0.489503	0.365812	0.189866	1.35213	0.547541	0.447977	0.8282	1.39286	-0.364622	-0.324387	1.04437	0.686144	0.956633	0.621913	0.70007	1.64558	0.127694	0.381097	0.353287	S
opc1T_ACGCAGCTCAGGTTCA-1	-0.0579687	0.679856	0.0876109	1.2498	-0.119213	0.529412	0.863602	1.31959	-0.0368137	-0.0456119	-0.00493693	1.06282	0.935004	0.478036	1.13641	1.49718	0.230421	-0.0786033	-0.143941	G1
opc1T_ACGCAGCTCGCTTGTC-1	-0.0731536	0.328401	-0.252404	1.75438	-0.125142	-0.448989	-0.396197	1.77084	0.109885	0.034631	0.154047	0.590081	-0.147869	-0.410985	0.124937	1.7477	-0.250279	-0.0548511	-0.179537	G1
opc1T_ACGCCAGAGATACACA-1	-0.0514928	0.475087	0.547695	1.19487	-0.106846	0.395063	0.963907	1.5079	-0.0288276	-0.210547	0.0122413	0.780229	0.857834	0.719383	1.46528	1.54071	0.5874	-0.0602785	-0.0451418	G1
opc1T_ACGCCAGAGCAAATCA-1	-0.0824285	0.151469	-0.0757878	1.47496	-0.0895277	0.0541759	-0.161937	1.52671	1.09248	1.05078	0.0434281	0.868205	0.483406	-0.301988	0.0712091	1.68523	0.15025	-0.105499	-0.181202	G1
opc1T_ACGCCAGAGCCAGTAG-1	-0.0570315	0.0794936	-0.290158	2.10787	-0.125229	-0.427166	-0.371845	2.16033	0.0961129	-0.0631442	-0.0336452	0.33635	-0.208364	-0.268276	0.134993	2.0619	-0.0908479	0.0196042	-0.0924139	S
opc1T_ACGCCAGAGCCAGTTT-1	-0.00321884	0.47957	0.246353	1.46099	-0.0578416	0.40345	0.758616	1.69032	-0.105947	-0.144279	0.132651	0.6436	0.937837	0.451355	1.04294	1.73315	0.274243	-0.0254262	-0.0972511	G1
opc1T_ACGCCAGCAACACCCG-1	-0.00544351	0.231328	0.222281	1.60248	-0.0199031	0.583384	1.15767	1.76449	-0.248774	-0.212845	0.0626238	0.831149	1.08862	1.06601	0.681966	1.84797	0.138823	-0.0535277	-0.00489823	G1
opc1T_ACGCCAGCAAGCCGTC-1	-0.0208859	0.385231	0.308103	1.63489	-0.0682652	0.476946	0.988258	1.86362	-0.222819	-0.176872	-0.047529	0.796405	0.872779	0.821889	1.41822	1.93821	0.36817	0.0209556	-0.0780828	S
opc1T_ACGCCAGCAAGGCTCC-1	-0.0443643	0.209583	0.138928	1.9151	-0.0971394	-0.0268588	0.327966	2.10861	-0.175592	-0.227295	0.189878	0.565261	0.581739	0.444998	0.648111	2.02212	-0.265813	0.00853186	-0.0560937	S
opc1T_ACGCCAGCAATAGAGT-1	-0.0486388	0.0789874	0.319281	1.44726	-0.10353	0.368123	0.984869	1.57828	-0.234589	-0.207764	0.0285319	0.875526	1.07528	0.895876	1.57041	1.69034	0.0318318	-0.0326736	-0.096948	G1
opc1T_ACGCCAGCAATGAAAC-1	-0.0411089	0.49954	0.480528	1.56849	-0.1025	0.739024	1.15905	1.8797	-0.168446	-0.162009	0.0626033	1.09409	1.37458	0.686688	1.42868	1.79339	0.437362	-0.0637559	-0.0388276	G1
opc1T_ACGCCAGCACAGAGGT-1	-0.0728043	0.728724	0.0112906	1.50793	-0.12384	0.201132	0.31926	1.69313	0.102913	0.286839	0.0395587	1.12462	0.582324	0.30894	0.510552	1.74174	-0.00462354	-0.0885244	-0.058677	G1
opc1T_ACGCCAGCACAGCCCA-1	-0.0406561	0.304933	-0.199136	1.52001	-0.0460465	0.00634931	0.174302	1.9766	-0.000761468	-0.0826128	-0.0166818	0.94014	0.356913	0.0841565	0.317102	1.96766	0.0424976	-0.0708347	-0.0296659	G1
opc1T_ACGCCAGCATGTCGAT-1	-0.0371144	0.747522	-0.0104916	1.13624	-0.0317274	0.229331	0.550747	1.35838	0.0657058	-0.0841541	0.314001	1.0364	0.854779	0.120847	1.06174	1.26697	0.0508751	-0.0711868	-0.0339286	G1
opc1T_ACGCCAGGTACAGACG-1	0.00990367	0.392598	0.0788525	1.40982	0.0207469	0.515857	0.93026	1.65432	-0.206808	-0.167629	0.00662411	1.01325	0.959926	0.758329	0.957245	1.60669	0.447606	-0.0355855	-0.039618	G1
opc1T_ACGCCAGGTTGCGTTA-1	1.04572	0.518912	0.0733663	1.05943	0.992257	0.627789	0.903753	1.213	-0.167094	-0.121827	0.47212	1.03725	1.28135	0.599865	0.875897	1.38223	0.32437	0.0623738	0.701509	G2M
opc1T_ACGCCAGGTTTGTTTC-1	-0.00811498	0.569053	0.371336	1.52443	-0.0681856	0.506696	1.23071	1.89835	-0.0205507	-0.183821	0.172707	0.735652	1.07519	0.886203	1.43599	1.95896	0.584459	-0.126905	-0.123412	G1
opc1T_ACGCCAGTCAAACGGG-1	0.923933	0.931104	0.254358	0.987848	0.978584	0.916359	1.13764	1.13382	-0.0559994	0.10362	0.807919	1.32291	1.21984	0.521647	0.519035	1.36362	0.389107	0.201673	0.5284	G2M
opc1T_ACGCCAGTCCCAACGG-1	-0.0516819	0.220426	-0.308196	1.60622	-0.108785	-0.289002	-0.00282972	1.85893	-0.319708	-0.42796	0.0279522	0.585469	0.186951	0.0759219	0.431641	1.90083	-0.326839	0.0652062	-0.134161	S
opc1T_ACGCCAGTCCGTCATC-1	-0.058163	0.46372	0.114566	1.43726	-0.0899806	0.297092	0.929284	1.70472	-0.182283	-0.210498	0.126471	0.831799	0.991606	0.949027	0.980789	1.7205	0.507387	-0.0282179	-0.00379827	G1
opc1T_ACGCCAGTCTATGTGG-1	-0.050723	0.29437	0.251856	1.76776	-0.0280773	0.0755494	0.43837	1.99047	-0.174408	-0.34278	0.0923698	0.74089	0.620763	0.81036	0.584647	1.87331	-0.026433	-0.0891499	-0.0854188	G1
opc1T_ACGCCGAAGATAGCAT-1	-0.0510382	0.246899	0.226818	1.4734	-0.0683573	0.194157	0.746916	1.90608	-0.227483	-0.275284	0.005288	0.737741	0.84149	1.00815	0.483484	1.83218	0.115405	-0.127402	-0.0986353	G1
opc1T_ACGCCGAAGCGCTTAT-1	-0.0913262	0.362144	-0.0857962	1.11984	-0.112605	-0.304766	-0.363848	1.17507	1.02775	1.11251	0.0944707	0.853002	-0.0109373	-0.467352	0.026669	1.3327	0.254169	-0.0678422	-0.00672109	G1
opc1T_ACGCCGAAGTACTTGC-1	-0.0319563	0.233605	0.0310745	1.72207	-0.0884792	0.500797	1.0128	1.87893	-0.13432	-0.0393965	-0.0351243	0.685017	1.05247	0.890201	1.63759	2.05218	0.264323	-0.0854678	-0.0565109	G1
opc1T_ACGCCGAAGTTGAGTA-1	-0.0546459	0.537893	0.369363	1.28638	-0.117164	0.6049	0.99572	1.50842	0.0110999	-0.0296248	-0.0203184	0.719659	0.949222	0.66188	1.43173	1.68903	0.464101	-0.0212032	-0.0761908	G1
opc1T_ACGCCGACAACTGCTA-1	-0.0649839	0.552567	0.0144973	0.352542	-0.119112	0.0231541	-0.256732	0.404543	0.94541	1.02318	0.194162	1.29606	0.405866	-0.165045	0.439138	0.4813	0.274217	0.00485484	-0.0939958	S
opc1T_ACGCCGAGTAGTACCT-1	-0.0540231	-0.00265427	-0.185987	1.99871	-0.0606958	-0.389916	-0.356208	1.98577	0.587484	0.275429	0.092005	0.542067	-0.171558	-0.358766	0.304449	2.22956	-0.138202	-0.00612075	-0.00340023	G1
opc1T_ACGCCGAGTCAAACTC-1	-0.023628	0.315657	-0.271237	0.998256	-0.0767863	-0.323691	-0.328455	1.02519	1.05827	0.982376	0.145343	0.951587	0.0793225	-0.407333	0.289861	1.28852	-0.0168115	-0.0943122	-0.0802427	G1
opc1T_ACGCCGAGTGACGCCT-1	-0.0108834	0.369446	0.140223	1.51094	-0.0636695	0.503356	0.999521	1.75222	-0.257048	-0.430611	-0.0697325	0.757206	1.15459	0.554249	1.13381	1.85869	0.0386212	-0.0270334	0.0385517	G2M
opc1T_ACGCCGATCATTCACT-1	-0.051465	0.117667	0.156001	2.04102	-0.114735	0.131695	0.332505	1.99678	-0.00223982	-0.111241	0.0360722	0.702793	0.519691	0.122255	0.593889	2.11143	-0.0271837	-0.0090828	-0.0664442	G1
opc1T_ACGCCGATCCAATGGT-1	-0.0293132	0.144246	-0.0192178	1.71438	-0.0940902	-0.010401	0.0259644	1.93584	-0.333778	-0.220812	0.164646	0.830285	0.382264	0.500916	0.302159	1.92916	-0.413688	-0.0816408	-0.0342646	G1
opc1T_ACGCCGATCCCTTGTG-1	-0.0350267	0.330151	0.172097	1.83926	-0.0372973	0.591344	1.17795	2.13318	-0.222457	-0.317027	0.0911248	0.839192	1.21174	0.815209	1.11836	2.12006	0.430802	-0.0443106	-0.0554611	G1
opc1T_ACGCCGATCTTGTATC-1	0.0138427	0.478723	0.185415	1.17262	-0.0583589	0.716712	1.18362	1.36422	-0.203092	-0.235014	0.0955013	1.00064	1.26808	1.11632	1.09609	1.42298	0.128697	-0.0318843	-0.0202486	G1
opc1T_ACGGAGAAGTAATCCC-1	-0.0483041	0.287582	0.0282739	1.54664	-0.109435	0.362103	0.762679	1.86705	-0.15567	-0.072538	-0.0477071	0.616402	0.918221	1.05717	1.12589	1.82995	-0.053886	-0.0905078	-0.0651625	G1
opc1T_ACGGAGACAAGCCATT-1	0.0594536	0.100656	-0.0129297	1.68522	0.00790704	0.206516	0.426066	1.99894	-0.0969074	-0.168498	0.097706	0.685326	0.674887	0.769778	1.00985	2.06308	-0.212564	0.0381864	-0.00465303	S
opc1T_ACGGAGACAGTCAGCC-1	-0.00523038	0.374219	-0.192899	1.4838	-0.075119	0.00298655	0.153965	1.64685	0.449957	0.4395	0.25195	0.980827	0.383989	0.114799	0.526317	1.67026	0.172691	-0.0341404	-0.0304566	G1
opc1T_ACGGAGACATCGATGT-1	-0.0487557	0.43477	0.051844	1.59205	-0.108862	0.661521	0.964617	1.87395	-0.0616914	-0.12793	0.00818087	0.707717	1.07567	0.918324	1.32929	1.92304	0.0888489	-0.0890173	-0.146959	G1
opc1T_ACGGAGACATGCCCGA-1	-0.0231228	0.743886	-0.245457	1.2055	-0.053776	0.186496	-0.102699	1.33608	0.219698	0.273572	0.276904	1.05478	0.423971	-0.521267	0.164247	1.76167	0.0297652	-0.0286922	-0.0299144	G1
opc1T_ACGGAGAGTCAGAAGC-1	-0.0456616	0.0193	0.226755	1.99063	-0.0983376	-0.142876	0.325749	2.28963	-0.199906	-0.352213	-0.0510791	0.257447	0.309184	0.318323	0.719646	2.35377	-0.129241	-0.0545364	-0.0587931	G1
opc1T_ACGGAGAGTCTAGAGG-1	0.0139272	0.451208	0.181139	1.51364	-0.104793	0.657485	1.29438	1.84429	-0.232862	-0.178633	0.0561942	0.980039	1.27008	1.002	1.8022	1.7881	0.123295	-0.0506181	0.00117029	G2M
opc1T_ACGGAGAGTCTAGCGC-1	-0.0529968	0.211811	-0.0335455	1.99263	-0.0966978	-0.144738	0.234744	2.44138	-0.198425	-0.427997	0.0364567	0.555302	0.256987	0.297377	0.494826	2.49951	-0.0830291	0.00186164	-0.0337643	S
opc1T_ACGGAGAGTGCGCTTG-1	-0.0426476	0.325099	0.209387	1.76054	-0.0819438	0.439579	0.894073	1.96975	-0.180254	-0.159185	0.0697031	0.923395	0.996486	1.15897	1.07781	1.93167	0.016498	-0.0811167	0.010576	G2M
opc1T_ACGGAGAGTTGTGGAG-1	-0.0266449	0.388094	-0.321993	1.32646	-0.115835	-0.295984	-0.328975	1.6436	0.292118	0.155007	-0.0339536	0.549483	0.0867991	-0.292499	0.0251815	1.81524	-0.0929991	0.0577134	-0.0275721	S
opc1T_ACGGAGATCGCATGAT-1	-0.0601639	0.0245122	0.270326	1.50502	-0.0621149	0.447231	0.886778	1.91242	-0.104558	-0.236455	0.00360763	0.704187	0.913706	1.01358	1.35458	1.86895	0.0525277	-0.0475869	-0.12641	G1
opc1T_ACGGAGATCGGTCCGA-1	-0.0490266	0.229556	-0.235057	2.11391	-0.0233269	-0.212511	-0.287554	2.41874	0.134884	-0.0696942	0.0905335	0.680463	0.107906	-0.115883	0.0985805	2.32117	-0.341971	0.000369566	0.00526802	G2M
opc1T_ACGGAGATCTTCGAGA-1	0.928338	0.314578	0.253699	1.08662	0.913558	0.258803	0.656372	1.3605	-0.332058	-0.263446	0.347964	0.834165	0.861255	0.840047	0.538369	1.44923	0.26658	-0.00222124	0.881199	G2M
opc1T_ACGGAGATCTTGAGAC-1	0.00775121	0.666971	0.18345	1.45807	-0.0435921	0.507286	1.34083	1.66272	-0.175427	-0.26079	0.102961	0.917268	1.20167	1.06837	1.66974	1.78098	0.209624	-0.0390719	-0.0923817	G1
opc1T_ACGGCCAAGGTTACCT-1	-0.0704596	0.121692	-0.317591	1.19817	-0.125607	-0.0792159	-0.234622	1.4771	0.918318	0.54858	0.0170662	1.13408	0.455297	-0.353623	-0.047672	1.43147	-0.219845	-0.0429227	0.00194781	G2M
opc1T_ACGGCCAAGTGAACGC-1	-0.0551196	0.760975	0.288865	1.3334	-0.117413	0.935474	1.31532	1.72556	-0.224691	-0.100815	0.13248	1.05464	1.46724	0.830229	1.21608	1.6885	0.313206	-0.132408	-0.0821418	G1
opc1T_ACGGCCACAGCTCCGA-1	-0.0551471	0.573653	0.432995	1.37399	-0.111944	0.613018	1.17592	1.67047	-0.304727	-0.276228	0.116862	0.660513	0.99285	0.661379	1.41174	1.7278	0.545128	-0.103985	-0.0789368	G1
opc1T_ACGGCCAGTCCAGTGC-1	-0.0361318	0.658904	0.0499532	1.48844	-0.0940763	0.468032	1.04914	1.76708	-0.155542	-0.236478	-0.0992108	0.628756	0.773883	0.804251	1.07648	1.74625	0.203767	-0.0357277	-0.0336605	G1
opc1T_ACGGCCAGTCGCATCG-1	-0.0651324	0.328578	0.0195621	1.76039	-0.0992736	0.282784	0.536672	1.90957	-0.232697	-0.336555	-0.093179	0.745801	0.735609	0.553046	0.654216	1.87627	0.119768	0.035708	-0.0888558	S
opc1T_ACGGCCAGTGTGAAAT-1	-0.00350544	0.253568	0.327979	1.04855	-0.00527354	0.28411	0.61214	1.24871	-0.234037	-0.349191	0.153012	0.787664	0.903971	0.799991	1.01596	1.23791	-0.0655843	-0.0749559	-0.0792216	G1
opc1T_ACGGCCATCAACGAAA-1	-0.00302184	0.403586	0.00677417	1.44906	-0.106026	0.566407	0.730769	1.79662	-0.240789	-0.154589	-0.103845	0.809331	1.20048	0.57668	0.936751	1.72521	0.300739	-0.00134152	-0.0221555	G1
opc1T_ACGGCCATCTAAGCCA-1	-0.00728573	0.317167	-0.33412	1.51509	-0.0663864	-0.0519148	0.0100997	1.58151	0.664534	0.651628	0.176971	0.953074	0.309769	-0.15865	0.247991	1.72913	-0.170969	-0.00675255	-0.000630984	G1
opc1T_ACGGCCATCTGAAAGA-1	-0.0464239	0.233741	0.330623	1.74776	-0.044346	0.228418	0.728615	2.00767	-0.174763	-0.157704	-0.0490106	0.674747	0.571248	1.05397	1.34126	1.9736	0.321278	-0.0929382	-0.0290081	G1
opc1T_ACGGCCATCTGGTTCC-1	0.131695	-0.0393437	-0.13802	1.54176	0.0822074	0.124665	0.401213	1.52267	-0.190157	-0.208513	-0.00774095	0.591863	0.638395	0.827714	0.420913	1.63672	0.059506	-0.109965	0.000692454	G2M
opc1T_ACGGGCTAGCTTATCG-1	-0.0140311	0.26695	0.289353	1.49678	-0.0271334	0.540949	0.911755	1.64738	-0.0732861	-0.132473	0.00608538	0.676768	1.1033	0.597924	1.2953	1.73349	-0.0243983	-0.0136069	-0.0382935	G1
opc1T_ACGGGCTAGGCTCTTA-1	0.0839448	0.344974	-0.2108	1.28543	0.0286688	-0.34708	-0.432075	1.43796	0.183501	-0.00129013	0.538623	0.797789	-0.110099	-0.395566	0.181521	1.89331	-0.210001	0.159716	-0.0775954	S
opc1T_ACGGGCTCAGGACGTA-1	-0.0643761	0.0670987	-0.0467377	1.04456	-0.116312	0.356583	0.619085	1.41638	-0.334934	-0.387311	-0.0319966	0.857248	0.902797	0.904969	0.417841	1.38554	-0.198585	-0.0161521	0.0188109	G2M
opc1T_ACGGGCTCATCCTAGA-1	-0.0591484	0.371814	-0.228426	1.37499	-0.124308	-0.182417	-0.179273	1.48242	0.694316	0.681162	0.0806488	0.948903	0.112531	-0.285874	0.101103	1.70203	-0.276297	-0.0947097	-0.12825	G1
opc1T_ACGGGCTGTAGTGAAT-1	-0.0576075	0.0871119	0.111876	1.49374	-0.0357725	0.34487	0.492316	1.81308	-0.203733	-0.189705	0.134259	0.727847	0.574671	0.803984	1.01283	1.83759	-0.0715729	-0.0611232	-0.0473675	G1
opc1T_ACGGGCTGTATAGTAG-1	-0.0308464	0.321717	0.319008	1.31848	-0.052746	0.571934	1.01175	1.30775	-0.273099	-0.169176	0.108787	0.759468	0.891845	0.650621	1.09684	1.41336	0.261447	0.00140083	-0.034747	S
opc1T_ACGGGCTGTCCGCTGA-1	-0.03222	0.515777	0.1943	0.916018	-0.0888971	0.662789	0.857524	1.15842	-0.165199	-0.0288756	0.0702226	1.15985	1.22791	0.788864	0.614849	1.17957	0.183021	-0.070266	-0.0504359	G1
opc1T_ACGGGCTGTTCCACAA-1	0.0736146	0.932468	0.236119	1.21855	0.0331314	0.749892	1.32378	1.56563	-0.0362931	-0.0788379	-0.00162161	1.20185	1.07905	0.60904	1.5443	1.79714	0.279844	-0.053097	0.0687254	G2M
opc1T_ACGGGCTTCGTCCAGG-1	0.0229109	0.593742	0.237196	1.05368	-0.0763782	0.730488	1.36765	1.35997	-0.174052	-0.249112	0.170708	0.839354	1.03119	1.052	1.69199	1.47442	0.148366	-0.0727529	-0.00155655	G1
opc1T_ACGGGCTTCTGAGGGA-1	-0.0418481	0.0282199	-0.239718	2.18639	-0.0317617	-0.380267	-0.155619	2.29718	0.0618324	-0.0644414	0.0902262	0.600743	0.0256755	-0.206368	0.380222	2.42627	-0.32446	-0.000660554	0.0235177	G2M
opc1T_ACGGGCTTCTGTCCGT-1	-0.0660013	0.353013	-0.0322504	1.27554	-0.122153	-0.0979676	-0.173172	1.49855	0.764696	0.733966	0.0205083	0.78017	0.168916	-0.25319	0.210451	1.56546	0.202083	-0.149891	-0.0276598	G1
opc1T_ACGGGCTTCTTAGCCC-1	-0.0524641	0.233211	0.253787	1.4569	-0.0463783	0.0647348	0.695487	1.79078	-0.0211689	-0.106208	0.130786	0.69802	0.515687	1.08119	1.4775	1.79212	-0.0723174	-0.095575	-0.0988766	G1
opc1T_ACGGGCTTCTTCGGTC-1	-0.0486792	0.108039	-0.254384	2.15784	-0.0992127	-0.392121	-0.434136	2.25575	0.0922155	0.00315969	0.0928519	0.398444	-0.0872308	-0.26772	0.153362	2.33497	-0.0938517	-0.0161274	-0.0701056	G1
opc1T_ACGGGTCAGACAGACC-1	-0.0476294	0.525986	0.115842	1.5454	-0.0619893	0.63399	1.11125	1.72718	-0.143659	-0.11701	0.0559992	0.988789	1.08657	0.685559	0.937316	1.84018	0.363385	-0.0458651	-0.0809401	G1
opc1T_ACGGGTCAGAGTCTGG-1	-0.0464274	0.278306	-0.216284	1.60123	-0.0724373	-0.315319	-0.328777	1.76783	0.972471	0.716435	0.0330763	0.830435	0.0541947	-0.0526057	0.201568	1.91006	-0.0288163	-0.0143983	-0.0802445	G1
opc1T_ACGGGTCAGCCCTAAT-1	-0.0469556	0.178561	-0.267857	2.14172	-0.0358631	-0.230727	-0.352699	2.33691	0.20975	-0.0128376	0.102287	0.625315	0.135012	-0.200956	0.183852	2.3837	-0.309144	-0.0355933	-0.0635733	G1
opc1T_ACGGGTCAGTTTAGGA-1	-0.063033	0.422688	-0.202959	1.46837	-0.121489	-0.27448	-0.39638	1.44052	0.578261	0.411108	0.0130354	0.894009	-0.0320152	-0.416794	0.368804	1.59977	-0.142264	-0.0807863	-0.176441	G1
opc1T_ACGGGTCAGTTTGCGT-1	-0.0467924	0.5508	0.0323511	1.58298	-0.0952347	0.668097	1.37092	1.81977	-0.163363	-0.126309	0.117328	0.866141	1.27441	0.765677	1.47782	2.01617	0.440405	-0.0142122	-0.0749878	G1
opc1T_ACGGGTCCAAACCCAT-1	-0.046262	0.210935	-0.0763532	1.6273	-0.111712	0.354	0.857209	1.67732	-0.424312	-0.453801	0.0165219	0.800418	1.04301	0.801244	0.70467	1.81844	0.0569515	-0.0394352	-0.0112078	G1
opc1T_ACGGGTCCAAGCCATT-1	-0.0515832	0.0272486	-0.157149	1.97328	-0.114386	-0.386557	-0.124787	2.15281	0.0353448	-0.167054	0.12222	0.55309	0.0425719	-0.157319	0.368565	2.27021	-0.307553	-0.140432	-0.103738	G1
opc1T_ACGGGTCCAGGACGTA-1	0.00963491	0.0185522	0.194195	1.6675	0.0548304	-0.152663	0.217759	2.12564	-0.17482	-0.293817	0.111522	0.572167	0.485554	0.506787	0.548693	1.86613	0.0864797	-0.0673958	0.103822	G2M
opc1T_ACGGGTCGTACTTCTT-1	-0.0442504	0.366265	0.309701	1.30745	-0.0969263	0.667694	1.32863	1.62163	-0.0762237	0.00284274	-0.029324	0.969887	1.42572	0.880566	1.2382	1.66843	0.292944	-0.0277943	-0.0382613	G1
opc1T_ACGGGTCGTCTCTCTG-1	-0.0421261	0.0539584	0.0831629	1.90286	-0.0345643	-0.0668356	0.367999	2.24228	-0.266937	-0.306716	0.178606	0.492071	0.450177	0.850862	0.434752	2.14032	-0.212669	-0.00426991	0.0147979	G2M
opc1T_ACGGGTCGTTCGCTAA-1	-0.0607373	0.318836	0.00909986	1.47084	-0.107764	0.545543	1.12621	1.84624	0.0459243	-0.0359387	0.0543826	0.997114	1.22654	0.609226	0.870026	1.77451	0.188472	-0.0875846	0.0117613	G2M
opc1T_ACGGGTCTCAGAGCTT-1	0.00334517	0.275743	0.128782	1.26891	-0.066728	0.224024	0.770003	1.54522	0.387178	0.33601	0.0324656	0.759032	0.685038	0.834419	1.32838	1.66258	0.243365	-0.0722379	0.0139539	G2M
opc1T_ACGGGTCTCCAGATCA-1	-0.00719461	0.108727	0.272439	1.44653	-0.00819091	0.193431	0.833692	1.83751	-0.271481	-0.263089	0.0132237	0.861448	0.908244	0.65053	1.36623	1.91825	0.0418182	-0.0689081	-0.135815	G1
opc1T_ACGGGTCTCCGTTGTC-1	0.00216542	0.417147	0.120527	1.26362	-0.0506997	0.553701	0.609732	1.79185	-0.0901577	-0.156961	0.0482314	0.710328	0.972378	0.210324	0.871445	1.92843	0.0465856	-0.0203871	-0.0822764	G1
opc1T_ACGGGTCTCCTTTCTC-1	-0.0281482	0.756999	0.261001	1.21824	-0.125333	0.601954	1.05316	1.45356	-0.0334716	-0.173153	0.0789749	0.957594	1.073	0.675017	1.10372	1.59791	0.254004	-0.0354587	-0.0310984	G1
opc1T_ACGGGTCTCTGCAAGT-1	-0.0500598	0.47336	0.227086	1.45416	-0.108018	0.375242	0.81654	1.77322	-0.126983	-0.190217	0.0539147	0.849528	0.833411	1.06714	1.42882	1.95752	0.277277	-0.0695507	-0.0700128	G1
opc1T_ACGTCAAAGACAGACC-1	-0.0666075	0.0647812	-0.139111	1.73997	-0.116738	-0.120202	-0.20668	1.77864	1.10228	1.08383	0.0887051	0.748727	0.142174	-0.0612531	0.146495	1.80245	-0.00212718	0.015499	0.0212985	G2M
opc1T_ACGTCAAAGCTTCGCG-1	-0.0615056	0.719274	0.112861	1.42586	-0.111315	0.286499	-0.0256307	1.69426	0.333707	0.484279	0.124097	1.09976	0.4228	-0.00358967	0.434797	1.92319	0.0579107	-0.0726331	-0.0956559	G1
opc1T_ACGTCAACAATTCCTT-1	-0.0612681	0.128236	-0.272365	1.62863	-0.102113	-0.132724	-0.344725	1.6821	0.824086	0.579903	-0.116779	0.771371	0.0639875	-0.153828	0.0952752	1.78512	-0.285684	-0.0416339	-0.0177021	G1
opc1T_ACGTCAACACTGCCAG-1	0.761938	0.202812	-0.303906	1.18671	0.842126	-0.458803	-0.490079	1.00622	0.546613	0.598516	1.26187	0.699775	-0.196444	-0.449342	0.165613	1.4407	-0.10534	0.415314	0.431999	G2M
opc1T_ACGTCAACAGGCTGAA-1	-0.051582	0.312904	-0.268739	1.76278	-0.0987555	-0.0914418	-0.00556739	1.96734	-0.0988148	-0.155677	0.0391162	0.845539	0.0615304	-0.0618166	0.268212	2.05389	-0.422021	-0.0951223	-0.058835	G1
opc1T_ACGTCAACATCTGGTA-1	-0.043999	0.31415	0.369696	1.22094	-0.103364	0.434574	1.10571	1.71862	-0.288268	-0.31544	-0.0375762	0.900446	1.10531	0.858335	1.12292	1.67355	0.111994	-0.0478483	-0.0886286	G1
opc1T_ACGTCAAGTAGCTAAA-1	0.86354	0.808165	0.520645	0.754926	0.977598	0.964039	1.24773	0.76305	-0.139389	0.0279389	1.2744	1.05587	1.17592	0.657984	0.824528	1.04746	0.346364	0.551257	0.573756	G2M
opc1T_ACGTCAAGTCATGCCG-1	0.00642232	0.161604	0.397085	1.66144	-0.0462463	0.330359	0.959542	2.03195	-0.166603	-0.24096	-0.0779338	0.87908	0.971769	0.992747	1.53266	1.99908	0.13202	-0.085771	-0.0354466	G1
opc1T_ACGTCAAGTCGGATCC-1	-0.0699793	0.657429	0.101307	1.53472	-0.123385	0.555629	0.76569	1.62546	0.0137351	0.0270704	0.0558091	1.00085	1.00132	0.39958	0.895629	1.84327	0.137181	-0.0143397	-0.107144	G1
opc1T_ACGTCAAGTCTCTCGT-1	-0.0417152	0.47347	-0.00955927	1.78113	-0.100111	0.0984386	-0.0813509	2.09354	0.353537	0.353902	0.0592656	0.640284	0.257106	-0.10844	0.495447	2.05924	0.0383953	-0.087749	-0.0867461	G1
opc1T_ACTATCTAGAATGTTG-1	-0.047954	0.144632	0.0481972	1.87771	-0.0467717	0.0183268	0.497675	2.29944	-0.180169	-0.277651	-0.0638344	0.668963	0.345481	0.856963	0.771131	2.30841	0.0174638	-0.0450968	-0.113455	G1
opc1T_ACTATCTAGGTTACCT-1	-0.0591254	0.680339	0.234574	1.2961	-0.0715618	0.636818	1.18408	1.57111	0.00315283	-0.0324624	0.00869704	1.01994	1.11172	0.47815	1.52962	1.73169	0.395444	0.0113285	-0.149443	S
opc1T_ACTATCTAGTCCGGTC-1	-0.0613495	0.70496	0.57026	1.53008	-0.11077	0.607556	1.03146	1.78829	0.0694371	-0.0183961	0.134745	1.25796	0.998286	0.69163	1.05186	1.76966	0.415737	-0.0910362	-0.0206608	G1
opc1T_ACTATCTAGTGAACAT-1	0.0320348	0.584276	-0.0118319	1.30129	0.00847172	0.372567	0.618626	1.56777	-0.142873	-0.0530675	0.00678723	0.962165	0.866722	0.66926	0.961275	1.6123	-0.0154193	-0.10741	-0.060312	G1
opc1T_ACTATCTCAAACAACA-1	-0.0511563	0.619693	0.160213	1.65783	-0.107362	0.2764	0.679356	2.00765	-0.233061	-0.247687	0.0268277	0.744834	0.735423	0.312742	1.07673	2.00165	0.216933	-0.0176398	-0.0884159	G1
opc1T_ACTATCTGTAACGCGA-1	-0.0691191	-0.0193953	-0.106843	1.6556	-0.117675	-0.356777	-0.447067	1.83126	0.0515805	-0.0556888	-0.101265	0.481	-0.0577776	-0.502954	-0.0674605	2.00893	-0.223479	-0.146868	-0.11297	G1
opc1T_ACTATCTGTACAGTGG-1	0.00157757	1.00866	0.290411	0.951026	-0.0898748	0.847043	0.988359	1.18981	0.489295	0.479164	0.13166	1.34999	1.30472	0.62065	1.13787	1.38153	0.467877	-0.0920334	0.00190606	G2M
opc1T_ACTATCTGTCGGCACT-1	-0.0413064	0.441802	0.62079	1.59147	-0.0959058	0.676073	1.22722	1.86938	-0.1656	-0.217587	-0.0370837	0.891697	1.2714	1.07934	1.87908	1.94815	0.289906	0.0118645	-0.103891	S
opc1T_ACTATCTGTCGTGGCT-1	0.0791797	0.695966	0.0852173	1.25767	0.0669997	0.507436	0.446039	1.57459	0.493584	0.434326	0.120337	1.33504	0.940755	0.41874	0.571801	1.56163	0.257052	-0.0993033	0.0387664	G2M
opc1T_ACTATCTGTTGATTCG-1	-0.0365852	0.806126	0.344265	1.0457	-0.0923469	0.605665	0.669131	1.19474	0.00606274	-0.0413249	0.0392496	1.12025	0.867867	0.125483	0.671411	1.44042	0.481531	-0.0197354	-0.0122236	G1
opc1T_ACTATCTTCCTTGCCA-1	-0.0614428	0.222237	-0.260416	1.36886	-0.10194	-0.435836	-0.169067	2.03499	-0.107882	-0.277201	-0.134228	0.593505	0.0629803	-0.171321	0.408167	1.87147	-0.419042	-0.0806278	-0.0600456	G1
opc1T_ACTATCTTCGTAGGTT-1	-0.0697569	0.386064	-0.133213	1.22172	-0.121018	0.101188	-0.133214	1.24901	0.931426	0.900844	0.0345703	1.04928	0.354659	-0.165213	0.107851	1.39363	-0.19655	-0.0590674	-0.0950975	G1
opc1T_ACTATCTTCTAACTTC-1	-0.0444165	0.494978	0.174354	1.61948	-0.042862	0.727694	1.07643	1.82658	-0.117154	-0.281876	-0.0120457	0.807448	1.31125	0.721324	1.13686	1.9378	0.277616	-0.0508662	-0.0662879	G1
opc1T_ACTATCTTCTCTGCTG-1	-0.0465816	0.507097	0.38392	1.49678	-0.106717	0.669186	1.38659	1.76967	-0.200059	-0.257619	0.0486206	0.861626	1.32544	0.966526	1.3758	1.81791	0.421187	-0.141256	-0.0801554	G1
opc1T_ACTATCTTCTGGTTCC-1	-0.0458983	-0.2012	-0.107013	1.87306	-0.0889728	-0.330636	-0.233286	2.20566	0.152092	0.161711	0.18502	0.551089	-0.0293881	-0.191582	0.300958	2.05386	-0.13303	0.0181876	0.00322707	S
opc1T_ACTGAACAGCTCCCAG-1	0.0131889	0.828162	0.0452766	1.29754	0.0179172	0.98696	1.46414	1.61362	0.191729	0.158831	0.184216	1.19275	1.30553	0.908415	1.25962	1.63037	0.515028	-0.0350975	-0.05273	G1
opc1T_ACTGAACAGGAGTTGC-1	-0.0441655	0.138188	0.0456188	1.39777	-0.093113	0.153539	0.658482	1.72424	-0.179714	-0.345106	-0.0935213	0.781302	0.684716	0.747366	1.40044	1.70133	-0.0450992	-0.0190256	-0.00735808	G1
opc1T_ACTGAACCAGACAGGT-1	-0.0488672	0.759837	0.493673	1.45378	-0.101384	0.73077	1.33044	1.77397	0.0253718	-0.0558152	0.0564949	1.06129	1.44922	0.818416	1.32975	1.7809	0.636133	-0.0892641	-0.0506262	G1
opc1T_ACTGAACCAGAGTGTG-1	-0.0138646	0.493717	0.497801	1.21422	-0.0618203	0.629717	1.30138	1.55262	-0.0331064	-0.0145927	0.0552747	0.887097	1.24003	0.497356	1.57375	1.63181	0.499444	-0.042695	-0.00501302	G1
opc1T_ACTGAACCAGGCTGAA-1	0.0682497	0.100532	0.240177	1.4687	0.0792141	0.105012	0.250821	1.51104	-0.18913	-0.0805395	0.0320115	0.784462	0.579781	0.817508	0.458885	1.43816	0.0486381	-0.0335027	0.110727	G2M
opc1T_ACTGAACCAGTCAGCC-1	-0.0662078	0.466327	0.243907	1.31608	-0.120165	-0.170384	0.0767913	1.32472	0.123429	0.219913	0.0318594	0.982771	0.385305	0.124531	0.541769	1.50583	0.229388	-0.0675144	-0.0585355	G1
opc1T_ACTGAACCATGAAGTA-1	0.0135655	0.108071	0.0289652	1.68784	-0.0925203	0.195802	0.854736	1.88483	-0.228433	-0.259042	-0.0429989	0.739278	0.82545	0.789518	1.45803	1.96999	-0.176458	-0.0643106	-0.0759056	G1
opc1T_ACTGAACGTACTCAAC-1	-0.0364595	-0.0158229	-0.133965	1.85159	-0.00613715	-0.0307826	0.00950056	2.15903	-0.0891244	-0.0472194	0.0279056	0.51951	0.281333	0.167485	0.228981	2.04846	-0.159193	-0.0145642	0.00513939	G2M
opc1T_ACTGAACGTCAAAGAT-1	0.0230027	0.378744	0.418774	1.43191	-0.0299285	0.233637	0.933433	1.54502	-0.109165	-0.198827	0.124116	0.910606	0.85538	0.575968	1.22011	1.75953	-0.0922412	0.0354649	-0.13803	S
opc1T_ACTGAACGTGGCCCTA-1	-0.0103118	0.271675	-0.156164	1.11575	0.00481278	0.254483	-0.0930063	1.49822	0.887776	0.946866	0.0784244	1.15773	0.461759	-0.115116	0.127708	1.42249	0.0595707	0.0667422	-0.0943825	S
opc1T_ACTGAACTCAAAGACA-1	0.00331593	0.530595	0.541395	1.30169	-0.0547533	0.675864	1.23627	1.57612	-0.124741	-0.209412	-0.0693472	0.975887	1.31708	0.729148	1.39356	1.56318	0.310706	0.0339266	-0.0476752	S
opc1T_ACTGAACTCCGTAGTA-1	-0.0068396	-0.0469576	-0.155526	2.1915	-0.0537438	-0.377888	-0.412	2.37074	0.105672	-0.0460573	0.194583	0.73758	-0.085809	-0.253168	0.0710754	2.30335	-0.399279	-0.0622848	-0.00304505	G1
opc1T_ACTGAACTCGTTACAG-1	-0.0057841	0.173676	-0.0715999	1.537	-0.020188	0.367564	0.607548	1.69184	-0.30989	-0.245415	0.129254	0.862438	1.00298	0.62771	0.433684	1.86842	-0.0855125	0.0558458	-0.107425	S
opc1T_ACTGAACTCTGTCTCG-1	0.00519426	0.0338588	-0.225767	1.81538	-0.0561538	-0.171252	-0.272746	1.91244	0.542329	0.311004	0.00554693	0.503914	0.164629	-0.229963	0.301292	1.85804	-0.0314417	0.00650066	-0.0905659	S
opc1T_ACTGAGTAGAAAGTGG-1	-0.0248009	0.294803	0.372326	1.50013	-0.0704469	0.415308	0.953158	1.78172	-0.0608796	-0.224995	0.0105926	0.599555	1.04564	0.610041	1.17253	1.74597	0.1469	-0.0200184	-0.0266026	G1
opc1T_ACTGAGTAGTAGCGGT-1	-0.0624405	0.866652	0.206278	1.12793	-0.125322	1.0392	1.0326	1.48532	0.00237676	0.230124	0.0362018	1.06576	1.31471	0.514893	0.803306	1.55471	0.289539	-0.0739775	-0.127309	G1
opc1T_ACTGAGTAGTGTACCT-1	-0.051476	0.154436	-0.0146485	1.89827	-0.10265	-0.0438766	0.0292606	2.09651	-0.174327	-0.303807	0.0147505	0.435807	0.219728	0.424811	0.69978	2.43754	-0.181424	-0.0748269	-0.0836793	G1
opc1T_ACTGAGTCAATAAGCA-1	-0.036122	0.0876621	0.323855	1.99876	-0.089656	0.042494	0.563235	2.44239	-0.244363	-0.401983	-0.0355764	0.686724	0.50239	0.339314	0.612419	2.27076	-0.0717565	-0.0653096	-0.0388885	G1
opc1T_ACTGAGTCAATGGACG-1	-0.0688626	0.101186	0.237775	1.59721	-0.102288	-0.0700494	0.313298	1.91179	-0.112588	-0.253155	-0.0956642	0.52533	0.499836	0.436707	0.845876	2.06094	-0.111791	-0.0483455	-0.0267549	G1
opc1T_ACTGAGTCACTGTGTA-1	-0.0601341	-0.151706	0.105685	1.38773	-0.0670482	-0.00725516	0.571683	1.81732	-0.104871	-0.274843	-0.0950109	0.28145	0.185718	0.373138	1.08771	1.68088	0.12814	0.12032	0.0253066	S
opc1T_ACTGAGTCAGATGGGT-1	-0.0495811	0.462345	0.360774	1.31244	-0.101854	0.475463	0.818807	1.60933	-0.133532	-0.199361	-0.0325733	1.02257	1.10586	0.741124	0.789218	1.66998	0.080497	-0.0400723	-0.0667564	G1
opc1T_ACTGAGTCATTGAGCT-1	-0.018386	0.317165	0.486443	1.41349	-0.078269	0.737841	0.998005	1.6818	-0.282052	-0.129137	-0.0852952	0.987405	1.11688	0.939902	0.9773	1.82215	-0.0397184	-0.0594155	-0.120131	G1
opc1T_ACTGAGTGTAGATTAG-1	-0.0374817	0.557438	-0.0217802	1.33318	-0.103863	0.208145	0.602805	1.75619	-0.307596	-0.366802	0.0315154	0.881973	0.716904	0.256849	1.02414	1.7429	0.160158	-0.0599338	-0.0529857	G1
opc1T_ACTGAGTGTCTTGCGG-1	0.0322278	0.152197	-0.357959	1.55499	-0.0197908	0.137369	0.0812829	1.67017	0.932135	0.636969	0.0598273	1.05058	0.554865	-0.264521	0.23958	1.70105	0.0289697	0.00149191	-0.0392688	S
opc1T_ACTGAGTGTTCCACAA-1	-0.0411868	0.0954857	-0.150423	1.48406	-0.095464	-0.031541	-0.380624	1.59031	0.829016	0.754343	-0.0594201	0.959631	0.332472	-0.226119	0.154225	1.65498	-0.276335	-0.107554	0.0112739	G2M
opc1T_ACTGAGTTCAAAGTAG-1	-0.0544062	0.125839	0.340853	1.15007	-0.0988669	0.668097	0.911243	1.41468	-0.294086	-0.32823	-0.167927	1.0284	1.25396	0.858135	0.574491	1.37992	0.00718441	-0.116906	-0.0234913	G1
opc1T_ACTGAGTTCAAGAAGT-1	-0.0494902	0.276221	0.30784	1.48865	-0.104196	0.600445	1.04033	1.8051	-0.283863	-0.240739	0.127574	0.804085	1.12378	0.75602	1.00791	1.86751	0.225752	-0.0231839	-0.0785337	G1
opc1T_ACTGAGTTCACCCGAG-1	-0.0576864	0.202096	-0.110993	1.6713	-0.0732183	0.0948156	0.0648403	1.89009	0.158668	0.100618	0.0835055	0.90265	0.5577	0.146005	0.131276	1.86545	-0.0173076	-0.045237	-0.0907913	G1
opc1T_ACTGAGTTCATAGCAC-1	-0.0667665	1.1648	0.233933	1.09693	-0.120851	1.07851	1.40747	1.28427	0.0402756	0.210791	0.173771	1.35583	1.46668	0.408361	1.25732	1.43482	0.467282	-0.00871662	-0.0682764	G1
opc1T_ACTGAGTTCCAATGGT-1	-0.0581822	0.041216	-0.0653472	1.85201	-0.113494	-0.410193	-0.43955	1.93155	0.457029	0.115624	-0.0546331	0.518469	0.0699839	-0.32399	0.22614	1.9701	-0.327443	-0.00540493	-0.106313	G1
opc1T_ACTGAGTTCTGGTTCC-1	-0.0555577	0.749957	0.257206	1.52927	-0.0973475	0.910447	1.31287	1.74524	-0.0435992	0.0385368	0.19258	1.01895	1.46609	0.597095	1.25238	1.92691	0.532185	-0.0963943	-0.111779	G1
opc1T_ACTGATGAGACACTAA-1	-0.0560172	0.373153	-0.167163	1.58028	-0.119165	-0.367452	-0.476421	1.79455	0.157324	0.0389197	0.0747051	0.845328	-0.100466	-0.306731	0.119384	1.94379	-0.197085	-0.102325	0.0465788	G2M
opc1T_ACTGATGAGCGCCTCA-1	-0.0480667	0.0435294	0.0699398	1.55614	-0.110847	0.131325	0.355665	2.04218	-0.0659611	-0.134808	0.00651635	0.792295	0.425609	0.673875	0.986438	1.82559	-0.173826	-0.0663186	-0.0203226	G1
opc1T_ACTGATGAGCTAACAA-1	0.811881	0.0133533	0.0530087	1.01199	0.836396	0.219716	0.835079	1.35288	-0.426307	-0.456672	0.505553	0.610777	0.750347	0.67456	0.649547	1.29824	0.0664974	0.088808	0.531054	G2M
opc1T_ACTGATGCAAATACAG-1	-0.00233326	0.562828	0.427759	1.33719	-0.00158365	0.669121	1.59178	1.63542	-0.00213766	0.0925903	0.0165906	1.14414	1.11508	1.09407	1.27418	1.77118	0.373377	-0.00386228	0.0879327	G2M
opc1T_ACTGATGCAGGACCCT-1	-0.0462945	0.431509	0.19846	1.52214	-0.0960896	0.558288	1.20291	1.882	-0.0597258	-0.0858363	0.133891	0.882171	1.1042	1.18092	1.77945	1.91166	0.193353	-0.0717534	-0.123063	G1
opc1T_ACTGATGCAGGACGTA-1	0.0211325	0.421627	0.197625	1.4823	-0.0152406	0.372929	1.23262	1.72842	-0.41304	-0.457981	-0.0284168	0.823796	0.906789	0.968198	1.60285	1.68523	0.332213	-0.0617726	0.0290354	G2M
opc1T_ACTGATGCATACTCTT-1	-0.0495701	-0.0230053	-0.338514	1.82755	-0.0543834	-0.308297	-0.203996	2.00515	0.267152	0.0885835	0.18447	0.724542	7.01104e-05	-0.395763	0.184058	2.08595	-0.346483	-0.00628383	-0.0894326	G1
opc1T_ACTGATGGTCATCCCT-1	0.00308936	0.0785751	-0.112236	1.86665	-0.0145136	-0.222057	-0.266765	2.25195	0.059289	0.0103957	0.0872893	0.597844	0.00731341	-0.0471859	0.083928	2.25733	-0.0976249	-0.0216247	0.0274503	G2M
opc1T_ACTGATGTCAAACCGT-1	-0.0480356	-0.0581483	-0.134827	2.10493	-0.0943776	-0.346344	-0.232249	2.43727	-0.0155073	-0.274493	0.0814278	0.416651	0.00257561	0.00759117	0.226134	2.49243	-0.190357	-0.0233119	-0.0876918	G1
opc1T_ACTGATGTCAGCGACC-1	-0.0203408	-0.0624389	-0.342505	1.52711	-0.115943	-0.376534	-0.450031	1.72198	0.62044	0.699695	0.161162	0.852934	0.059248	-0.333075	-0.0786581	1.68898	-0.0792891	-0.108845	-0.00956678	G1
opc1T_ACTGATGTCGAATCCA-1	-0.0497512	0.329657	0.228273	1.77596	-0.103608	0.716406	1.05461	1.99205	-0.0594429	-0.0537948	0.0406814	0.85675	0.979753	0.619032	1.09859	1.9685	0.457165	-0.0468872	-0.049779	G1
opc1T_ACTGATGTCGTATCAG-1	-0.0673013	0.65679	0.836251	1.11263	-0.128292	0.923249	1.76857	1.41778	-0.106652	-0.199709	0.00216196	0.804543	1.4316	0.840824	1.81223	1.46891	0.763351	-0.0243677	-0.0103652	G1
opc1T_ACTGCTCAGTCCATAC-1	0.00203543	0.240636	0.424339	1.78601	-0.00886002	0.503787	1.09876	2.02004	-0.069497	-0.0599242	-0.00835506	0.922871	0.995318	1.00413	1.37173	1.99488	0.23358	-0.0874089	0.0124707	G2M
opc1T_ACTGCTCAGTGTACGG-1	-0.0344622	0.345286	-0.114072	1.73381	-0.0802359	-0.123624	-0.290638	1.74202	0.491215	0.391177	0.0132974	0.715247	0.0997096	-0.288473	0.199395	2.19547	0.197266	-0.0507299	-0.113985	G1
opc1T_ACTGCTCAGTGTGGCA-1	0.0161675	0.680496	0.273607	1.28396	-0.0288378	0.508564	0.454504	1.62976	0.0568182	0.0114204	0.218886	1.12844	1.00146	0.399899	0.669302	1.63352	0.235983	0.160247	-0.0220388	S
opc1T_ACTGCTCCAAGCTGGA-1	-0.0108678	0.650999	0.0303532	1.36745	-0.0549642	0.512788	0.994899	1.7364	0.364302	0.280711	-0.153791	1.053	1.11645	0.682599	1.01349	1.52766	0.238034	-0.0712406	-0.0374406	G1
opc1T_ACTGCTCCAGACGCTC-1	-0.05375	0.0357594	-0.183018	1.2839	-0.111817	-0.200827	-0.190612	1.62698	0.734559	0.588842	0.0290903	0.974173	0.198128	-0.254671	0.147093	1.66364	0.0814728	-0.0353016	-0.0915941	G1
opc1T_ACTGCTCCATCCAACA-1	-0.00407943	0.128051	-0.196599	1.69811	-0.0238144	-0.212086	-0.213697	1.68463	0.373722	0.175473	0.11227	0.878361	0.117739	-0.306967	0.205542	1.86919	-0.143802	-0.076577	-0.0447353	G1
opc1T_ACTGCTCCATTCTTAC-1	-0.053009	0.558619	-0.0644051	1.6513	-0.104788	0.700513	1.17693	1.98639	-0.28508	-0.377299	-0.0385449	0.981527	1.26015	0.70869	1.19157	2.04828	0.187429	-0.0831704	-0.0675316	G1
opc1T_ACTGCTCGTCGCATAT-1	-0.0414806	0.305266	0.0610001	1.66603	-0.0946312	0.287633	0.442715	2.02418	-0.125557	-0.190595	0.124073	0.58847	0.67877	0.51185	1.18599	2.22153	-0.21317	-0.0336722	-0.0186386	G1
opc1T_ACTGCTCGTTAGTGGG-1	-0.0133171	0.453029	-0.0452965	1.46244	-0.0777027	0.0559228	-0.141844	1.45481	0.411296	0.321999	-0.0252438	1.14607	0.235133	-0.0995344	0.0839122	1.51531	-0.136379	-0.0473408	-0.0226786	G1
opc1T_ACTGCTCGTTGTCGCG-1	-0.0303323	0.526814	0.398087	1.49735	-0.0930137	0.721515	1.30925	1.84503	-0.107016	0.0077594	0.107135	0.961731	1.28405	0.794378	1.49104	1.89377	0.495535	-0.0112458	0.00240339	G2M
opc1T_ACTGCTCTCAATACCG-1	-0.0420185	0.443324	0.111852	1.1552	-0.088694	0.21982	0.519373	1.4321	-0.0202197	-0.231194	0.258437	0.383995	0.622928	0.321505	0.849688	1.49113	0.206121	0.0810131	-0.0414803	S
opc1T_ACTGCTCTCACTGGGC-1	0.026525	1.05335	0.535447	1.00467	0.034736	0.762069	1.12312	1.32329	-0.129411	-0.125502	0.410086	1.09075	0.99211	0.67377	1.07339	1.29553	0.544287	-0.0238444	-0.0629453	G1
opc1T_ACTGCTCTCCACGAAT-1	-0.0547972	0.373568	0.017309	1.31412	-0.108818	0.207256	0.670653	1.69906	-0.155026	-0.28269	-0.000658402	0.683878	0.814805	0.952683	1.50937	1.68333	0.012884	-0.121059	-0.0710842	G1
opc1T_ACTGCTCTCGCATGAT-1	-0.0127293	0.618782	0.19659	1.34051	-0.120511	0.429167	0.643214	1.67053	0.0944472	0.164142	0.0456933	1.0263	0.883036	0.31669	0.807759	1.65528	0.360008	-0.0348715	0.0140907	G2M
opc1T_ACTGCTCTCGGTTAAC-1	-0.0185625	0.300401	0.474685	1.64896	-0.117082	0.152966	0.547363	1.86532	-0.195502	-0.0568584	-0.0320439	0.78412	0.600406	0.613114	0.99241	1.93812	-0.152112	-0.0506471	-0.0114662	G1
opc1T_ACTGTCCAGAAGAAGC-1	-0.0622929	0.608134	0.352467	1.25023	-0.112083	0.577172	1.03526	1.56045	-0.181267	-0.112219	-0.00725547	0.923951	1.07757	0.496651	1.13914	1.47762	0.173048	-0.078168	-0.109384	G1
opc1T_ACTGTCCAGAGATGAG-1	-0.0391166	0.309878	0.0316151	1.76751	-0.0602649	0.184253	0.687852	2.07019	-0.141412	-0.317295	0.0669805	0.610044	0.81614	0.527169	1.10229	2.05783	0.235772	-0.0776061	-0.0143914	G1
opc1T_ACTGTCCAGCAATATG-1	0.00689857	0.148374	-0.198013	1.86169	-0.0265905	-0.283222	-0.242345	2.051	0.139936	-0.0146939	0.0344886	0.758902	0.0934515	-0.248009	0.22252	1.9858	-0.129425	-0.0468102	-0.0498226	G1
opc1T_ACTGTCCAGCGCTTAT-1	-0.0668306	0.331302	-0.117425	1.08168	-0.119779	-0.0436095	-0.164469	1.12921	1.50288	1.65644	0.0926901	1.05216	0.356535	-0.268154	0.200076	1.27606	0.177338	-0.0993181	-0.0497955	G1
opc1T_ACTGTCCAGCGTTTAC-1	-0.0624694	0.143096	-0.0906687	0.651192	-0.103144	0.34687	0.269495	1.16843	-0.309164	-0.377384	0.0262503	0.576548	0.708844	0.243097	0.128244	0.958044	0.0167026	-0.00327588	-0.0533847	G1
opc1T_ACTGTCCAGGAACTGC-1	-0.0453769	0.351852	0.127225	1.62133	-0.0961745	0.697737	1.23062	1.86535	-0.144622	-0.123721	0.0128675	0.860025	1.10348	1.35192	1.32925	1.92675	0.26849	-0.012976	-0.0967059	G1
opc1T_ACTGTCCAGGCCCTCA-1	-0.035195	0.432867	-0.32316	0.998134	-0.0283346	-0.014329	-0.0621193	1.00472	0.986667	1.00348	0.322132	1.26393	0.335401	-0.40256	0.203926	1.2411	0.104021	-0.0871324	-0.100593	G1
opc1T_ACTGTCCAGGGCATGT-1	-0.0788147	1.04973	0.246832	1.33947	-0.124195	0.573164	0.924544	1.53718	0.0915916	0.0977373	-0.087545	1.18764	0.768834	0.230065	1.14104	1.75006	0.319654	-0.0763197	-0.0873883	G1
opc1T_ACTGTCCAGTCACGCC-1	-0.0740402	0.297254	-0.275921	1.50214	-0.111881	0.188868	-0.130536	1.77566	0.792138	0.799747	0.0215286	0.841475	0.429363	-0.164897	0.171875	1.84593	0.176342	-0.0887343	-0.0965613	G1
opc1T_ACTGTCCAGTGCAAGC-1	-0.045259	0.0782208	0.285365	1.27681	-0.0294323	0.638527	1.19063	1.71959	-0.272147	-0.0821883	0.0411062	0.743037	1.24469	0.897958	0.779887	1.54379	0.312365	-0.0299428	0.0566419	G2M
opc1T_ACTGTCCCAGCCTGTG-1	0.0879084	0.228	0.166631	1.35019	-0.0247123	0.429491	0.898787	1.6674	-0.104993	-0.0901366	0.00689699	0.789396	0.958868	0.909421	1.44605	1.68846	0.192452	-0.000494586	0.0676407	G2M
opc1T_ACTGTCCCATGGAATA-1	0.110575	0.915091	0.0717267	1.08268	0.15904	0.458065	0.622932	1.26112	-0.113994	-0.0526758	0.96982	1.20626	0.789486	-0.00510228	0.736579	1.57315	0.0300586	0.50986	0.00269903	S
opc1T_ACTGTCCCATTTGCCC-1	0.00891111	0.351277	0.224193	1.40068	-0.0417855	0.109371	0.74491	1.62189	-0.405213	-0.399225	-0.0108724	0.955257	0.918851	0.970925	0.549258	1.56915	-0.0856362	-0.121249	0.00130116	G2M
opc1T_ACTGTCCGTACCGCTG-1	0.911648	0.899218	0.299634	0.947175	1.04315	0.672839	0.826037	1.28012	-0.0105193	0.126711	1.01849	1.33085	1.04081	0.21005	0.677823	1.44269	0.0783932	0.406167	0.581138	G2M
opc1T_ACTGTCCGTATCTGCA-1	-0.0571148	0.471347	0.0481084	1.57834	-0.11872	0.164955	0.304525	1.74802	-0.216339	-0.096216	-0.0864789	0.825967	0.379158	0.26985	0.499727	1.79018	-0.120519	-0.155684	-0.0611016	G1
opc1T_ACTGTCCGTCGCCATG-1	-0.0571225	0.770096	0.452099	1.27038	-0.0654106	0.844719	1.4447	1.55926	-0.0164502	0.0112379	0.175348	0.934768	1.22537	0.87222	1.67954	1.53183	0.554459	-0.0397603	0.0078629	G2M
opc1T_ACTGTCCGTGATGCCC-1	-0.0366124	0.333895	0.296225	1.57849	-0.10343	-0.00203224	0.483255	1.78902	-0.216215	-0.309274	-0.03398	0.705604	0.524831	0.720029	0.86762	1.98657	-0.024795	-0.0119764	-0.0870358	G1
opc1T_ACTGTCCTCACCCTCA-1	-0.0453007	0.135942	0.0588099	1.88082	-0.103821	-0.131064	0.0673963	2.07594	0.0949924	0.00196779	0.0857082	0.573649	0.142821	0.102872	0.649959	2.03683	-0.118325	-0.0438059	-0.117989	G1
opc1T_ACTTACTAGAATGTGT-1	-0.0210844	0.859858	0.123401	1.21778	-0.0328749	0.521455	0.750224	1.5397	-0.0808882	0.0640207	0.136259	1.27246	0.921072	0.211145	0.969452	1.74673	0.258835	-0.122826	-0.120912	G1
opc1T_ACTTACTAGACTAAGT-1	-0.0562672	0.820917	0.705725	1.2925	-0.118539	1.00489	1.75954	1.421	-0.0692783	-0.10803	0.137267	1.08523	1.52456	0.702407	1.80421	1.58819	0.531221	-0.0933797	-0.12379	G1
opc1T_ACTTACTAGCGCCTTG-1	0.00631795	-0.0159128	0.313666	1.72727	-0.0527047	-0.0036385	0.530757	1.94879	-0.0573762	0.027334	0.110897	0.680008	0.584112	0.808321	1.20121	1.99287	-0.032329	-0.0169035	-0.00491311	G1
opc1T_ACTTACTAGCTGCGAA-1	-0.0292618	0.858936	0.478301	1.25119	-0.0439202	0.81572	1.65544	1.46483	-0.0428844	-0.101855	0.118036	0.931753	1.27619	0.978331	1.64597	1.57734	0.581037	-0.0531304	-0.0660322	G1
opc1T_ACTTACTAGTGAATTG-1	-0.0511269	0.122559	0.242495	1.45475	-0.0319295	0.338352	1.16315	1.62144	-0.285589	-0.272281	0.172146	0.611315	0.947427	1.0373	1.77304	1.76328	0.452483	-0.0456583	-0.0311297	G1
opc1T_ACTTACTCAATGAAAC-1	-0.00236056	0.879397	0.440266	1.35841	-0.066748	0.676989	1.51886	1.58855	-0.108498	-0.111707	0.0350805	1.10229	1.19269	0.797548	1.66593	1.71152	0.578548	0.0627276	-0.135702	S
opc1T_ACTTACTCACTAGTAC-1	-0.0503288	0.2256	-0.113875	1.01128	-0.105715	-0.140907	-0.274027	1.42991	1.1331	0.963335	0.0664661	1.02241	0.150413	-0.250261	0.321709	1.2695	-0.19511	-0.102174	-0.093034	G1
opc1T_ACTTACTCAGACACTT-1	-0.0265167	0.421067	-0.209268	1.15837	-0.034319	-0.132838	-0.160512	1.29699	0.693409	0.509322	0.125958	0.991286	0.231442	-0.201132	0.211974	1.41367	-0.104811	-0.0266143	-0.0299659	G1
opc1T_ACTTACTCAGATCGGA-1	-0.0432077	0.481738	0.101112	1.63784	-0.0425248	0.331056	0.658579	1.877	-0.245433	-0.250165	0.0919179	0.730779	0.831272	0.897553	1.03259	1.93691	-0.0692348	-0.00676205	-0.00739298	G1
opc1T_ACTTACTCATATACGC-1	-0.00788096	-0.058984	0.391786	1.81105	-0.0152176	-0.331895	0.108339	2.11529	-0.208876	-0.267549	0.00173101	0.487397	0.184345	0.493257	0.405578	2.143	-0.145552	-0.0944394	-0.00926608	G1
opc1T_ACTTACTCATCCCATC-1	0.0412753	0.325131	-0.134617	1.43651	-0.0240294	-0.168813	-0.068956	1.62839	0.586277	0.690296	0.00361191	0.87963	0.37318	-0.326246	0.177555	1.59719	-0.221738	-0.113463	-0.084606	G1
opc1T_ACTTACTCATCGTCGG-1	-0.0337519	0.135923	-0.137737	1.57088	-0.0837995	-0.0849254	-0.131745	1.75635	0.322401	0.293226	-0.0327474	0.692779	0.273515	-0.273806	0.233808	1.86478	-0.112585	-0.0753681	-0.0508348	G1
opc1T_ACTTACTCATGATCCA-1	-0.0407991	0.277984	0.457145	1.64252	-0.0965167	0.564374	0.822242	1.88281	-0.0833347	-0.0401885	-0.0542977	0.950221	1.11397	0.91393	0.631356	1.93918	0.152288	-0.120972	-0.130565	G1
opc1T_ACTTACTGTCCTGCTT-1	-0.0569224	0.130274	0.0673468	1.57394	-0.119561	0.139409	0.515378	1.83602	-0.129054	-0.172209	0.155907	0.594034	0.728823	0.476455	0.799748	1.74144	0.154758	-0.0383722	-0.0585859	G1
opc1T_ACTTACTGTTCCTCCA-1	0.74871	0.354898	-0.359189	0.949355	0.863755	-0.204322	-0.401727	0.960994	0.676545	0.682013	1.36096	0.899687	0.0305049	-0.443161	0.071917	1.2211	-0.256592	0.480555	0.50913	G2M
opc1T_ACTTACTTCACGACTA-1	-0.0139637	0.111939	-0.241358	1.50252	-0.116623	-0.253726	-0.203309	1.70605	0.0841518	-0.0531293	0.0841994	0.708223	0.282034	-0.213772	0.162616	1.78006	-0.400352	-0.0284166	-0.0693592	G1
opc1T_ACTTACTTCTTTACAC-1	-0.0536983	0.353744	0.221362	1.46008	-0.106431	0.594766	0.941186	1.83082	-0.13514	-0.235531	-0.0262802	0.874738	1.17271	1.107	1.07944	1.79533	0.108589	-0.0306693	-0.00937326	G1
opc1T_ACTTGTTAGTCACGCC-1	-0.025463	0.542205	0.364819	1.4091	-0.0025944	0.537426	1.03089	1.65542	-0.255761	-0.222506	0.103769	0.934076	1.04163	1.04723	1.20726	1.76057	0.149843	-0.113106	-0.0493864	G1
opc1T_ACTTGTTAGTGTGAAT-1	-0.0441037	0.220663	-0.396649	2.133	-0.0973886	-0.349517	-0.174023	2.18383	0.0810265	-0.0489344	-0.012784	0.80436	0.0511858	-0.313142	0.0913293	2.20855	-0.354525	-0.12249	-0.0927742	G1
opc1T_ACTTGTTCAGTATGCT-1	-0.0500395	0.19232	-0.0537389	1.595	-0.0458657	-0.0593821	0.315611	1.95373	-0.159702	-0.227829	0.0990216	0.588007	0.418107	0.823771	0.823026	1.95814	-0.0749822	-0.00617886	-0.0550247	G1
opc1T_ACTTGTTCATCCGTGG-1	-0.0106315	0.131031	-0.157941	1.93139	-0.0614251	-0.0706685	-0.0242838	2.31957	-0.250815	-0.295201	-0.00263743	0.222325	0.197028	-0.0208417	0.571927	2.27478	-0.260072	-0.0808555	-0.0594949	G1
opc1T_ACTTGTTGTACCGTTA-1	-0.0787849	0.339473	0.059308	0.933113	-0.119728	0.11103	-0.192553	1.0894	1.41089	1.68526	0.152378	1.00144	0.266989	-0.145875	0.418017	1.18896	0.316458	0.0221401	0.0447136	G2M
opc1T_ACTTGTTGTCTCTTTA-1	0.132261	0.54674	0.356451	1.06565	0.117003	0.562351	1.09337	1.24718	-0.0849299	-0.0105533	0.746034	1.02361	0.977695	0.872265	0.988845	1.49376	0.232162	0.390345	0.0537683	S
opc1T_ACTTGTTGTCTTGTCC-1	-0.0462017	0.332133	0.321976	1.72625	-0.105379	0.566085	0.884283	1.78423	-0.236489	-0.232586	0.0321854	0.945874	1.22928	0.792239	0.801747	1.89701	0.106472	-0.105267	-0.0820573	G1
opc1T_ACTTGTTGTGATGCCC-1	-0.0677142	0.311142	0.162889	1.41469	-0.0367431	0.190298	0.537425	1.66731	0.371921	0.206527	-0.0201015	0.858938	0.654617	0.782347	0.450253	1.62402	0.629807	0.00482863	0.0153356	G2M
opc1T_ACTTGTTGTGCAACGA-1	-0.0532488	0.070481	-0.210015	1.3778	-0.103641	-0.116786	-0.259717	1.62892	0.905211	1.06949	0.176443	1.04597	0.183281	-0.310436	0.319476	1.64552	0.0926121	-0.0980489	-0.116094	G1
opc1T_ACTTGTTGTTGAGGTG-1	-0.0574381	0.792712	0.325752	1.15997	-0.117975	0.75716	1.23963	1.46888	0.130656	0.00247761	0.0270565	1.15703	1.32773	0.642653	1.09557	1.48384	0.219761	-0.0443424	-0.0747982	G1
opc1T_ACTTGTTTCACTTACT-1	-0.0391206	0.00949611	0.229974	1.77187	-0.0916547	0.0554444	0.422045	1.98356	-0.044188	-0.197582	0.0493517	0.567646	0.525781	0.970063	0.576069	1.93532	0.271559	0.00333475	0.0168967	G2M
opc1T_ACTTGTTTCATAGCAC-1	-0.0489093	0.373306	-0.0515191	1.55318	-0.0371455	-0.252773	0.101433	1.59332	-0.120912	-0.157669	0.0612925	0.675358	0.137986	0.49685	0.417472	1.61358	-0.0543388	-0.00928478	-0.0803038	G1
opc1T_ACTTGTTTCCCGGATG-1	-0.0275978	0.408725	0.246862	1.44854	-0.0657032	0.449868	1.00371	1.69007	-0.306014	-0.288912	0.0201985	0.669772	1.00449	0.938211	1.60736	1.79759	0.0386367	-0.0462637	-0.0649424	G1
opc1T_ACTTGTTTCTTGCCGT-1	0.376204	0.526568	0.228622	1.06761	0.373356	0.481776	0.771034	1.19739	-0.280331	-0.293621	1.07579	0.709305	0.899619	0.284614	0.971317	1.49372	0.129808	0.607163	0.166906	S
opc1T_ACTTTCAAGTGCCATT-1	-0.0491606	0.854035	0.382233	1.51323	-0.11022	1.0277	1.09543	1.69025	0.278022	0.592189	0.07018	1.19507	1.17489	0.527098	0.765417	1.93248	0.603694	-0.0511409	-0.0731004	G1
opc1T_ACTTTCACAATGTTGC-1	-0.0510986	0.101702	-0.176879	1.42002	-0.103704	0.074689	0.0346976	1.70393	0.697127	0.601974	0.140024	0.798369	0.415296	-0.181762	0.238638	1.72327	0.136775	-0.0339889	-0.0653742	G1
opc1T_ACTTTCACACCGTTGG-1	-0.0372656	0.0865792	0.121026	1.72113	-0.100538	0.313757	0.559346	1.91742	-0.294892	-0.229281	-0.0404625	0.718739	0.874337	0.559197	0.613214	1.94665	0.155153	-0.101601	-0.12047	G1
opc1T_ACTTTCACACCTATCC-1	-0.00931695	0.499585	0.495559	1.71281	-0.114405	0.229551	0.553574	2.01389	-0.226284	-0.277914	2.3079e-05	0.802365	0.678452	0.329896	1.16794	1.94359	-0.0325912	-0.0413725	-0.0926094	G1
opc1T_ACTTTCACAGCTATTG-1	0.269368	0.458295	-0.190942	0.927029	0.241612	0.00445717	0.0269903	1.08234	0.481089	0.427966	0.370427	1.21493	0.51373	-0.339195	0.434113	1.07014	0.0117682	-0.100045	0.18562	G2M
opc1T_ACTTTCACAGTATGCT-1	-0.0452251	0.0194676	0.442862	1.73465	-0.0456226	0.0555732	0.573429	1.98754	-0.369841	-0.367186	0.0955661	0.678816	0.55997	0.98612	0.518423	1.9614	0.00328851	-0.0925202	-0.104038	G1
opc1T_ACTTTCACAGTTCCCT-1	-0.0117289	0.529095	0.424221	1.45182	-0.0735224	0.74006	1.25358	1.58982	-0.369159	-0.411119	-0.123459	0.938801	1.33534	0.562879	1.20672	1.8406	0.416326	-0.110798	-0.0417506	G1
opc1T_ACTTTCACATGCCACG-1	-0.0476385	0.396157	0.365159	0.865287	-0.0840631	0.472326	0.860906	1.03001	-0.187026	-0.357679	0.0143694	0.950609	0.855029	0.924973	0.299761	0.906349	0.453978	-0.0242114	0.00378448	G2M
opc1T_ACTTTCACATTTCACT-1	0.0359539	0.359339	0.201358	1.09616	0.0467914	0.123564	0.658091	1.31614	0.0155097	-0.0418876	0.60401	0.597392	0.576545	0.211064	1.17187	1.41047	0.352891	0.222901	0.0201508	S
opc1T_ACTTTCAGTAGCCTCG-1	0.0148649	0.270364	0.216273	1.50426	0.0198175	0.197915	0.676341	1.94213	-0.127214	-0.136776	0.154947	0.827737	0.773351	0.653065	1.34967	1.89618	0.123812	-0.0215255	0.0128965	G2M
opc1T_ACTTTCAGTCCGCTGA-1	-0.0441115	0.644122	0.12516	0.734527	-0.0224663	0.190046	0.485783	1.19726	-0.158544	-0.181914	0.0935225	0.805888	0.685839	0.575438	0.74742	0.81909	0.284212	-0.113279	-0.0798643	G1
opc1T_ACTTTCAGTGCGCTTG-1	-0.0377615	0.216277	0.00364111	1.62859	-0.0408896	-0.154807	0.0781293	2.18552	-0.247706	-0.300451	-0.0326667	0.592821	0.236928	0.698441	0.493377	1.9588	-0.287151	-0.0037337	-0.0390539	G1
opc1T_ACTTTCAGTGTGGTTT-1	-0.0752535	0.85977	0.500338	1.44337	-0.114808	0.838717	0.942436	1.63016	-0.269042	-0.179267	0.184745	0.832532	1.16691	0.556136	0.987119	1.68015	0.477232	-0.0149682	-0.0813961	G1
opc1T_ACTTTCATCATTTGGG-1	-0.000603694	0.141737	-0.353281	2.21803	-0.0197534	-0.38757	-0.276025	2.46934	-0.11725	-0.173918	0.112241	0.612591	-0.0627729	-0.355587	0.253586	2.32437	-0.335106	-0.0433843	-0.0119294	G1
opc1T_ACTTTCATCTGTACGA-1	-0.00873261	0.170179	0.017938	1.57972	-0.114383	-0.0561109	0.267059	1.81454	-0.0702063	-0.170224	0.0495449	0.722674	0.374654	0.624103	0.339902	1.93	-0.300072	-0.0780567	-0.0502883	G1
opc1T_AGAATAGAGGCCATAG-1	0.0177494	0.163215	-0.270607	1.59858	-0.0285825	-0.213084	-0.417437	1.71716	0.886089	0.501772	0.0415276	0.735343	0.13541	-0.290442	-0.0989483	1.7792	-0.210345	-0.106642	-0.0350989	G1
opc1T_AGAATAGCAAGCCTAT-1	-0.0176903	0.298408	0.330738	1.43746	-0.0817999	0.63933	0.874581	1.58087	-0.165673	-0.299889	-0.0227467	0.803373	1.31033	0.88199	0.670348	1.61791	0.291217	-0.094082	0.0379238	G2M
opc1T_AGAATAGCATGCCTAA-1	-0.054606	0.619115	-0.209148	1.39607	-0.110225	-0.157123	-0.356069	1.38104	0.783036	0.804722	0.127056	1.04192	-0.0076568	-0.355717	0.0646846	1.82135	0.0863688	-0.0918672	0.00349532	G2M
opc1T_AGAATAGGTATATGAG-1	-0.00963843	-0.0225592	0.064429	1.55408	-0.0618139	0.283605	0.866626	1.79494	-0.334702	-0.243396	0.0953776	0.819474	0.948807	0.876796	0.7502	1.78357	0.122941	-0.017679	-0.00220218	G1
opc1T_AGAATAGGTGTCTGAT-1	-0.0577119	0.00945526	-0.0878366	1.85071	-0.107406	-0.0924595	-0.0399539	2.05829	-0.120632	-0.186466	-0.0030693	0.615273	0.262948	-0.0368227	0.414671	2.32126	-0.368096	-0.0448277	-0.0753315	G1
opc1T_AGAATAGGTTGTCGCG-1	0.00188164	0.662774	0.371221	1.36208	0.0112028	0.376445	0.76293	1.61348	-0.184513	-0.181395	0.0150249	1.01017	0.792498	0.258022	0.811484	1.74753	0.210874	-0.0727859	0.0680406	G2M
opc1T_AGAATAGTCACTCCTG-1	-0.0668967	1.25018	0.416469	1.29313	-0.109621	1.42999	1.35454	1.40267	0.149186	0.32046	0.0451088	1.44149	1.69582	0.707808	1.014	1.67261	0.431689	-0.123647	-0.0903218	G1
opc1T_AGAATAGTCATGCTCC-1	0.0141549	0.741692	0.0939859	1.33634	-0.0416673	0.766595	1.27569	1.4777	-0.148105	-0.0452049	0.0251492	1.16618	1.35829	1.0292	1.13811	1.60339	0.398792	-0.0585633	-0.0221453	G1
opc1T_AGAATAGTCTACGAGT-1	-0.0577672	0.321182	0.172611	1.05184	-0.110944	0.260485	0.433882	1.35587	-0.0434008	-0.00604363	0.0557449	0.621839	0.435466	0.398648	0.4725	1.37869	0.333878	-0.0188216	0.0331436	G2M
opc1T_AGACGTTAGCTGGAAC-1	-0.0696569	1.29207	0.546473	1.08458	-0.0694445	1.59063	1.39013	1.3808	0.340987	0.591229	0.0712216	1.57952	1.72717	0.599838	1.01769	1.51383	0.625316	-0.0921113	-0.0900526	G1
opc1T_AGACGTTAGGCATGGT-1	-0.0526982	0.380918	0.204146	1.77495	-0.108401	0.274311	0.549982	2.00576	-0.0980528	-0.182684	0.173392	0.553697	0.65685	0.466749	1.01864	2.03082	0.141917	-0.0167319	-0.0216983	G1
opc1T_AGACGTTAGTGTGGCA-1	-0.0643721	0.323777	-0.240654	1.5996	-0.129122	-0.219277	-0.327016	1.4772	1.23579	1.16937	0.135321	1.08166	0.175287	-0.469604	0.11397	1.81032	0.182208	-0.0789253	-0.0318527	G1
opc1T_AGACGTTAGTGTTTGC-1	-0.0414383	0.378719	0.299391	1.28685	-0.0370432	0.411219	0.822184	1.59634	-0.112871	-0.184021	0.0867831	0.83426	0.994002	0.917664	0.846845	1.80775	-0.173634	-0.081046	-0.0577448	G1
opc1T_AGACGTTCACGAAATA-1	-0.0343442	0.216458	-0.234416	1.82267	-0.0923802	-0.166593	-0.179456	1.84536	0.332541	0.214239	0.0497766	0.626603	0.220038	-0.37861	0.0183053	1.82172	-0.124803	-0.124999	-0.0691671	G1
opc1T_AGACGTTCACTTCTGC-1	1.39694	0.923712	0.399031	0.838766	1.26859	1.03615	1.29202	0.954749	-0.064789	0.104507	0.382804	1.04808	1.31978	0.437674	1.21038	1.18049	0.39334	-0.0417568	1.01128	G2M
opc1T_AGACGTTGTATTCTCT-1	-0.0539848	0.927748	0.373518	1.46083	-0.111982	0.701514	1.22782	1.59768	0.0348118	0.0726711	0.0391768	1.13579	1.04589	0.603747	1.21563	1.71326	0.505547	-0.0475292	-0.157251	G1
opc1T_AGACGTTGTCCATGAT-1	-0.0546744	0.920326	0.500511	1.33357	-0.113718	0.740667	1.23249	1.33999	-0.0731915	0.0813673	0.0557933	0.986349	1.0334	0.899238	1.27024	1.58013	0.389194	0.0822646	-0.0368672	S
opc1T_AGACGTTGTGTGACGA-1	-0.0557181	0.355997	-0.16307	1.39988	-0.127139	0.0672873	-0.303749	1.54547	0.988403	1.18208	0.238748	1.12363	0.311011	-0.414579	0.140745	1.59619	0.109699	-0.113993	0.00859755	G2M
opc1T_AGACGTTTCAAACGGG-1	-0.0424624	-0.0404768	-0.186111	1.82332	-0.108008	-0.460337	-0.463729	1.76927	0.458367	0.0993042	0.0621316	0.652124	-0.0969282	-0.174076	0.0859529	1.96736	-0.24554	-0.0960833	-0.103269	G1
opc1T_AGACGTTTCATAAAGG-1	-0.0556271	0.448897	0.204229	1.63206	-0.105311	0.529268	0.877345	1.74515	-0.1663	-0.141902	0.0276989	0.923216	0.989731	0.545499	1.14107	1.87443	0.0906107	0.00558149	-0.023758	S
opc1T_AGACGTTTCATGCAAC-1	-0.0386701	0.243357	0.0591962	1.81617	-0.0913001	0.310897	0.734484	2.04957	-0.186362	-0.291837	-0.0193483	0.66103	0.835921	0.572198	1.04551	2.05744	0.0554062	-0.041489	-0.0992499	G1
opc1T_AGACGTTTCCGCGTTT-1	0.00676876	0.427049	0.345911	1.45687	-0.0444415	0.517273	1.17585	1.82261	-0.0933402	-0.225233	0.125227	0.702048	1.08584	0.652111	1.60055	1.79827	0.0766268	-0.0676695	-0.012516	G1
opc1T_AGACGTTTCTACGAGT-1	-0.00683551	0.66836	0.532993	1.4866	-0.0278618	0.4882	0.841527	1.74093	-0.0159506	0.17699	0.119231	0.947946	0.857794	0.502345	0.96267	1.90847	0.226964	-0.0467961	-0.0672293	G1
opc1T_AGAGCGAAGAGCCTAG-1	-0.011889	0.801256	0.488854	1.4345	-0.0731592	0.781897	1.33274	1.70941	-0.0236038	-0.047927	-0.0239877	1.07259	1.18901	0.864611	1.32718	1.7596	0.418526	-0.0123172	0.0646825	G2M
opc1T_AGAGCGAAGGGTTTCT-1	0.0197901	0.245506	-0.122034	1.73653	-0.0453832	-0.0353853	-0.115802	1.87265	0.364809	0.240734	0.109797	0.889164	0.346159	-0.261323	0.11095	1.87895	-0.225511	-0.117759	-0.13113	G1
opc1T_AGAGCGAAGTGCAAGC-1	-0.0580913	-0.183879	-0.229562	1.71456	-0.056631	-0.107941	0.10116	2.08465	0.000695609	0.0653109	0.0358438	0.522118	0.294832	0.366832	0.274249	2.14369	0.0507884	0.0285955	-0.152806	S
opc1T_AGAGCGACATCGACGC-1	-0.0486015	0.554883	0.158167	1.41317	-0.0524159	0.437766	0.638169	1.83027	-0.130029	-0.25058	-0.0575746	1.01119	0.918514	0.596684	0.614002	1.86868	0.0300339	-0.048652	-0.0257625	G1
opc1T_AGAGCGAGTAGCGATG-1	-0.0321431	0.313201	0.0986655	1.62997	0.0111994	0.040084	0.328817	1.92674	-0.367224	-0.306302	0.320071	0.758308	0.419698	0.769555	0.580917	1.81665	0.00276618	-0.0404169	-0.0181953	G1
opc1T_AGAGCGAGTCAGAATA-1	0.0205815	0.156692	0.0954784	1.66077	-0.0341952	0.0405257	0.244668	1.95226	-0.0160675	-0.182358	-0.0832105	0.370936	0.408472	0.298853	0.645052	2.21308	-0.0187224	-0.110713	0.00628883	G2M
opc1T_AGAGCGAGTTAAGATG-1	-0.0398503	0.300901	0.312145	1.84206	-0.0987638	0.2145	0.857435	2.02694	-0.0206844	-0.136739	0.194147	0.648852	0.819962	0.547286	1.2142	1.94361	0.258544	-0.115775	-0.105736	G1
opc1T_AGAGCGAGTTTACTCT-1	0.0110733	0.668357	0.335814	1.39644	-0.0869539	0.566238	0.678293	1.57117	0.2485	0.104761	0.0106159	1.09478	0.802673	0.381756	1.18277	1.60473	0.196047	-0.0901908	-0.0400845	G1
opc1T_AGAGCGATCAACACGT-1	-0.00359105	-0.0975709	0.206892	1.69854	-0.102221	-0.204319	0.277308	1.90664	-0.204981	-0.246281	0.0903191	0.514488	0.311706	0.439934	0.665787	1.90945	-0.0965772	-0.0634207	-0.0580514	G1
opc1T_AGAGCGATCAGCTCTC-1	-0.0417286	0.336512	0.489268	1.8568	-0.103633	0.540652	1.0898	2.09958	0.0592137	-0.0523785	-0.0383402	0.73525	1.01608	0.634239	1.45728	2.18769	0.357325	-0.0916852	-0.0151789	G1
opc1T_AGAGCGATCTGATACG-1	-0.0364997	0.0435933	-0.212166	2.04666	-0.0344915	-0.391315	-0.437026	2.21937	0.220599	-0.113055	-0.0125992	0.726886	0.00925434	-0.376509	-0.116621	2.07537	-0.33538	0.010414	-0.0530756	S
opc1T_AGAGCTTAGAGGACGG-1	-0.0463218	0.278595	0.122033	1.72876	-0.0333406	0.20622	0.286492	2.172	-0.219061	-0.187356	0.0578603	0.926738	0.514274	0.614507	0.49948	2.13161	-0.223298	-0.0399088	-0.0925033	G1
opc1T_AGAGCTTAGCCAGTAG-1	-0.067086	0.207943	-0.177014	1.54199	-0.112937	-0.199208	-0.345226	1.61784	0.451675	0.236814	0.127348	0.80893	0.0880305	-0.361858	0.119106	1.70196	-0.365925	-0.140989	-0.118847	G1
opc1T_AGAGCTTAGGATGCGT-1	-0.0445977	-0.0174684	-0.189741	1.48208	-0.107831	0.197173	0.174359	1.66092	0.827975	0.713728	-0.0880781	0.928507	0.580334	-0.208703	0.164312	1.66611	0.0321126	-0.0732172	0.0255432	G2M
opc1T_AGAGCTTAGGCTATCT-1	-0.0423039	0.236298	-0.159221	1.45955	-0.101174	-0.111613	-0.0426476	1.70049	0.829614	0.503921	-0.084348	1.1266	0.326819	-0.215344	0.260004	1.7502	-0.0934749	-0.0991821	0.00146524	G2M
opc1T_AGAGCTTAGGGAAACA-1	-0.0403554	0.00616923	-0.251242	1.74656	-0.0986691	-0.0341356	-0.157077	1.73688	0.748491	0.606438	0.0506719	0.895722	0.256395	-0.269592	0.305272	1.94083	-0.178875	-0.0892899	-0.0867024	G1
opc1T_AGAGCTTCAGTCGATT-1	-0.0513019	0.12978	0.204886	1.38685	-0.0579576	0.440155	0.82595	1.56575	-0.258093	-0.176207	0.131519	0.746506	0.941398	0.806619	0.632373	1.61975	0.135835	-0.137739	-0.0728543	G1
opc1T_AGAGCTTCATTCTCAT-1	-0.0520043	0.136032	-0.150897	2.00145	-0.0752958	-0.642057	-0.423141	2.09931	-0.198242	-0.319802	0.157297	0.361548	-0.298699	-0.292479	-0.00963999	2.00455	-0.339098	-0.0854982	-0.127357	G1
opc1T_AGAGCTTGTAGGAGTC-1	-0.0610184	0.415476	-0.132329	1.48862	-0.106653	0.0325997	-0.179986	1.56655	0.741991	0.749137	0.0597267	0.873158	0.140283	-0.263494	0.297953	1.74629	-0.119597	-0.0752063	-0.146866	G1
opc1T_AGAGCTTGTCTCAACA-1	0.0174492	0.3255	-0.192341	1.74949	-0.0369541	-0.241378	-0.171441	1.99478	0.440731	0.293804	-0.0114005	0.701424	0.0395028	-0.127411	0.145511	1.96947	-0.103056	-0.00334065	-0.0320505	G1
opc1T_AGAGCTTGTGTGGTTT-1	-0.0370098	-0.111183	-0.331427	2.0552	-0.0914199	-0.332936	-0.0681333	2.26725	0.146337	-0.0949507	0.107363	0.253293	-0.0289281	0.0223111	0.584859	2.28337	-0.28305	-0.0311927	-0.0417143	G1
opc1T_AGAGCTTGTTCCATGA-1	0.105082	0.135381	-0.213093	1.31837	0.0157827	-0.252912	-0.307051	1.51646	0.492951	0.397481	0.209831	0.778919	0.0841611	-0.383772	0.147005	1.62304	-0.236147	0.108394	0.00170099	S
opc1T_AGAGCTTTCACGATGT-1	-0.0600056	0.230391	0.0920177	1.51864	-0.104276	0.272685	0.551328	1.9135	-0.217244	-0.14511	0.0952237	0.632939	0.625732	0.88008	0.744793	1.90609	-0.0983307	-0.0644628	-0.0680091	G1
opc1T_AGAGCTTTCGAGAGCA-1	-0.0373371	0.0495001	-0.0236259	2.21998	-0.0993829	-0.250119	-0.0718843	2.5078	-0.10005	-0.192506	0.0431998	0.573165	0.133748	-0.0893113	0.410982	2.54347	-0.059931	-0.084486	-0.0533006	G1
opc1T_AGAGCTTTCGGATGTT-1	1.06049	0.55335	0.292721	0.857332	1.06147	0.659393	1.12413	1.0434	-0.355363	-0.328035	0.664264	0.950745	1.19014	0.726889	0.862646	1.28281	0.244239	0.176162	0.875394	G2M
opc1T_AGAGCTTTCTGTTGAG-1	-0.0578696	0.341443	0.264194	1.73042	-0.108722	0.166105	0.572782	2.05391	-0.166955	-0.317444	0.0128513	0.431613	0.610879	0.619379	0.957563	2.03056	0.355446	0.0622642	-0.0969249	S
opc1T_AGAGTGGAGAGACTAT-1	-0.00271485	0.279869	0.424157	1.04473	-0.0285534	0.172448	0.809206	1.32126	-0.131868	-0.138476	0.0402438	0.919939	0.876372	0.748489	0.495864	1.2946	-0.0030263	-0.0350687	-0.10966	G1
opc1T_AGAGTGGAGCTAGTCT-1	-0.0371788	0.48801	0.232496	1.68527	-0.0814576	0.551628	0.963184	1.84208	-0.15598	-0.261476	-0.125264	0.771909	0.890633	0.992827	1.21359	1.9917	0.0040111	-0.0388961	0.0333695	G2M
opc1T_AGAGTGGAGGGCATGT-1	-0.0458786	0.391055	0.184309	1.62933	-0.093033	0.266497	0.856191	1.992	-0.110844	-0.143131	0.0594647	0.804699	0.869465	0.542249	1.49799	1.94476	0.0681745	-0.0340081	-0.0961125	G1
opc1T_AGAGTGGCAACAACCT-1	-0.0307578	0.125887	-0.331493	2.19527	-0.0909708	-0.454577	-0.408667	2.45872	-0.153427	-0.307782	0.0555618	0.537796	-0.162755	-0.324978	0.183369	2.49538	-0.490572	-0.111296	-0.110078	G1
opc1T_AGAGTGGCAAGAGTCG-1	-0.0568187	0.256954	-0.0539535	1.74495	-0.113146	0.127556	0.19233	2.0192	-0.072967	-0.0786536	-0.108991	0.769546	0.465503	0.285824	0.581848	2.13501	-0.161662	-0.0999372	-0.0741219	G1
opc1T_AGAGTGGCACCAACCG-1	-0.0557514	0.168052	-0.205234	1.3492	-0.116096	-0.212569	-0.191836	1.62613	0.864284	0.670833	0.163195	0.806452	0.0655809	-0.243832	0.472804	1.64115	-0.192935	-0.0799073	-0.0152477	G1
opc1T_AGAGTGGCATAAGACA-1	1.19115	0.726714	0.291051	0.770334	1.16366	0.436658	0.340423	0.962261	-0.177598	0.0672205	0.628649	1.19941	0.668857	0.0555913	0.427238	1.1872	0.216855	0.0582318	0.891421	G2M
opc1T_AGAGTGGCATACGCCG-1	-0.0029686	0.551656	0.416918	1.39147	0.004117	0.617483	1.25436	1.74556	-0.208673	-0.313493	0.153431	0.772877	1.17075	0.919335	1.3526	1.74061	0.336974	-0.0429242	0.00569607	G2M
opc1T_AGAGTGGCATAGTAAG-1	-0.0194463	0.429991	-0.133009	1.27978	0.00243768	0.0512226	0.0187463	1.39356	0.835145	0.79337	0.176321	1.26985	0.494724	-0.197518	0.233989	1.46415	-0.0358975	-0.0880686	-0.0615095	G1
opc1T_AGAGTGGGTAACGCGA-1	-0.0567389	0.987778	0.31496	1.37802	-0.10775	1.14442	1.53116	1.51115	-0.141536	-0.122795	-0.0129653	1.16941	1.41431	0.713167	1.12119	1.71263	0.347136	-0.141228	-0.0712524	G1
opc1T_AGAGTGGGTCAAAGCG-1	-0.0284569	0.215335	-0.209517	1.2377	-0.0894551	-0.128739	-0.127081	1.28151	0.374776	0.380372	0.115629	0.909098	0.238898	-0.379762	0.199977	1.5098	-0.189813	-0.0810574	-0.0231051	G1
opc1T_AGAGTGGGTCATGCAT-1	-0.00702641	0.239356	0.279699	1.65828	-0.029912	0.596774	1.03908	1.85562	-0.215885	-0.282601	0.0580584	0.883662	1.18234	0.805577	0.917811	1.94915	0.0576171	-0.0670605	0.0141595	G2M
opc1T_AGAGTGGGTCGGATCC-1	-0.071211	0.41806	-0.2151	1.31931	-0.114566	0.0101799	-0.183005	1.32525	1.38278	1.46209	0.207074	1.22822	0.27403	-0.389055	0.235479	1.60096	0.0437971	-0.113287	-0.0772838	G1
opc1T_AGAGTGGTCAGCTCTC-1	-0.0593484	0.554493	0.258292	1.5319	-0.11006	0.852987	1.34532	1.73771	0.0443381	-0.137154	-0.0172891	0.997902	1.32059	0.501386	1.41247	1.87228	0.293243	-0.0976934	-0.136087	G1
opc1T_AGAGTGGTCATTCACT-1	-0.0396842	-0.177123	-0.298503	1.73607	-0.108733	-0.468102	-0.236024	1.96375	0.192515	-0.0138785	0.00128057	0.659554	0.014987	-0.259721	0.0703646	1.94977	-0.468572	-0.14932	0.0220104	G2M
opc1T_AGATCTGAGATATACG-1	0.0514642	0.318089	-0.239492	1.06419	-0.070343	-0.104517	-0.148726	1.2803	1.05504	0.9786	0.233286	0.865083	0.268455	-0.412198	0.247173	1.42027	-0.0358206	0.0304313	-0.00199753	S
opc1T_AGATCTGAGTCACGCC-1	-0.0416734	0.158549	-0.159804	1.50004	-0.0962141	0.213914	0.447113	1.72236	-0.26453	-0.0947206	-0.0284585	0.913819	0.707858	0.748803	0.756236	1.66076	0.127653	-0.125722	0.0537349	G2M
opc1T_AGATCTGAGTGGTAAT-1	-0.0561058	0.248349	-0.205707	1.62748	-0.119787	-0.235748	-0.062375	1.87461	0.162212	0.0169258	0.161068	0.757608	0.183382	-0.293797	0.221833	1.77261	-0.21402	-0.115532	-0.0784264	G1
opc1T_AGATCTGAGTGGTAGC-1	-0.0440052	0.290897	-0.185411	1.70075	-0.0917878	0.193912	0.0915646	2.00449	-0.226827	-0.220784	0.00945305	0.637789	0.50098	0.431748	0.535317	2.07679	-0.285224	-0.04882	0.0203625	G2M
opc1T_AGATCTGCACACCGCA-1	0.0565616	0.613315	0.269389	1.49814	0.00260268	0.36142	0.970089	1.83325	-0.0762474	-0.136628	0.0503069	0.812063	0.679519	0.72233	1.08275	1.84275	0.103645	-0.124213	0.0406261	G2M
opc1T_AGATCTGCACAGAGGT-1	-0.0853488	0.271264	-0.210371	1.05461	-0.138889	-0.284299	-0.332442	1.18221	1.38961	1.24029	0.201657	0.742073	0.0194922	-0.330187	0.352223	1.46191	0.153718	-0.111675	-0.110763	G1
opc1T_AGATCTGCACCGCTAG-1	-0.0547469	0.266557	-0.320428	1.76105	-0.0564165	-0.265175	-0.360091	1.93855	0.726549	0.633986	0.152972	0.97112	0.0307185	-0.310604	0.183411	2.05857	-0.00725673	-0.0325683	0.0192671	G2M
opc1T_AGATCTGCACGACTCG-1	0.217937	0.242793	-0.2314	1.28844	0.204987	-0.127994	-0.414949	1.26651	0.778046	0.947814	0.488622	0.705901	0.0771606	-0.401159	0.0729126	1.65694	0.00830536	-0.0674563	0.107201	G2M
opc1T_AGATCTGCAGCGATCC-1	-0.0450248	0.13962	-0.124746	1.6863	-0.096018	-0.0985221	-0.0894141	1.79979	0.0844817	0.170624	0.00434556	0.765134	0.148065	-0.194977	0.423829	1.87292	-0.0115712	-0.0181029	-0.0750448	G1
opc1T_AGATCTGCATGACGGA-1	-0.0593986	0.34053	0.317813	1.2169	-0.0764563	0.638779	1.08724	1.63825	-0.262093	-0.310936	-0.138879	0.775027	1.07317	0.5243	1.26766	1.62389	0.226086	-0.106514	-0.0643969	G1
opc1T_AGATCTGGTAGCTTGT-1	-0.0479176	0.0495821	0.187157	1.51111	-0.0955587	0.0124106	0.551968	1.9167	-0.073273	-0.12839	-0.0780694	0.709682	0.50331	0.864822	0.959983	1.76866	-0.0134258	-0.11748	-0.0577343	G1
opc1T_AGATCTGGTAGTGAAT-1	0.000350753	0.0394518	0.249989	1.32451	0.0164522	0.0516528	0.481588	1.50641	-0.151337	-0.230107	-0.00566906	0.746869	0.526373	0.713729	0.492423	1.54288	0.199341	-0.0149393	0.000174791	G2M
opc1T_AGATCTGGTCAATACC-1	0.0147708	0.247262	-0.0822405	1.6172	-0.0321876	0.41979	0.865904	1.88256	-0.0363134	-0.115563	-0.128111	0.707285	0.836594	0.427327	1.07315	2.03153	0.180915	-0.124655	0.0054172	G2M
opc1T_AGATCTGGTGTTGGGA-1	-0.0506909	0.451844	0.141425	1.50728	-0.103351	0.495696	0.921782	1.70022	-0.132656	-0.121203	0.0533106	0.873345	1.05253	1.11467	1.14418	1.82698	0.0882447	-0.0322596	-0.0544651	G1
opc1T_AGATCTGGTTATCGGT-1	-0.041232	0.36947	0.248351	1.77632	-0.0545141	0.498104	0.666624	1.79771	-0.265277	-0.197316	0.153977	0.953512	1.02984	0.838574	0.482107	2.03181	-0.0156371	-0.0490122	-0.0718391	G1
opc1T_AGATCTGTCCCTTGTG-1	0.0496241	0.32519	-0.248936	1.26263	-0.0119869	-0.0703195	-0.099667	1.37371	1.09549	1.08766	0.179717	1.04535	0.214848	-0.34028	0.301273	1.56368	0.109819	-0.0349148	0.0012497	G2M
opc1T_AGATCTGTCCTAGTGA-1	-0.0570925	0.302026	0.344099	1.82504	-0.0382596	0.532343	0.970342	2.13422	-0.143328	-0.197408	0.0709947	0.648051	0.995372	0.575705	0.973837	2.06989	0.377041	-0.0641796	-0.0386093	G1
opc1T_AGATCTGTCGCCAAAT-1	0.00366213	0.461347	-0.154401	1.73122	-0.0505812	-0.0625852	-0.185288	2.17722	0.405605	0.301609	0.0380792	1.15844	0.208925	-0.202375	0.327476	1.99529	-0.164099	-0.0774864	-0.0375451	G1
opc1T_AGATCTGTCTTCAACT-1	-0.051418	0.0713002	0.220226	1.38684	-0.109189	0.227914	0.684129	1.67343	-0.0348795	-0.171861	-0.0734031	0.77114	0.894648	0.723868	0.662355	1.72322	0.0507786	-0.0679709	0.0446941	G2M
opc1T_AGATTGCAGGCGCTCT-1	-0.0199114	0.178867	0.251513	1.70088	-0.0236993	0.31164	0.839152	1.92786	-0.260482	-0.303395	-0.0112791	0.711065	0.933321	0.873897	1.12767	1.94831	0.065761	0.0228054	-0.0991174	S
opc1T_AGATTGCAGGGCTTCC-1	-0.0403011	0.632365	0.457366	1.58736	-0.105837	0.829738	1.39372	1.83552	-0.0650898	0.0591269	0.0100728	1.07463	1.31622	0.720681	1.37015	1.88193	0.385076	-0.0902025	-0.0751505	G1
opc1T_AGATTGCCACAGCCCA-1	-0.0359878	0.098329	0.0331992	2.00718	-0.0954169	0.0108484	0.475765	2.22232	-0.0801603	-0.229848	0.0814573	0.635551	0.339532	0.584038	0.995819	2.26865	0.0626596	-0.0194616	-0.0690134	G1
opc1T_AGATTGCCAGCGTCCA-1	-0.0710226	0.698819	-0.0894843	1.03243	-0.123716	0.395995	0.332424	1.33734	1.02957	0.757871	0.0332311	1.12926	0.761993	0.224692	0.561284	1.32495	0.154815	-0.121041	-0.0920316	G1
opc1T_AGATTGCCAGCTCGAC-1	0.00754042	0.171907	0.191118	1.65373	-0.0393934	0.367059	0.803829	2.01709	-0.156803	-0.137839	0.170769	0.751044	0.814684	0.741234	1.50632	2.00806	0.0547087	-0.0744309	0.00890069	G2M
opc1T_AGATTGCCAGGCAGTA-1	-0.0142248	0.487773	0.474713	1.61557	-0.085764	0.48074	0.833428	1.94114	-0.088422	-0.157923	0.00867867	0.746449	0.982176	0.479088	1.00883	1.95173	0.133044	-0.150205	-0.0525782	G1
opc1T_AGATTGCCATACAGCT-1	-0.0504141	0.699217	0.367697	1.48524	-0.117037	0.47107	0.867593	1.63295	0.0116408	-0.11467	0.00485931	0.730474	0.834238	0.456385	1.28156	1.77967	0.600686	-0.0668757	-0.0410088	G1
opc1T_AGATTGCGTCCGTTAA-1	-0.0515366	0.176299	0.264973	1.47728	-0.0496141	0.27956	1.06013	1.77107	-0.281379	-0.456424	0.109103	0.703582	0.96076	1.07511	1.79631	1.85492	-0.227347	-0.00165763	-0.116918	G1
opc1T_AGATTGCGTGGTGTAG-1	-0.0458567	0.109378	-0.0635492	1.66832	-0.109695	0.345949	0.637426	1.97634	-0.318092	-0.259164	-0.110684	0.89926	0.849882	0.692726	0.6401	1.79123	0.131304	0.0391473	-0.0728005	S
opc1T_AGATTGCGTTAAGGGC-1	-0.0605424	0.270741	0.0788685	1.14332	-0.117615	0.624801	1.25827	1.34626	-0.226375	-0.216913	0.112259	0.975556	1.36091	0.590547	1.19357	1.28393	0.294432	-0.0790127	-0.0498973	G1
opc1T_AGATTGCGTTGATTCG-1	-0.0417799	0.284963	0.172711	1.62803	-0.0437657	0.587356	1.22576	1.85943	-0.0210459	0.0568533	0.0594954	0.755755	1.05829	1.14215	1.69962	1.86647	0.476294	-0.078101	-0.0164147	G1
opc1T_AGATTGCGTTGCCTCT-1	-0.037498	0.420613	0.100279	1.69739	-0.0993915	0.410758	0.955646	1.82441	-0.219019	-0.179081	0.133383	0.976169	0.98111	0.630053	0.895572	1.94098	0.193393	-0.0537049	-0.0239795	G1
opc1T_AGATTGCTCACCCGAG-1	0.00147643	0.250096	0.0312526	1.5875	-0.0155111	0.421627	0.950094	2.0203	-0.171428	-0.280177	0.106275	0.744477	1.02924	0.545948	0.936281	1.90656	0.112965	-0.0717628	-0.0872322	G1
opc1T_AGATTGCTCCAGTATG-1	-0.0519595	-0.000485982	-0.0588918	1.99417	-0.112532	-0.30311	-0.14916	2.28178	-0.223982	-0.431393	-0.179555	0.430192	0.105467	6.12367e-05	0.306073	2.16164	-0.223078	-0.103479	-0.104926	G1
opc1T_AGATTGCTCTCAACTT-1	-0.044504	0.703117	0.182275	1.49335	-0.0510432	0.678394	0.807122	1.7031	-0.113261	-0.0660971	0.0995071	1.0517	1.09574	0.593239	0.831664	1.73217	0.14265	-0.0470459	-0.0406932	G1
opc1T_AGCAGCCAGAGCTATA-1	0.0393604	0.191951	0.425371	1.50791	0.0119285	0.256953	0.751231	1.7497	-0.114519	-0.217909	0.268241	0.680742	0.845924	0.454165	0.923075	1.73229	0.189684	-0.0151496	-0.0700312	G1
opc1T_AGCAGCCAGAGTACCG-1	-0.0400079	0.182973	0.15398	1.82057	-0.0406338	0.0482247	0.487451	2.21471	-0.086421	-0.058387	0.101293	0.812596	0.42884	0.724647	1.39141	2.16139	-0.31266	-0.120647	-0.117884	G1
opc1T_AGCAGCCAGAGTGACC-1	-0.0217054	0.345686	0.468684	1.36784	-0.0694397	0.635952	1.06267	1.58239	-0.165483	-0.162759	0.110427	0.975491	1.08912	0.966033	1.53601	1.71002	0.283701	0.0102697	-0.101309	S
opc1T_AGCAGCCAGATGCCTT-1	-0.0622126	0.612487	0.269408	1.44271	-0.120033	0.391847	1.10835	1.77383	-0.141403	-0.231904	0.177794	0.83969	1.0322	0.817654	1.40158	1.76577	0.218342	-0.109633	-0.0852967	G1
opc1T_AGCAGCCAGATGCGAC-1	-0.034708	0.313112	-0.261898	1.58539	-0.0934297	-0.190514	-0.33396	1.6736	0.851174	0.873078	0.147454	0.983793	0.104904	-0.487308	0.125372	1.92559	-0.116195	-0.0487237	-0.0428342	G1
opc1T_AGCAGCCAGCGATATA-1	0.0307611	-0.0232636	0.468767	1.55292	-0.0313765	0.109862	0.694593	1.92214	-0.189477	-0.228291	-0.0692098	0.618164	0.647541	0.994372	1.49652	1.96212	0.116123	-0.0762209	-0.0152839	G1
opc1T_AGCAGCCAGGATCGCA-1	0.481501	0.248023	-0.0123172	1.48199	0.491981	0.117268	0.363318	1.464	-0.357419	-0.365893	1.06122	0.661638	0.652514	0.420716	0.494919	1.754	-0.140674	0.51939	0.208425	S
opc1T_AGCAGCCAGTTACCCA-1	-0.0554281	0.408332	-0.0794228	1.24927	-0.0826678	0.160251	0.205703	1.39038	0.459245	0.531883	0.0912939	1.01786	0.454451	0.0496288	0.507479	1.50987	0.154224	0.0544465	-0.0762272	S
opc1T_AGCAGCCCAATCAGAA-1	-0.0460158	0.21218	0.132644	2.11918	-0.0602471	0.138085	0.294629	2.11929	-0.0580227	-0.0834441	0.0328658	0.848325	0.666362	0.297394	0.194323	2.02335	0.225245	0.0366737	-0.0309448	S
opc1T_AGCAGCCCAATGGAAT-1	-0.0674631	0.162038	-0.105283	1.40512	-0.121005	-0.0801618	-0.239962	1.61575	0.479156	0.460415	-0.0399085	0.853664	0.209801	-0.422629	0.188056	1.6528	-0.229794	-0.117272	-0.0651597	G1
opc1T_AGCAGCCCACTGAAGG-1	-0.0345687	0.548123	0.646136	1.41984	-0.0800258	1.24372	1.80874	1.62761	0.019833	0.0905175	-0.0468796	0.998573	1.91538	0.669807	1.61794	1.8129	0.693075	-0.116568	-0.0793093	G1
opc1T_AGCAGCCCATGAAGTA-1	0.049484	0.758524	0.0866019	1.06411	0.031989	0.637116	1.05875	1.30395	-0.0952484	0.0184378	0.192848	1.0334	1.0463	0.340154	1.31821	1.50007	0.369915	-0.0940709	-0.0231998	G1
opc1T_AGCAGCCCATGCTGGC-1	-0.0276605	0.476426	0.067564	1.77992	-0.0280047	0.26083	0.756413	2.0454	-0.128282	-0.218572	-0.00133537	0.64755	0.714121	0.443304	1.25001	2.02528	0.346173	-0.0573021	-0.0208613	G1
opc1T_AGCAGCCGTCCATGAT-1	0.00865603	0.375591	0.00488085	1.63713	0.00136314	-0.0575947	0.257675	1.87054	-0.10557	-0.25808	0.0546255	0.70219	0.287618	0.736447	0.496724	1.8913	-0.143489	-0.100348	0.0483148	G2M
opc1T_AGCAGCCGTCCGTGAC-1	-0.0367743	0.378085	0.406312	1.69726	-0.109246	0.468202	1.10183	1.9165	-0.0239013	-0.193744	0.00666394	0.678999	1.05764	1.08778	1.78628	1.89573	0.417605	0.0108548	-0.0906284	S
opc1T_AGCAGCCGTCGGCTCA-1	-0.0584743	0.766051	0.402187	1.5302	-0.104918	0.828331	1.17496	1.7846	0.0217337	0.226454	0.0301716	1.41872	1.29678	0.618228	0.974769	1.75899	0.472705	-0.0475292	-0.0681297	G1
opc1T_AGCAGCCGTCTCTCTG-1	-0.0310092	0.647024	0.294434	1.36786	-0.0673103	0.434586	0.741151	1.56426	-0.0461709	-0.0789953	0.0733058	0.833844	0.914225	0.481695	0.861445	1.65126	0.254657	-0.0357417	-0.0629862	G1
opc1T_AGCAGCCGTGAAATCA-1	-0.0117023	0.593299	0.165265	1.53845	-0.105316	0.691001	1.14873	1.72641	-0.144157	-0.313741	0.00746432	0.878442	1.24648	0.656916	1.32474	1.85761	0.202385	-0.0641793	-0.0542801	G1
opc1T_AGCAGCCGTTCCACTC-1	0.174511	0.250491	-0.12953	1.25631	0.184363	0.0954042	0.35959	1.51921	-0.134815	-0.0910252	0.293511	0.722678	0.594859	0.0815728	0.517219	1.5787	-0.00763428	0.32802	0.0184369	S
opc1T_AGCAGCCTCGTATCAG-1	-0.0515788	0.672079	0.521747	1.46018	-0.105014	0.719987	1.21301	1.61957	-0.115574	-0.164912	-0.140161	0.771914	1.16767	0.596827	1.51638	1.91792	0.54234	-0.0899248	-0.153102	G1
opc1T_AGCATACAGATATGGT-1	-0.0163952	0.199355	-0.31901	2.12735	-0.0396821	-0.438123	-0.440246	2.18609	-0.0824002	-0.187526	0.0958824	0.48359	-0.191424	-0.262656	0.216225	2.25771	-0.256722	-0.049852	-0.0217296	G1
opc1T_AGCATACAGCAGATCG-1	-0.0504331	0.130173	0.190012	1.82053	-0.103637	-0.00456266	0.432311	2.22654	-0.0606089	-0.170691	-0.0455957	0.434126	0.4396	0.353522	0.914395	2.08139	0.106549	-0.113434	-0.138056	G1
opc1T_AGCATACAGCGCCTTG-1	-0.0278507	0.565397	-0.299608	1.5527	-0.116799	-0.174023	-0.391006	1.56066	0.0611766	0.132078	0.074502	0.968475	0.196889	-0.486858	0.0261056	1.90673	-0.312196	-0.0315069	-0.0376711	G1
opc1T_AGCATACCAGGCTCAC-1	-0.0685791	0.283876	0.377937	1.50186	-0.0665197	0.590109	0.946057	1.65377	-0.186413	-0.155063	0.104119	0.960159	1.07527	0.878829	0.746978	1.76704	0.354375	-0.019227	-0.0363731	G1
opc1T_AGCATACGTAAGTGTA-1	0.0937931	0.218392	-0.34196	1.20561	0.147965	-0.461412	-0.427617	1.34967	1.12609	0.977836	0.947212	0.701268	-0.0992242	-0.415034	0.0169956	1.55012	-0.0477521	0.414619	0.026289	S
opc1T_AGCATACGTAGTGAAT-1	0.00175761	0.175233	-0.227811	1.21271	-0.0576905	-0.272453	-0.1097	1.37815	1.03858	0.671219	0.0960318	0.934929	0.155541	-0.0895946	0.261166	1.45601	-0.288858	-0.145081	0.0245627	G2M
opc1T_AGCATACGTGCAACTT-1	-0.0539039	0.0782624	0.0442106	1.69247	-0.115945	-0.0501661	0.612847	1.85746	-0.0939096	-0.26633	-0.0668301	0.562148	0.590084	0.742431	0.475658	1.81475	-0.139631	-0.143807	0.0562688	G2M
opc1T_AGCATACGTGGGTCAA-1	-0.0348591	0.0307051	0.0240791	2.03422	-0.0958571	-0.138473	0.169862	2.428	-0.188545	-0.24641	0.0545557	0.498035	0.193308	0.0320378	0.676165	2.45789	-0.0991235	0.0136545	-0.0572765	S
opc1T_AGCATACGTTACCAGT-1	-0.0853223	1.01415	0.111939	0.809704	-0.140013	0.229114	0.0482659	1.10384	0.269434	0.183239	-0.00225279	1.02341	0.293518	-0.179028	0.600418	1.43451	0.111842	-0.0784637	-0.0437061	G1
opc1T_AGCATACTCAAGCCTA-1	-0.0663718	1.02771	0.386485	1.19385	-0.0454031	0.820054	1.03549	1.27096	0.2529	0.387378	0.0958424	1.3185	1.10419	0.560589	1.09456	1.44809	0.444887	-0.139159	-0.0359906	G1
opc1T_AGCATACTCGTACGGC-1	-0.0468312	0.119164	-0.266317	2.24405	-0.0627502	-0.5762	-0.408461	2.29715	-0.0803821	-0.226473	0.0981373	0.501755	-0.147091	-0.295598	0.287629	2.6013	-0.316519	-0.0486506	-0.0748472	G1
opc1T_AGCCTAAAGAAGCCCA-1	-0.0516716	0.269077	0.0392804	1.44192	-0.064129	0.265388	0.449055	1.75665	-0.212562	-0.230185	-0.0504822	0.792804	0.866551	0.259034	0.394794	1.7802	0.182617	-0.090072	-0.0430455	G1
opc1T_AGCCTAAAGCTAACTC-1	-0.0376971	0.335454	-0.190468	1.66389	-0.0914602	-0.347947	-0.43045	1.86173	0.791027	0.508212	0.0240426	0.654342	0.0176971	-0.263116	0.319655	1.85273	-0.158871	-0.0130143	-0.0717315	G1
opc1T_AGCCTAACACCGTTGG-1	-0.0495069	0.355592	0.0926501	1.45552	-0.080145	0.5192	1.02534	1.73424	-0.125934	-0.250575	-0.00622997	0.8225	1.07326	0.934832	1.49098	1.81945	0.171708	-0.059228	-0.120031	G1
opc1T_AGCCTAACACTGTGTA-1	-0.0469925	0.107018	0.628228	1.67108	-0.0593763	0.193555	0.577674	1.81138	-0.282321	-0.160052	0.142384	0.672401	0.665072	0.572292	1.18108	1.86221	-0.18334	-0.0998111	-0.0513304	G1
opc1T_AGCCTAACAGCAGTTT-1	-0.0485755	0.734608	0.286769	1.19355	-0.108029	0.573145	0.918842	1.41801	-0.0399718	0.078376	0.138437	1.01274	0.983723	0.77088	1.54905	1.52162	0.260669	-0.0697146	-0.0620302	G1
opc1T_AGCCTAACATACAGCT-1	-0.0597366	0.0159027	0.224303	1.45995	-0.0205446	-0.126892	0.307138	1.83493	-0.0524139	-0.102142	0.0906665	0.863936	0.478523	0.863227	0.52605	1.68111	-0.0882176	-0.0905757	-0.045378	G1
opc1T_AGCCTAACATTGGTAC-1	-0.0612682	0.240696	-0.244505	1.61788	-0.109864	-0.273596	-0.323395	1.59258	0.758339	0.629769	0.170194	0.956522	0.114509	-0.36975	0.0731453	1.6918	-0.338654	-0.0482399	-0.0988626	G1
opc1T_AGCCTAAGTAGTACCT-1	0.000404633	0.648251	0.550447	1.44671	-0.0664513	0.834055	1.40344	1.65456	-0.215553	-0.172535	-0.0144158	0.945844	1.22756	0.625704	1.64484	1.8283	0.466196	-0.0120541	-0.0678988	G1
opc1T_AGCCTAAGTATGAATG-1	0.0203397	0.612331	0.181533	1.38745	-0.00382458	0.558148	0.901919	1.58942	-0.323811	-0.489053	-0.00853851	0.996624	1.17732	0.598225	0.97224	1.69867	0.22353	-0.0786205	-0.0200852	G1
opc1T_AGCCTAATCACCCTCA-1	-0.0551771	0.011645	-0.294075	1.75325	-0.0997034	-0.136521	-0.280278	1.96581	0.277253	0.24939	-0.0388756	0.95792	0.150509	-0.261051	0.158383	1.83633	-0.159198	-0.0745614	-0.0221175	G1
opc1T_AGCCTAATCCCAAGTA-1	-0.0360904	0.343961	0.115751	1.55126	-0.0919519	0.201409	0.823433	1.9119	-0.126316	-0.314605	0.000498574	0.786884	0.899874	0.636927	0.626547	1.84042	0.0653127	-0.0903704	-0.0379138	G1
opc1T_AGCCTAATCGGAGCAA-1	0.060481	0.303497	0.189369	1.50185	-0.0442773	0.273826	0.572455	1.75077	-0.302371	-0.241509	0.00992877	0.821306	0.940376	0.625427	0.454125	1.76038	-0.021731	0.043077	0.0709076	G2M
opc1T_AGCCTAATCTCAAGTG-1	-0.0051997	0.108161	0.166034	1.71634	-0.0593864	0.279018	0.486039	1.94012	-0.200984	-0.311502	0.040804	0.685959	0.80934	0.480522	0.823819	2.03011	0.195445	-0.0399002	-0.0281126	G1
opc1T_AGCCTAATCTCTGCTG-1	-0.0117614	0.164122	0.116876	1.59513	-0.0703247	0.421763	0.96228	1.7674	-0.246429	-0.260626	0.0954871	0.922957	1.10893	0.735056	0.837708	1.78022	0.190633	0.0117112	-0.0613268	S
opc1T_AGCCTAATCTTCGAGA-1	-7.40767e-05	0.2981	0.229913	1.58305	-0.0580209	0.339661	0.80646	1.82775	-0.190696	-0.226126	-0.0253258	0.940095	0.964571	0.771381	1.00342	1.74177	0.15524	-0.0981172	-0.0508372	G1
opc1T_AGCGGTCAGACTCGGA-1	-0.00924935	0.177553	-0.112586	1.95118	-0.0684998	-0.234621	-0.292527	2.07617	0.0087639	-0.185997	0.0771192	0.57504	0.0288143	-0.0910413	0.157777	2.17815	-0.0905391	-0.0829343	-0.119199	G1
opc1T_AGCGGTCAGAGTACAT-1	-0.0138927	0.412114	0.212674	1.61541	-0.111482	0.412998	0.820182	1.746	-0.242901	-0.247456	-0.0338529	0.818745	0.911838	0.673588	1.00914	1.8909	0.269169	-0.0839445	0.0265764	G2M
opc1T_AGCGGTCCAAACTGCT-1	-0.06987	0.249994	-0.170545	1.37624	-0.0656236	-0.0342733	-0.199726	1.48816	0.752346	0.82211	0.0338239	1.13319	0.207415	-0.245471	-0.0108839	1.64091	-0.00337034	-0.0876235	-0.0644538	G1
opc1T_AGCGGTCCAGCATGAG-1	-0.0590817	0.219982	0.188998	1.52859	-0.0903341	0.178363	0.649586	1.76996	-0.143873	-0.223556	0.0121941	0.715723	0.619785	0.578253	1.04535	1.81724	0.066465	-0.0783387	-0.0366865	G1
opc1T_AGCGGTCCAGGAATCG-1	-0.0700215	0.556909	0.221227	1.53428	-0.116042	0.737974	0.885259	1.86525	0.156186	-0.00984868	-0.093084	0.989138	0.989822	0.678192	0.761728	1.84899	0.236181	-0.0813398	-0.11274	G1
opc1T_AGCGGTCGTAAGAGAG-1	-0.045341	0.123627	-0.273256	1.929	-0.090425	-0.302814	-0.311845	2.04724	0.334914	0.356203	-0.0892991	0.741088	0.111802	-0.255269	0.0614977	1.82098	-0.0502991	0.0410236	0.0270617	S
opc1T_AGCGGTCGTAGAAGGA-1	-0.042243	0.279609	0.21599	1.83247	-0.0941483	0.385561	0.801912	1.9076	-0.0878098	-0.0642346	0.144486	1.0271	0.923061	0.994467	0.724706	2.0113	0.107245	0.000504007	-0.0281988	S
opc1T_AGCGGTCGTCGAATCT-1	0.0177683	0.231143	0.0033567	1.80152	-0.0363412	0.0266137	0.376633	2.01812	-0.180337	-0.24137	0.0910571	0.825725	0.615745	0.542203	0.323932	2.06456	-0.0172921	-0.0903164	-0.0682391	G1
opc1T_AGCGGTCGTCTAGCGC-1	-0.037667	0.520753	0.178499	1.24858	-0.0810402	0.0393849	0.413645	1.57284	-0.0906527	-0.0535441	0.170404	0.737865	0.324992	0.544969	0.949164	1.64009	0.441792	-0.0716146	0.0234904	G2M
opc1T_AGCGGTCGTCTCCATC-1	-0.0584796	0.666048	0.368021	1.56353	-0.105737	0.610678	1.15642	1.7481	-0.131342	-0.0629509	0.0175055	0.93507	1.10848	0.445235	1.32806	1.59075	0.500475	-0.134605	-0.122422	G1
opc1T_AGCGGTCGTGCCTGTG-1	-0.0362437	0.155248	0.0915223	1.92215	-0.0850562	0.840406	1.1243	2.13078	-0.117723	-0.111594	-0.0768619	0.929702	1.23595	0.827217	1.13537	2.05229	0.189791	-0.0273459	-0.0742507	G1
opc1T_AGCGGTCTCCGAAGAG-1	-0.0432857	0.296022	-0.169323	1.525	-0.100832	-0.0543075	-0.232808	1.68144	0.7218	0.597368	-0.0666089	1.10825	0.270559	-0.281627	0.0640034	1.71469	-0.235969	-0.104777	-0.0806398	G1
opc1T_AGCGGTCTCCGGGTGT-1	-0.044986	0.270291	0.283038	1.56209	-0.0484403	0.301671	0.795695	1.80918	-0.178114	-0.148576	0.159125	0.710175	0.766692	0.868779	1.48995	1.89154	0.151376	-0.00581177	-0.0445174	G1
opc1T_AGCGGTCTCTGAGGGA-1	-0.0611573	0.0507078	-0.384659	1.60753	-0.0829579	-0.157387	-0.330124	1.79415	0.48785	0.358487	0.0566712	0.811922	0.110644	-0.424	0.138869	1.89222	-0.231198	-0.00126334	-0.130337	G1
opc1T_AGCGGTCTCTTGAGAC-1	0.00206046	0.446265	0.210029	2.03813	-0.0776434	0.242707	0.628282	2.21225	0.0118159	-0.0642821	-0.0428757	0.790134	0.497408	0.305637	0.784196	2.2244	0.0820037	-0.0317731	-0.0138731	G1
opc1T_AGCGTATAGAGCAATT-1	0.0114192	0.550397	0.430049	1.17886	0.0137426	0.625257	1.32051	1.33542	-0.210478	-0.208165	-0.00533636	0.914895	1.18578	1.03508	1.85974	1.5276	0.41885	-0.0167185	-0.00140393	G1
opc1T_AGCGTATAGAGGTTGC-1	-0.0696347	0.1546	-0.203404	1.49493	-0.0645279	-0.189463	-0.290023	1.56721	0.688968	0.919806	0.224072	0.923688	0.126878	-0.285375	0.025964	1.72273	0.0376553	-0.0729512	-0.0958806	G1
opc1T_AGCGTATAGATCCTGT-1	-0.049708	-0.0759238	-0.11189	2.065	-0.10914	-0.0382935	-0.0602982	2.16879	0.233217	-0.0573079	-0.0573574	0.625313	0.300633	-0.0712244	0.190367	2.20505	-0.30865	-0.0576266	-0.0622714	G1
opc1T_AGCGTATAGGACCACA-1	-0.0461678	0.243801	0.354832	1.64197	-0.107327	0.116848	0.332913	1.82519	-0.182413	-0.29573	-0.067026	0.677192	0.509205	0.382818	0.853333	2.0468	0.145424	-0.113768	0.00411481	G2M
opc1T_AGCGTATAGGGAGTAA-1	-0.0632714	0.336103	-0.284899	1.28635	-0.11611	-0.395283	-0.277194	1.35565	0.507211	0.322564	0.0486093	0.728565	0.0492838	-0.424041	0.261444	1.4514	-0.0448621	-0.0967309	-0.113346	G1
opc1T_AGCGTATAGTAAGTAC-1	-0.0425854	0.101756	-0.0637264	1.69543	-0.0957824	0.0146897	0.380941	1.91	-0.115225	-0.217047	-0.0533632	0.752432	0.55369	0.729494	0.291504	1.99255	-0.109606	-0.0233736	-0.0846183	G1
opc1T_AGCGTATAGTGAACGC-1	0.179779	-0.0155455	0.22412	1.54991	0.138055	0.167896	0.808834	1.95933	-0.111056	-0.18724	-0.0258387	0.744734	0.749444	0.763375	1.39398	1.96709	-0.0604016	-0.0199102	0.139326	G2M
opc1T_AGCGTATAGTTGCAGG-1	0.0323122	0.742684	0.464649	1.41597	-0.0330854	0.954346	1.03357	1.53706	0.0129287	0.00599692	-0.0629955	1.05932	1.34991	0.480208	0.984489	1.63071	0.267892	-0.119843	0.0314524	G2M
opc1T_AGCGTATAGTTGTCGT-1	-0.0411286	0.276798	0.189474	1.53043	-0.102979	0.546414	1.32057	1.81503	-0.268027	-0.272539	-0.052076	0.834309	1.17702	1.06742	1.64275	1.91081	0.145318	-0.0794902	-0.0159319	G1
opc1T_AGCGTATCAACTTGAC-1	-0.00427955	0.209155	0.326619	1.63224	-0.0245197	0.421176	0.916542	1.78488	-0.309977	-0.344869	0.0261704	0.729865	1.01254	0.797623	1.0197	1.8574	0.194345	0.0623496	0.0556304	S
opc1T_AGCGTATCAAGCGCTC-1	0.0487191	0.378475	0.0243473	1.46719	-0.014176	0.38806	0.617438	1.60125	0.154403	0.0581424	0.0480445	0.694361	0.734123	0.489802	0.9412	1.70023	0.0371838	-0.0154765	-0.0355155	G1
opc1T_AGCGTATCAAGGTTTC-1	-0.0556581	0.654867	0.0240541	1.36554	-0.119506	0.222616	-0.152099	1.5025	0.143607	0.400015	0.0574433	1.35359	0.490371	-0.3703	0.0923948	1.76021	-0.0480114	0.0133006	-0.0543216	S
opc1T_AGCGTATCACCGGAAA-1	-0.0412495	-0.3068	-0.188803	2.50911	-0.0539177	-0.590259	-0.580024	2.63525	-0.169832	-0.368329	-0.0314412	0.264209	-0.340903	-0.280404	-0.0609658	2.56906	-0.235918	-0.020881	-0.0570324	G1
opc1T_AGCGTATCACTTACGA-1	-0.052581	0.886917	-0.127645	1.03083	-0.101958	0.363477	0.415759	1.15981	0.634315	0.843701	0.0123267	1.3641	0.739199	0.0361979	0.662577	1.48245	0.258491	-0.106531	-0.0813955	G1
opc1T_AGCGTATCATCTCGCT-1	0.751694	0.65636	0.243848	1.06341	0.68983	0.338939	0.67292	1.30547	-0.0362781	-0.0417458	0.569477	0.945534	0.850957	0.278592	0.794299	1.34026	0.046833	-0.0243736	0.542176	G2M
opc1T_AGCGTATGTAGGGTAC-1	-0.0439563	0.12795	-0.164054	1.50151	-0.107906	-0.055255	-0.039846	1.76978	0.456901	0.496093	0.0905626	0.842978	0.321416	-0.287294	0.223169	1.74368	-0.0344539	-0.023392	-0.0341061	G1
opc1T_AGCGTATGTATAGTAG-1	-0.0505254	-0.193485	-0.0444422	1.49563	-0.0950408	-0.370804	-0.274937	1.67093	0.265401	0.153666	0.0436809	0.86184	0.149284	0.00115625	0.333011	1.69637	-0.160525	-0.124365	-0.0677895	G1
opc1T_AGCGTATGTGGAAAGA-1	-0.0415438	0.336182	0.501295	1.45264	-0.0818387	0.494938	0.915302	1.73207	-0.110764	-0.126827	-0.0220777	0.511822	0.894017	0.493745	1.17101	1.72562	0.48252	-0.0895831	-0.0521682	G1
opc1T_AGCGTATGTGGACGAT-1	-0.0439517	0.165992	-0.184887	1.43059	-0.0999825	-0.00353487	-0.121563	1.62028	0.416415	0.324071	0.0451938	0.848009	0.222346	-0.222816	0.332103	1.62239	-0.0396246	-0.0228312	-0.0384919	G1
opc1T_AGCGTCGCAGGTGGAT-1	-0.038114	0.36753	-0.0324638	1.71572	-0.0901414	-0.0143033	0.0940479	1.92713	0.170918	0.087623	0.0805601	0.663417	0.309537	0.020854	0.642392	2.08993	0.0802388	-0.0810581	-0.0596073	G1
opc1T_AGCGTCGTCGAACGGA-1	0.204739	0.733033	0.0503801	1.53072	0.275977	0.268051	0.268156	1.78987	0.310942	0.432253	0.766144	0.977124	0.61357	0.257252	0.653905	1.68467	0.224742	0.0567905	0.0802451	G2M
opc1T_AGCTCCTAGACCTAGG-1	1.36982	0.246988	-0.382543	0.608624	1.39175	-0.0198298	-0.153265	0.529816	0.428325	0.532805	1.16646	1.07593	0.368226	-0.38366	8.6152e-05	0.845888	-0.0955522	0.342112	0.975925	G2M
opc1T_AGCTCCTAGATATGGT-1	-0.0443367	0.150251	0.128768	1.70998	-0.102249	0.339256	0.669386	1.87431	-0.180799	-0.178637	-0.0591543	0.732164	0.691124	0.754443	1.23532	2.02998	0.00724761	-0.0647877	0.0228126	G2M
opc1T_AGCTCCTAGTCCATAC-1	-0.0611161	-0.151178	-0.20763	1.98842	-0.0982296	-0.15362	-0.194271	2.17667	0.378745	0.0654455	0.0141552	0.6729	0.2599	-0.231063	0.0889843	1.9667	-0.00737252	-0.142384	-0.0580555	G1
opc1T_AGCTCCTAGTTGCAGG-1	-0.0279096	0.203856	-0.124486	1.09716	-0.0923542	-0.26879	-0.370683	1.3027	0.92412	0.866922	0.049042	1.02633	0.0849446	-0.309872	0.0470207	1.36314	0.132479	-0.102543	-0.0285899	G1
opc1T_AGCTCCTCACTGTCGG-1	-0.0584849	-0.0421163	0.137185	2.01194	-0.0711648	-0.163428	0.337042	2.08735	-0.296796	-0.34027	0.0955948	0.578835	0.502469	0.675109	0.349683	2.00706	-0.0748581	-0.0490817	-0.0577401	G1
opc1T_AGCTCCTGTCGAATCT-1	0.0038988	0.550963	0.190348	0.870226	-0.0940291	0.700049	0.810453	1.1686	-0.0683459	0.000977559	0.12495	1.15815	1.22131	0.660722	0.679156	0.880973	0.365729	-0.0990806	-0.0414565	G1
opc1T_AGCTCCTTCGCCCTTA-1	-0.0260982	0.607976	0.527267	1.55515	-0.0796934	0.608559	1.2438	1.66994	-0.0917571	-0.138741	0.149907	0.844866	1.24538	0.829043	1.83162	1.90638	0.211304	-0.0582766	-0.060964	G1
opc1T_AGCTCCTTCGGTTCGG-1	0.0506751	0.538922	-0.305712	1.48659	0.00136586	-0.282711	-0.379766	1.5933	0.0532489	0.112936	0.52977	0.925782	-0.0439713	-0.440106	-0.048763	1.84831	-0.393353	0.258045	0.0552923	S
opc1T_AGCTCTCAGCTCTCGG-1	0.00436489	0.330291	0.202835	1.42616	-0.0412138	0.472477	1.09853	1.46138	-0.31132	-0.378943	-0.0311548	0.886161	1.19554	0.910376	0.773844	1.70013	0.293641	0.00356912	0.0750314	G2M
opc1T_AGCTCTCCAATTGCTG-1	-0.0719893	0.66392	-0.00395467	1.33238	-0.119529	0.635655	0.5747	1.64123	-0.301634	-0.239372	0.0381215	0.931633	0.894735	0.381837	0.623996	1.67045	-0.0258941	-0.0947142	-0.0850436	G1
opc1T_AGCTCTCCACATCCAA-1	-0.056051	0.504423	0.233629	1.44599	-0.048862	0.571644	1.05921	1.60663	-0.156731	-0.156522	0.0885144	1.12697	1.19445	0.958567	0.809027	1.6602	0.196698	-0.0886548	0.0350719	G2M
opc1T_AGCTCTCCACCACCAG-1	-0.0728871	0.141043	-0.0696276	1.53515	-0.127865	0.3043	0.658794	1.90572	0.0769436	-0.0146104	-0.0982327	0.721303	0.733381	0.746344	0.776802	1.80417	0.190051	-0.0817517	-0.0634657	G1
opc1T_AGCTCTCGTCTCTTTA-1	-0.0812926	0.522281	0.336891	1.43017	-0.147034	0.484409	0.833522	1.77394	9.33512e-05	-0.115662	0.0410643	0.763735	0.876077	0.648019	1.18378	1.73226	0.307033	-0.102833	-0.0932795	G1
opc1T_AGCTCTCGTTGACGTT-1	0.0174725	-0.0631303	-0.308517	1.5925	0.0311095	-0.363136	-0.467522	1.94668	0.469555	0.198197	0.03991	0.647408	-0.0592492	-0.218947	0.0447598	1.8528	-0.276587	-0.0446078	-0.0748965	G1
opc1T_AGCTCTCTCCTAGGGC-1	-0.0457016	0.0701839	-0.281636	2.0916	-0.0957029	-0.171731	-0.154185	2.14127	0.295627	0.186902	0.105058	0.498011	0.0948094	-0.339611	0.260688	2.11275	-0.0456295	0.0136607	-0.00476151	S
opc1T_AGCTCTCTCCTGCCAT-1	-0.0734685	0.25062	-0.157421	1.32308	-0.136721	-0.0209883	0.25227	1.50108	0.986639	0.950993	0.157806	0.893071	0.330316	0.319599	0.511126	1.60787	0.306321	-0.00728377	-0.0796004	G1
opc1T_AGCTCTCTCCTGTAGA-1	-0.0211488	0.33671	-0.188457	1.50261	-0.124118	-0.0615395	-0.160447	1.60213	0.730789	0.623128	-0.0854473	0.971475	0.298073	-0.263448	0.226398	1.63927	-0.0374284	-0.0580756	-0.0463857	G1
opc1T_AGCTCTCTCGACAGCC-1	-0.05221	0.209028	-0.141515	1.33464	-0.096776	-0.13465	-0.374501	1.69123	0.0693486	-0.0700213	0.00761297	0.69826	0.0339277	-0.40239	0.0366339	1.65428	-0.136895	-0.180865	-0.111053	G1
opc1T_AGCTCTCTCGTGGGAA-1	0.881522	0.938442	-0.0117025	0.718404	0.984129	0.612357	0.638565	0.966992	0.0702398	0.0652581	1.50315	1.17289	0.953347	0.207647	0.665775	1.30541	0.247787	0.693973	0.443723	S
opc1T_AGCTTGAAGACGCTTT-1	0.198928	0.143542	-0.435468	1.46409	0.205571	-0.33668	-0.527014	1.46401	0.164994	0.117329	0.586804	0.707968	-0.0809695	-0.498255	-0.174147	1.76818	-0.377916	0.0731247	0.118545	G2M
opc1T_AGCTTGAAGGAACTGC-1	-0.0639699	0.239774	-0.247975	1.79041	-0.109469	-0.237476	-0.315848	1.88672	0.586157	0.352431	-0.0841098	0.804832	-0.0366726	-0.349986	0.206312	1.89573	-0.165794	-0.026131	-0.0596843	G1
opc1T_AGCTTGAAGTACCGGA-1	-0.0496489	0.0988928	-0.243328	2.06764	-0.111942	-0.375069	-0.344938	2.19425	-0.118847	-0.203771	-0.00875632	0.58243	-0.201071	-0.17922	0.101812	2.10762	-0.302623	0.0172182	-0.0373291	S
opc1T_AGCTTGACACGCGAAA-1	0.0432435	0.710384	0.37198	1.26832	0.0274352	0.839897	1.40491	1.51986	-0.0967881	-0.221644	0.0669289	0.962844	1.44404	0.811824	1.40039	1.84077	0.3918	-0.000689765	0.0367416	G2M
opc1T_AGCTTGACACGTAAGG-1	-0.0253957	0.499151	0.281492	1.43015	-0.0837899	0.207451	0.658904	1.53805	-0.0851712	-0.10471	0.0439924	0.830915	0.82882	0.489894	1.12249	1.62902	-0.0378605	-0.0615135	-0.0383254	G1
opc1T_AGCTTGACATGGGAAC-1	-0.0343309	0.156642	-0.125212	1.05765	-0.0877519	-0.16131	-0.18172	1.16557	0.990924	0.818965	0.112964	0.782938	0.238586	-0.196437	0.232093	1.16891	-0.187848	-0.040778	-0.00592303	G1
opc1T_AGCTTGAGTAAGAGAG-1	0.0242803	0.310584	0.273661	1.62185	0.029048	0.659469	0.986362	1.8067	-0.207456	-0.300636	0.0387683	0.824686	1.22433	0.859733	1.21317	1.9707	0.127083	-0.0615636	-0.00799715	G1
opc1T_AGCTTGATCACATGCA-1	-0.0427847	0.150233	0.222093	1.39016	-0.088803	0.587308	1.03149	1.67403	-0.253089	-0.192467	-0.0151724	0.700268	1.196	1.31364	1.16532	1.78209	0.160426	-0.12262	-0.0761938	G1
opc1T_AGCTTGATCCACGACG-1	-0.0074454	0.45104	0.467727	1.43779	-0.00784568	0.968737	1.33227	1.92009	-0.0266934	0.0390995	0.0295021	0.944299	1.22782	1.00313	1.55083	1.93949	0.538974	-0.0987111	0.0118081	G2M
opc1T_AGCTTGATCTCGCTTG-1	-0.00525194	0.405085	0.271128	1.35223	-0.0964007	0.716352	1.22499	1.61694	-0.0917633	-0.281577	0.104971	0.864018	1.17649	1.09871	0.782653	1.66288	0.258512	-0.10259	0.0406708	G2M
opc1T_AGGCCACAGACAAGCC-1	-0.0220392	0.0287085	0.400187	1.66924	-0.115109	0.196677	0.868029	1.86115	-0.244278	-0.323761	0.0127955	0.637536	0.715065	0.600165	1.06491	1.95427	-0.0544988	-0.0290491	0.03093	G2M
opc1T_AGGCCACAGATGTGGC-1	-0.0569037	0.396819	0.37571	1.3241	-0.0448225	0.549159	1.20313	1.74458	0.0364376	-0.120675	0.0581323	0.938501	1.06939	1.22377	1.2145	1.75828	0.491383	-0.0608688	-0.0298419	G1
opc1T_AGGCCACAGCGACGTA-1	-0.0690313	0.287902	-0.273051	1.39725	-0.113563	0.0596099	-0.131396	1.59717	1.03962	1.25398	0.0965433	1.07111	0.268589	-0.415279	0.226185	1.69411	0.0376694	-0.131921	-0.0797055	G1
opc1T_AGGCCACAGGATCGCA-1	-0.0575422	0.389838	-0.217375	1.41223	-0.120879	-0.21793	-0.302904	1.55613	0.681768	0.507864	-0.0104466	0.983027	0.0581814	-0.389909	0.251309	1.66119	-0.263163	0.00299352	-0.116686	S
opc1T_AGGCCACAGGATGGTC-1	-0.0430141	0.265222	0.61243	1.58022	-0.110967	0.055219	0.444409	1.78311	0.0818162	-0.0719572	0.0211609	0.639665	0.522441	0.490271	1.31029	1.86849	0.194946	-0.0582597	-0.0859437	G1
opc1T_AGGCCACAGGGAAACA-1	0.0541098	0.114788	0.287058	1.47057	0.00211178	0.394755	1.00955	1.76982	-0.0878878	-0.0891028	-0.013678	0.759895	1.04146	0.974191	1.58411	1.79777	0.0979448	0.0285518	0.0845653	G2M
opc1T_AGGCCACAGGTCATCT-1	-0.0111591	0.529521	0.269059	1.21707	-0.00633055	0.785636	1.13601	1.44048	-0.216394	-0.267151	0.10175	0.959896	1.27369	0.847128	1.06635	1.54274	0.388296	-0.0457611	-0.0521124	G1
opc1T_AGGCCACAGTCGTTTG-1	-0.0483786	0.428915	-0.0141777	1.61657	-0.0971917	0.113448	0.301469	1.72725	-0.100884	-0.0557724	0.00546214	0.466371	0.366885	0.386566	0.784386	1.94326	0.0574281	-0.0725404	-0.0357703	G1
opc1T_AGGCCACAGTTCCACA-1	-0.0489521	0.00155687	-0.0405635	1.87066	-0.103808	-0.346642	-0.269616	2.26816	-0.0412366	-0.132226	0.108125	0.419501	-0.046106	-0.105628	0.444244	2.07019	-0.283967	-0.00724449	-0.0793735	G1
opc1T_AGGCCACCAATGCCAT-1	-0.0530103	0.201055	0.0532536	2.0087	-0.067877	-0.176603	0.178464	2.28303	-0.214967	-0.32832	-0.0105131	0.475952	0.252281	0.571736	0.673173	2.05789	-0.0534925	-0.0519255	-0.0292551	G1
opc1T_AGGCCACCACCACGTG-1	-0.00310542	0.12751	-0.12706	1.45774	-0.057191	0.251808	0.354717	1.68736	-0.297045	-0.269712	0.134019	0.897163	0.784174	0.647949	0.592984	1.75577	-0.11763	-0.0774061	-0.0655706	G1
opc1T_AGGCCACCAGAGCCAA-1	0.0303836	0.621016	0.1196	1.09847	-0.0667181	-0.195756	-0.132781	1.10869	0.172442	0.282688	0.0473926	0.824785	0.185284	-0.330615	0.497339	1.61363	0.150231	-0.0450632	-0.0999245	G1
opc1T_AGGCCACCAGGTCGTC-1	0.0688141	0.0945204	0.0428864	1.77982	0.0070851	-0.313149	-0.179814	2.03739	0.0598557	-0.0948923	0.0594513	0.372844	0.0569586	0.0732711	0.492262	2.21724	-0.302658	0.0638364	-0.0603804	S
opc1T_AGGCCACGTGCCTGGT-1	-0.0451324	0.209972	-0.0577777	2.08822	-0.108205	0.0328433	0.288173	2.23632	-0.150712	-0.213518	0.0352787	0.549709	0.513176	0.517191	0.624163	2.35414	-0.206383	-0.070635	-0.07472	G1
opc1T_AGGCCACGTGTGAAAT-1	-0.0529733	0.405153	0.26264	1.61075	-0.0677237	0.619209	1.02257	1.9743	-0.0782458	-0.0914119	0.0173982	0.777483	1.12651	1.04421	1.36055	1.89777	-0.0213512	-0.0917078	-0.0446551	G1
opc1T_AGGCCACGTGTGGTTT-1	-0.0613334	0.226084	-0.247537	1.91349	-0.111281	-0.387278	-0.185134	2.08629	-0.165194	-0.271003	0.0181978	0.59381	0.118428	-0.282125	0.0792152	2.04151	-0.201985	-0.0845544	-0.0326843	G1
opc1T_AGGCCACGTTCCACGG-1	0.032934	0.271933	-0.180966	1.55902	-0.0186834	-0.329439	-0.214904	1.58967	-0.185131	-0.16506	0.144711	0.693325	-0.0857446	-0.219505	0.138733	1.79432	-0.155058	-0.0396606	0.0132363	G2M
opc1T_AGGCCACGTTTGACAC-1	1.03059	0.253789	-0.272686	1.22047	1.03078	-0.331213	-0.426202	1.31358	1.20049	1.02914	0.533144	0.981817	-0.0486684	-0.39404	0.215293	1.48008	-0.00532489	0.0372125	0.679398	G2M
opc1T_AGGCCACTCCGCGTTT-1	-0.00521535	0.433411	0.0950923	1.51287	-0.0592476	0.122893	0.477014	1.7728	0.162546	0.155862	0.00621012	0.823062	0.5248	0.139547	0.671648	1.74019	0.104355	-0.0795743	-0.06038	G1
opc1T_AGGCCACTCGGTTCGG-1	-0.0594997	0.590393	0.168967	1.57464	-0.101871	0.553855	0.94421	1.79886	-0.177293	-0.198624	0.0816212	1.14849	1.01594	0.359025	0.776656	1.95103	0.0385902	-0.0283312	-0.0868352	G1
opc1T_AGGCCACTCGTGACAT-1	-0.0558933	0.495027	0.192254	1.45137	-0.11079	0.315344	0.691848	1.65088	0.0309045	8.92322e-05	0.08842	0.742752	0.669255	0.0976052	1.28553	1.93587	0.347524	-0.0350708	-0.125003	G1
opc1T_AGGCCACTCTTACCTA-1	-0.0574108	0.268502	0.260244	1.5644	-0.0591997	0.470009	0.900324	1.88994	-0.123181	-0.131058	-0.0375863	0.94587	0.93036	0.936695	1.00199	2.00456	-0.140369	-0.083199	0.01896	G2M
opc1T_AGGCCGTAGGCAGTCA-1	-0.0694991	0.0129159	-0.137103	1.05636	-0.0722669	0.160708	0.635801	1.35643	-0.255418	-0.203294	0.0247424	0.618005	0.724398	1.00614	0.745902	1.43039	-0.0910274	-0.031741	0.0228967	G2M
opc1T_AGGCCGTCACCTTGTC-1	-0.0411563	0.363112	0.00748603	1.83991	-0.105205	0.00431602	0.0173532	2.08345	-0.185148	-0.195417	0.0267355	0.660421	0.441444	-0.0837194	0.321747	2.05342	-0.223788	-0.0221416	0.0773176	G2M
opc1T_AGGCCGTCAGGAATGC-1	-0.0455903	0.573142	0.280255	1.5955	-0.0998576	0.622266	1.2046	1.83311	0.107068	-0.0756086	-0.0759525	0.89075	1.0038	0.751086	1.23376	1.96566	0.250658	-0.0240518	-0.0594394	G1
opc1T_AGGCCGTCATGAAGTA-1	-0.0697402	0.66653	0.397751	1.31076	-0.0929481	0.755008	1.24781	1.43912	-0.254755	-0.165608	0.127666	0.90977	1.20203	0.688388	1.56789	1.60398	0.316456	-0.108401	0.00110857	G2M
opc1T_AGGCCGTGTCCAACTA-1	-0.00276226	0.390018	0.227078	1.52345	-0.0602088	0.317014	0.647191	1.77553	-0.287965	-0.403661	-0.0519393	0.720229	0.956282	0.635802	0.666769	1.89959	0.0816183	0.0250405	0.0268299	G2M
opc1T_AGGCCGTGTGTCAATC-1	0.455513	0.711222	-0.356584	0.825134	0.530551	0.200117	0.103752	0.916999	0.121168	0.216031	1.28618	1.2177	0.545101	0.0818615	0.16877	1.09101	0.168849	0.68249	0.198947	S
opc1T_AGGCCGTTCACGAAGG-1	0.0257485	0.654813	-0.254301	0.868707	-0.0117368	0.315882	0.523469	1.26384	-0.290084	-0.382774	0.00256472	1.0964	0.842447	0.481271	0.421533	0.884132	0.182235	0.0900623	0.105911	G2M
opc1T_AGGCCGTTCCTTGCCA-1	-0.0438019	0.278948	-0.0212548	1.24771	-0.105024	0.0841833	0.511259	1.62784	-0.211602	-0.245676	0.0499788	0.849892	0.704115	0.269145	0.688669	1.78091	0.0437083	-0.0209896	-0.0672249	G1
opc1T_AGGCCGTTCGTAGATC-1	-0.0025072	0.0832227	-0.202331	2.18535	-0.0569095	-0.538033	-0.527031	2.2367	-0.137539	-0.310728	0.0774519	0.653175	-0.237462	-0.438754	-0.157337	2.25367	-0.393217	-0.111147	-0.0742766	G1
opc1T_AGGCCGTTCTTGTCAT-1	-0.0679672	0.611357	-0.0434398	1.49122	-0.121084	0.534297	0.609843	1.64318	-0.0268495	-0.0423896	0.00454033	0.748285	0.743215	0.454783	0.596629	1.73964	0.016367	0.0180715	-0.0765047	S
opc1T_AGGGAGTAGAATGTTG-1	-0.0244367	-0.0413407	-0.359145	1.28895	-0.0752414	-0.116773	-0.114738	1.4368	0.407628	0.212347	0.0118526	0.760888	0.277192	-0.33117	0.170802	1.52192	-0.135763	-0.0670553	-0.0303041	G1
opc1T_AGGGAGTAGCCACCTG-1	-0.0429689	0.373639	0.560922	1.39293	-0.113224	0.833695	1.29401	1.5765	-0.194498	-0.167088	-0.0243726	0.92671	1.46546	0.6563	1.38154	1.70389	0.124663	-0.0466748	-0.020213	G1
opc1T_AGGGAGTAGGCATTGG-1	-0.0505103	0.126681	-0.14638	2.13153	-0.107766	-0.366117	-0.327873	2.33801	-0.0439272	-0.00744742	0.0985687	0.438273	-0.123292	-0.310301	0.031414	2.23181	-0.172939	-0.0294109	-0.0175155	G1
opc1T_AGGGAGTAGGCCGAAT-1	0.035129	0.259328	0.39189	1.63111	-0.0238786	0.710795	1.10225	1.82266	-0.339951	-0.427418	0.0715445	0.772337	1.16031	0.715736	1.24789	1.97704	0.25876	-0.0854338	-0.0287276	G1
opc1T_AGGGAGTCACAAGTAA-1	-0.0583684	0.268934	-0.104963	1.52255	-0.0242396	-0.125987	-0.0494607	1.59276	0.131367	0.276565	0.177368	1.14517	0.399027	-0.182591	0.292602	1.70522	-0.187696	-0.0138611	-0.0406703	G1
opc1T_AGGGAGTCAGGGATTG-1	-0.0402505	0.348891	-0.372619	1.62733	-0.128731	-0.0840114	-0.218971	1.56625	0.0948125	0.304742	-0.0394982	0.963799	0.198979	-0.38988	0.0857658	1.82656	-0.237171	-0.0190849	-0.0508973	G1
opc1T_AGGGAGTCATAAAGGT-1	-0.0536076	0.198455	0.230447	1.79287	-0.0652745	0.252318	0.851899	2.13868	-0.103397	-0.252021	0.00430733	0.59813	0.778256	0.424734	1.19424	2.1464	0.268653	0.00801602	-0.0695399	S
opc1T_AGGGAGTGTGCGGTAA-1	-0.0625714	0.281982	-0.0182903	1.22275	-0.08446	0.0894873	0.533881	1.53216	0.0363565	0.0651577	-0.121698	1.06308	0.587254	0.540917	0.547079	1.41703	-0.00845212	-0.0744854	-0.0410103	G1
opc1T_AGGGAGTTCAAGAAGT-1	-0.0542238	0.0747171	-0.146809	1.08217	-0.041941	-0.12781	-0.197147	1.39053	0.667278	0.580312	0.196557	0.986243	0.331183	-0.133435	0.137663	1.53501	0.139982	-0.0695399	-0.0933834	G1
opc1T_AGGGAGTTCACTCTTA-1	-0.0236057	0.269623	-0.353181	1.0895	-0.0634056	-0.323459	-0.543846	1.23696	0.740518	0.905442	0.698196	0.748055	-0.0911614	-0.411795	-0.0806598	1.4432	-0.168648	0.325806	-0.0210523	S
opc1T_AGGGAGTTCATGCTCC-1	-0.00790117	-0.0258424	0.107638	1.94931	-0.0665598	0.0485062	0.176478	2.13124	-0.023196	-0.256488	-0.0421709	0.615815	0.357585	0.206773	0.521918	2.03995	-0.0784665	-0.064919	-0.0490434	G1
opc1T_AGGGAGTTCCCTAACC-1	-0.0306156	0.101992	0.245358	1.77595	-0.0879349	-0.0727028	0.425654	1.98836	-0.167103	-0.271564	0.0537429	0.590806	0.474036	1.0142	1.33927	2.03556	-0.196611	-0.126278	-0.0755019	G1
opc1T_AGGGAGTTCCGCATCT-1	-0.0674145	0.240291	-0.0759971	1.15167	-0.116498	0.137773	-0.0541488	1.21201	1.19865	1.31385	0.221798	1.02549	0.309976	-0.240752	0.22057	1.3056	0.0741986	-0.0447041	-0.0186213	G1
opc1T_AGGGAGTTCGAATGCT-1	-0.0086613	0.00259861	0.225638	1.48092	-0.0601483	0.126584	0.67806	1.7351	-0.32745	-0.36477	0.0996128	0.798105	0.8721	0.889959	0.615625	1.77788	-0.0509303	0.0122425	0.0222623	G2M
opc1T_AGGGAGTTCGGTCCGA-1	0.0127599	-0.0084863	-0.113198	1.82983	-0.043737	-0.088552	0.273033	2.12456	-0.0336899	-0.208883	-0.0822323	0.784698	0.497025	0.323926	0.6619	2.02561	-0.0964351	-0.0274295	-0.0497611	G1
opc1T_AGGGATGAGCCCGAAA-1	-0.0419799	0.187993	0.0808727	2.07529	-0.0977013	-0.187485	0.022393	2.23099	0.0206981	-0.18352	0.0456073	0.375902	0.06	-0.104086	0.596421	2.58802	-0.0852043	0.0224997	-0.0548751	S
opc1T_AGGGATGAGTGACATA-1	-0.0466692	0.231296	-0.142792	1.61468	-0.0990513	-0.0608774	-0.221368	1.84355	0.193806	-0.0450703	0.00522362	0.674206	0.174035	-0.248717	0.337394	1.79956	-0.19072	-0.0778374	-0.0429117	G1
opc1T_AGGGATGCAGCCACCA-1	-0.0510721	0.75751	0.194437	1.3857	-0.103611	0.730597	1.20755	1.65821	0.0249645	-0.109637	0.0545698	1.00034	1.1277	0.569591	1.2076	1.72001	0.3278	-0.0275398	-0.0840569	G1
opc1T_AGGGATGCATCTATGG-1	0.0118093	0.0823102	0.559786	0.760101	-0.0138282	0.413011	0.788776	1.07181	0.00912151	-0.0750193	-0.0483711	0.478981	0.790745	0.866908	0.709927	1.01871	0.342151	0.0819769	-0.0932503	S
opc1T_AGGGATGGTCATCGGC-1	0.0197142	1.21306	0.412934	1.12098	-0.00625075	1.23991	1.28314	1.21403	0.0195207	0.325991	0.503324	1.56561	1.477	0.536267	0.888872	1.45007	0.305648	0.172641	-0.00798537	S
opc1T_AGGGATGTCACGAAGG-1	-0.0493699	0.266783	0.193725	1.73498	-0.0178964	0.149844	0.504748	1.99593	-0.310597	-0.395703	0.0594144	0.921156	0.686246	1.0531	0.537321	1.78795	-0.0374166	-0.0375222	0.0355736	G2M
opc1T_AGGGATGTCGCCCTTA-1	-0.00356025	0.505643	-0.245841	1.35735	-0.0718729	-0.0297839	-0.123491	1.41025	1.08391	1.21681	0.199348	1.18598	0.290256	-0.235297	0.376828	1.71159	0.371715	-0.104045	-0.078443	G1
opc1T_AGGGATGTCTACTCAT-1	-0.0126227	0.338813	-0.0360256	1.49259	-0.0749345	-0.17809	-0.39657	1.44257	0.335376	0.457693	0.0437543	0.756327	0.138581	-0.100915	0.178046	1.80554	0.135558	-0.142335	-0.030602	G1
opc1T_AGGGTGAAGCGATAGC-1	0.00782195	0.113451	-0.224122	1.42354	-0.0445636	-0.338704	-0.599273	1.55197	1.0386	1.16248	0.26849	0.876604	-0.143348	-0.318537	-0.135685	1.55263	0.233057	0.0574597	-0.0246172	S
opc1T_AGGGTGAAGCGTGAGT-1	-0.0545605	-0.00146642	0.0366786	1.64172	-0.087834	-0.0664692	0.227812	1.71426	-0.390392	-0.317359	0.039834	0.590675	0.425202	0.55119	0.240345	1.54876	0.0278851	-0.0771255	-0.0758057	G1
opc1T_AGGGTGAAGTGTACGG-1	-0.0499135	0.915022	0.230553	1.24385	-0.116369	0.960058	1.44013	1.47182	-0.143547	-0.104252	0.00743738	1.11218	1.42393	0.61806	1.42464	1.56392	0.379718	-0.0269226	-0.0116203	G1
opc1T_AGGGTGACAAGAAAGG-1	0.00293908	-0.0975426	0.277808	1.46591	-0.103426	0.14977	0.618011	1.86799	-0.273807	-0.296611	-0.182553	0.576639	0.702058	1.04728	0.862414	1.91612	-0.170176	-0.0762564	-0.0611409	G1
opc1T_AGGGTGACAGACAGGT-1	-0.00793685	0.30064	0.218943	1.93684	-0.059193	-0.000974634	0.36729	2.08815	-0.202988	-0.182667	-0.0018546	0.763872	0.636269	0.345164	0.260957	2.10185	-0.032089	-0.0595012	0.0358483	G2M
opc1T_AGGGTGACAGGACGTA-1	-0.0740748	0.135372	-0.352559	1.46639	-0.125692	-0.0900067	-0.139329	1.60465	0.824025	0.688794	0.00915794	0.845298	0.170421	-0.444874	0.197432	1.74529	-0.0506851	-0.145242	-0.086674	G1
opc1T_AGGGTGACAGTATAAG-1	0.0120511	0.197076	0.211745	1.70735	-0.0450996	0.0115122	0.380636	1.98677	-0.122111	-0.171967	0.00713903	0.620691	0.448845	0.348023	0.477353	2.04171	0.103281	-0.102312	-0.0319532	G1
opc1T_AGGGTGAGTGTGGTTT-1	0.0711856	0.204978	0.502453	1.2593	0.0196972	0.325792	1.0089	1.59992	-0.161882	-0.182634	0.338996	0.797958	0.895404	1.10479	1.83498	1.59526	0.0543784	-0.043272	-0.0967689	G1
opc1T_AGGGTGAGTTCAGTAC-1	-0.0383261	-0.0209117	-0.277385	1.9081	-0.041598	-0.363258	-0.216189	2.36163	-0.0614636	-0.138031	0.16423	0.433453	-0.0909691	-0.0709675	0.31992	2.29557	-0.315847	-0.0886204	0.0403909	G2M
opc1T_AGGGTGAGTTCGTGAT-1	0.0127272	0.520825	0.384164	1.56972	-0.0912535	0.425567	1.13926	1.83295	-0.164746	-0.162501	0.129662	0.880488	0.793486	0.359417	1.63492	1.92928	0.270155	-0.0187372	-0.0189455	G1
opc1T_AGGGTGAGTTTAAGCC-1	-0.0494582	0.326961	0.0745318	1.55691	-0.0983134	0.515849	1.00708	1.88652	-0.0763815	-0.160654	0.0553087	1.01138	1.23902	0.802101	0.882839	1.90888	0.110957	0.0131976	0.0127414	S
opc1T_AGGGTGATCACAAACC-1	0.0554674	-0.104201	0.371277	1.54334	-0.0506208	0.0151741	0.324544	1.73069	-0.307166	-0.308146	0.108204	0.861109	0.465534	0.876729	0.570104	1.82337	-0.0430777	-0.0537892	-0.0122745	G1
opc1T_AGGGTGATCGTAGGTT-1	-0.0463626	-0.0335255	0.309715	1.56744	-0.00557562	0.327358	0.757341	1.88491	-0.317471	-0.340874	-0.057928	0.655113	0.665702	1.21828	0.967047	1.85726	0.0154462	-0.0546288	-0.00125536	G1
opc1T_AGGGTGATCGTCGTTC-1	-0.0320262	0.667362	0.430333	1.56558	-0.0759761	0.81714	0.962676	1.96558	-0.0201453	0.146978	0.112314	0.987986	0.895373	0.779213	1.02545	1.96315	0.265635	-0.109128	0.0299407	G2M
opc1T_AGGTCATAGATGAGAG-1	-0.00110277	0.245303	0.0549974	1.6484	-0.0572701	0.204569	0.56218	1.9088	-0.321917	-0.27257	0.0871225	0.783583	0.605842	0.503951	0.613532	2.03267	0.187903	-0.0990101	-0.026964	G1
opc1T_AGGTCATAGGTAGCCA-1	0.00687392	1.2052	0.121599	0.832057	-0.0514362	0.534149	0.597327	1.0348	0.277044	0.421309	0.112482	1.61993	0.989348	0.0668514	1.02697	1.07585	0.43635	-0.0279868	0.0076889	G2M
opc1T_AGGTCATAGTGTACCT-1	-0.0857215	0.293227	-0.193784	1.28531	-0.144694	-0.192733	-0.421452	1.31672	0.805121	0.739524	0.0668762	0.716372	-0.0496791	-0.475447	0.1951	1.52377	-0.170752	-2.8026e-05	-0.0629492	G1
opc1T_AGGTCATAGTGTCTCA-1	-0.0441629	0.537135	0.334188	1.32957	-0.0473729	0.716157	1.16214	1.65645	-0.450354	-0.475881	0.0751599	0.74029	1.41816	0.762418	0.871774	1.77314	0.134381	0.086512	-0.0624123	S
opc1T_AGGTCATCAACGATGG-1	-0.0403515	0.318524	0.0404394	1.43993	-0.0989876	-0.0684236	0.219258	1.66686	-0.147567	-0.208258	0.0344017	0.858685	0.422872	1.01873	0.649411	1.73233	-0.145367	-0.125148	0.0964624	G2M
opc1T_AGGTCATCAATAGCAA-1	-0.00242375	0.208766	0.321078	1.81826	-0.0714114	0.184635	0.631642	2.07194	-0.291289	-0.290723	0.0633504	0.889167	0.701282	0.472655	0.775293	2.08056	0.205896	-0.00857786	-0.0464236	G1
opc1T_AGGTCATCACGCCAGT-1	-0.0462553	0.502665	0.0228548	1.19469	-0.111314	-0.0588552	-0.432082	1.36293	0.310368	0.414385	0.0769639	0.776301	0.12662	-0.178342	0.225682	1.64858	0.029562	-0.131276	-0.100636	G1
opc1T_AGGTCATCAGCGTAAG-1	-0.0525849	0.254738	-0.167966	1.53392	-0.115511	-0.299826	-0.373947	1.80469	0.659657	0.605874	0.0319039	0.802242	0.0618929	-0.169887	0.00823981	1.83657	-0.320533	-0.0749918	-0.0454094	G1
opc1T_AGGTCATCAGGCGATA-1	-0.00127956	0.637811	0.500737	1.2964	-0.0652471	0.543395	1.06775	1.60784	0.0348854	0.196192	0.0260331	0.891744	0.898039	0.583535	1.29833	1.67436	0.400866	-0.0849057	-0.0771973	G1
opc1T_AGGTCATGTACCGTAT-1	0.126319	0.706997	0.0647299	1.401	0.146383	0.677035	1.17481	1.63437	0.168225	0.100174	0.400562	1.23586	1.22443	0.783375	1.18041	1.77923	0.377837	0.0922577	0.0515893	S
opc1T_AGGTCATGTATGCTTG-1	-0.0425091	0.517351	0.209396	1.81337	-0.10037	0.88317	1.12888	2.02462	-0.194037	-0.173933	-0.0110932	0.746283	1.38173	0.760102	1.15099	1.96683	0.500958	0.0041277	-0.100754	S
opc1T_AGGTCATGTCATGCCG-1	-0.0422432	0.561121	0.221096	1.70539	-0.0991467	0.596999	0.838013	1.89232	-0.150358	-0.179766	0.0123541	0.828231	0.942562	0.458251	0.799298	1.9598	0.279458	-0.047352	-0.123942	G1
opc1T_AGGTCATGTGAAATCA-1	-0.050806	0.185655	-0.244985	1.88661	-0.101481	0.00041904	-0.110672	2.07714	0.193261	0.21867	0.00600657	0.763941	0.449525	-0.345493	0.309919	1.99053	-0.103773	-0.0593343	0.0528925	G2M
opc1T_AGGTCATGTTTGGCGC-1	-0.0586985	0.67264	0.280159	1.56815	-0.111096	0.398681	0.824698	1.63677	-0.230585	-0.232602	0.178971	0.992786	0.959308	0.496365	1.20013	1.76366	0.157717	0.0226024	-0.130492	S
opc1T_AGGTCATTCCGTCAAA-1	-0.0144198	-0.105277	-0.196416	1.83187	-0.0578221	-0.529437	-0.36918	2.11793	-0.11877	-0.195894	-0.0198905	0.456719	-0.154186	-0.130971	-0.0530216	1.99777	-0.153921	-0.0116151	0.00982377	G2M
opc1T_AGGTCATTCCTGCCAT-1	-0.0559396	0.21332	-0.426475	1.34473	-0.113943	-0.344204	-0.614755	1.46404	0.626324	0.680226	0.173524	0.739583	-0.172292	-0.304778	-0.0803526	1.68133	-0.398815	-0.0229561	0.0103819	G2M
opc1T_AGGTCATTCGGTGTCG-1	-0.0594855	0.266767	0.0627181	1.97049	-0.0579758	0.17014	0.553036	2.05183	0.015181	-0.104026	0.036344	0.445605	0.543982	0.260463	1.10885	2.23098	0.353578	-0.0450187	-0.0319187	G1
opc1T_AGGTCATTCGTCCAGG-1	-0.0516847	0.735484	0.175386	1.00109	-0.101793	-0.0733181	-0.100838	1.13426	0.506787	0.648092	0.189678	1.38905	0.233563	-0.16817	0.206672	1.26812	0.0665136	-0.0984923	-0.0422013	G1
opc1T_AGGTCCGAGCCCAATT-1	-0.045488	0.268844	0.122921	1.78919	-0.103771	0.060516	0.704082	1.97427	-0.208175	-0.236826	-0.0357928	0.633163	0.61161	0.917062	1.23688	1.97813	-0.0842076	-0.067382	-0.0679638	G1
opc1T_AGGTCCGAGGCGTACA-1	-0.0673129	0.899531	0.187717	1.28705	-0.115864	0.692774	1.11081	1.62566	-0.138148	-0.20387	-0.0376201	1.19232	1.11086	0.463283	0.970257	1.79514	0.300099	0.0187434	-0.162532	S
opc1T_AGGTCCGAGTCCATAC-1	-0.0493047	0.0654625	-0.102006	1.61796	-0.111095	-0.297749	-0.349946	1.50813	0.364044	0.30444	0.0116356	0.816295	0.0463022	-0.237899	-0.0077888	1.7176	-0.301251	-0.0841679	-0.0960136	G1
opc1T_AGGTCCGAGTCGCCGT-1	0.114196	0.566632	0.379013	1.28781	0.0572477	1.11334	1.66563	1.75527	-0.0862264	-0.0946337	-0.107618	1.0546	1.70943	1.11843	1.13327	1.73068	0.754528	-0.0995606	0.0238017	G2M
opc1T_AGGTCCGCAGTGAGTG-1	0.00678499	0.287822	0.241706	1.33792	0.00982317	0.232947	0.701258	1.76506	-0.298329	-0.232053	0.110176	0.840007	0.907025	0.670193	0.764562	1.61918	0.35342	-0.00427678	-0.0782768	G1
opc1T_AGGTCCGCATGCTGGC-1	-0.0489832	0.333954	-0.0405309	1.63423	-0.0972848	0.432812	1.36618	1.87687	-0.0033665	-0.103301	-0.0363744	0.874079	1.0742	0.816667	1.86713	1.86456	0.553721	-0.0980465	-0.0249015	G1
opc1T_AGGTCCGGTCAGGACA-1	-0.0434342	0.129532	-0.102621	1.72618	-0.10266	-0.20501	-0.156316	1.96262	0.21954	0.241322	-0.0212783	0.780417	0.187287	-0.301071	0.38955	2.02893	-0.128275	-0.139515	-0.0879677	G1
opc1T_AGGTCCGGTCCGTGAC-1	-0.0585128	1.15872	0.29272	1.29294	-0.11991	0.969044	1.19842	1.59531	0.106569	0.378382	0.0564408	1.28252	1.24599	0.61485	1.25259	1.60957	0.791908	-0.0245344	-0.108661	G1
opc1T_AGGTCCGGTGGCAAAC-1	-0.0405567	0.147745	0.282831	1.73801	-0.017384	0.410589	0.815722	1.87267	0.0946107	0.198578	0.204842	0.82137	0.94849	0.425522	1.13904	1.97885	0.311028	0.0385591	-0.0798626	S
opc1T_AGGTCCGGTTCGTCTC-1	-0.022802	0.520558	0.397809	0.983043	-0.0112333	0.0980873	0.199933	1.24661	-0.0255971	-0.0318032	0.195254	0.844179	0.724903	0.375056	0.0376588	1.14852	0.136614	-0.118462	0.000581862	G2M
opc1T_AGGTCCGTCAACTCTT-1	-0.00618415	0.170561	-0.0647355	1.85626	-0.0694356	-0.276005	-0.0368359	2.22825	-0.27786	-0.407274	0.0923555	0.587362	0.0745978	0.540248	0.573957	2.24895	-0.290134	-0.045739	0.0100509	G2M
opc1T_AGGTCCGTCCGCATCT-1	0.0164804	0.4274	-0.28853	1.2599	-0.0445712	-0.102817	-0.204105	1.24202	1.31374	1.34263	0.129976	1.09235	0.337799	-0.417147	0.0107746	1.52117	0.0868242	0.0116467	-0.0867616	S
opc1T_AGGTCCGTCGAGGTAG-1	-0.0374234	0.31037	0.298795	1.44985	-0.102577	0.0759041	0.369575	1.75316	0.259181	0.28196	0.0778777	0.657814	0.401842	0.30517	1.10824	1.75688	0.0334064	-0.0957153	-0.147417	G1
opc1T_AGGTCCGTCGTCACGG-1	-0.0532991	-0.00923264	0.109264	1.31107	-0.0534024	0.211288	0.834596	1.62815	-0.278896	-0.30519	-0.0251152	0.703752	0.774474	1.0347	0.922539	1.55193	-0.0570315	-0.0309245	-0.0640066	G1
opc1T_AGTAGTCAGAATAGGG-1	-0.00587789	0.245901	0.623575	1.53152	-0.0622191	0.909529	1.28295	1.73476	-0.125298	-0.166511	0.00606913	0.80707	1.32931	0.720373	1.40279	1.81661	0.628331	-0.00917016	0.0157885	G2M
opc1T_AGTAGTCAGACACGAC-1	-0.0485068	0.393082	0.246985	1.48031	-0.114807	0.591084	0.762785	1.50263	-0.139727	-0.181716	0.0349044	0.731808	1.08411	0.827272	1.46716	1.6386	0.0571778	-0.0496724	-0.0588588	G1
opc1T_AGTAGTCAGCTGAACG-1	0.00153607	0.419249	0.27041	1.17745	-0.0118118	0.681749	1.17185	1.4321	-0.183531	-0.0732117	0.125743	0.865511	1.27805	0.811399	1.28279	1.63422	0.199149	-0.0830797	-0.0492992	G1
opc1T_AGTAGTCCATAAAGGT-1	0.0401312	0.52243	0.556633	1.38481	-0.0613569	0.829524	1.61468	1.63851	-0.178323	-0.226314	0.0584276	0.978218	1.2973	1.47057	1.8582	1.72898	0.409074	0.00613427	0.0400681	G2M
opc1T_AGTAGTCGTATGGTTC-1	-0.0511406	0.024217	-0.12686	1.82391	-0.108265	-0.204952	-0.0272237	1.79072	0.397311	0.302973	0.00266654	0.726933	0.28684	-0.10659	0.236283	1.94344	-0.107674	-0.0916378	-0.0626682	G1
opc1T_AGTAGTCTCCAGATCA-1	0.0126743	0.701274	0.0968077	1.41663	0.00573638	0.791586	1.11886	1.8393	-0.152741	-0.180111	0.00904962	1.37578	1.29255	0.695572	0.770871	1.82414	0.378467	-0.0577155	-0.0581147	G1
opc1T_AGTAGTCTCCATGAAC-1	0.000997707	0.0793348	-0.189266	1.57431	-0.0624169	-0.242507	-0.339831	1.65648	0.649143	0.725221	-0.0629864	0.876131	0.038839	-0.170731	0.264929	1.77051	-0.095191	-0.0385776	0.0490642	G2M
opc1T_AGTAGTCTCGTCCGTT-1	0.00514595	0.17437	0.362203	1.29075	-0.0478283	0.375388	0.963943	1.68708	-0.183157	-0.268852	0.0170665	0.793358	1.0279	0.758113	1.08413	1.63346	0.17614	0.0723343	0.0109032	S
opc1T_AGTAGTCTCTTGTTTG-1	-0.0677539	0.567169	-0.12796	1.31685	-0.129927	-0.24292	-0.258351	1.45489	0.543226	0.504936	0.0314849	0.992242	0.0124034	-0.137923	0.21204	1.58847	-0.144515	-0.0928817	-0.059082	G1
opc1T_AGTCTTTAGAAACCAT-1	0.00849792	0.215844	-0.157886	1.86167	-0.0955205	-0.173094	-0.150662	2.12497	-0.0953527	-0.164314	-0.0914679	0.476092	0.0962959	-0.0201557	0.417465	2.11021	-0.198772	-0.0297095	-0.0531468	G1
opc1T_AGTCTTTAGAATGTTG-1	-0.0555475	0.536222	-0.132472	1.26763	-0.123996	0.208096	-0.0966723	1.69509	0.829038	0.822317	-0.0425037	1.2859	0.476436	-0.162956	0.121629	1.71017	-0.01455	-0.0168062	-0.082733	G1
opc1T_AGTCTTTAGTACGCCC-1	-0.0460709	0.178309	-0.143962	2.22934	-0.0978223	-0.385648	-0.398424	2.25013	-0.0559437	-0.0637741	0.00501658	0.715663	-0.170439	-0.195564	0.11522	2.098	-0.304448	0.0453658	-0.120304	S
opc1T_AGTCTTTAGTTAACGA-1	0.00671789	0.41614	0.0572571	1.5925	-0.053586	0.425871	0.85793	1.7464	-0.172353	-0.166205	-0.100295	1.00909	1.01211	0.891241	0.89493	1.76627	0.103912	0.000200939	0.0685319	G2M
opc1T_AGTCTTTCAGTGAGTG-1	-0.0460762	-0.0083992	-0.217608	1.88333	-0.104317	-0.496838	-0.193563	2.27155	-0.152557	-0.348052	-0.0478479	0.485976	-0.0177242	-0.141399	0.459008	2.27969	-0.350523	-0.0541465	0.0478691	G2M
opc1T_AGTCTTTGTAATCACC-1	-0.0109112	0.468843	0.310596	1.47992	-0.0228874	0.546049	1.14859	1.69396	-0.292648	-0.228351	0.14352	0.895815	1.0562	1.30738	0.998405	1.59178	0.488186	-0.0446843	-0.051326	G1
opc1T_AGTCTTTGTATGCTTG-1	-0.0510776	0.57402	0.0693661	1.34651	0.0143292	0.646477	1.0086	1.73264	-0.17464	-0.133936	0.0952363	0.935388	1.34442	0.980918	0.886619	1.6699	0.417129	-0.0541575	-0.0994636	G1
opc1T_AGTCTTTGTGCACTTA-1	-0.0485505	0.258664	-0.186593	1.50304	-0.083591	-0.183018	-0.345423	1.63606	0.726594	0.661359	0.0172686	0.972863	0.0760115	-0.396486	-0.0301294	1.65665	-0.10287	-0.0821834	-0.0435232	G1
opc1T_AGTCTTTGTTGCGCAC-1	-0.0513689	0.194362	-0.138112	1.92246	-0.0999676	0.177435	0.267105	2.04946	-0.100974	0.0443393	0.00136165	0.462243	0.487234	0.11353	0.639586	2.16967	-0.0920131	-0.0223889	-0.0304868	G1
opc1T_AGTCTTTGTTTGGCGC-1	-0.0447338	0.321091	0.290925	1.23455	-0.0428602	0.191031	0.888907	1.70265	-0.160697	-0.264115	0.0841486	0.90908	0.903654	0.952442	1.65143	1.67185	0.00419484	-0.0892136	-0.0196983	G1
opc1T_AGTCTTTTCAAGCCTA-1	-0.0586834	1.11021	0.170942	0.915408	-0.116904	0.799809	0.407364	1.28381	0.308625	0.577734	0.0637197	1.15866	0.849711	0.247177	0.769836	1.45193	0.119322	-0.0240648	-0.00761076	G1
opc1T_AGTCTTTTCACATGCA-1	-0.0115818	0.74902	0.295935	1.37994	-0.0663738	1.08289	1.49116	1.6856	-0.210717	-0.218456	0.0678898	0.926088	1.40983	0.821848	1.32075	1.91839	0.503802	-0.0532695	-0.0417422	G1
opc1T_AGTCTTTTCCGAATGT-1	-0.0597476	0.106882	-0.0258212	1.52803	-0.122572	0.155343	0.549101	1.75138	-0.178847	-0.294214	0.0563065	0.72048	0.630527	0.716404	0.765528	1.7429	-0.173633	-0.109155	-0.091092	G1
opc1T_AGTCTTTTCCTACAGA-1	-0.053703	0.071442	0.112273	1.78033	-0.0990299	0.142952	0.329189	1.99433	-0.32801	-0.308566	-0.119535	0.714262	0.734424	0.624064	0.193695	2.00636	0.0645269	-0.0824142	-0.0578585	G1
opc1T_AGTCTTTTCGGTTCGG-1	-0.00390122	0.0987056	0.471483	1.58608	-0.0594895	0.127267	0.79841	1.77219	-0.0265498	-0.200468	0.0207633	0.584812	0.584168	0.956638	1.30958	1.9207	0.330852	-0.074475	-0.120884	G1
opc1T_AGTGAGGAGAACTGTA-1	-0.00532631	0.219358	-0.277525	1.50351	0.00502803	-0.307587	-0.479672	1.61897	1.01809	1.11777	0.228103	0.887782	-0.226971	-0.23434	-0.127242	1.72749	0.0582439	-0.111648	-0.0276556	G1
opc1T_AGTGAGGAGATGCCAG-1	-0.0531521	0.274551	-0.0160773	1.78029	-0.114509	-0.039294	-0.380334	1.76007	0.843201	0.516669	0.135832	0.77247	0.148972	-0.337296	-0.0788743	1.87474	-0.119585	-0.0608047	-0.0923576	G1
opc1T_AGTGAGGAGTATGACA-1	-0.0158355	0.0322316	-0.180907	1.74482	-0.0657002	-0.251167	0.00234937	2.02209	0.0869249	-0.0181173	0.0161876	0.755711	0.233631	0.175356	0.557111	1.982	-0.0458825	-0.109413	-0.043955	G1
opc1T_AGTGAGGCAAGCCGTC-1	-0.0562942	0.120931	-0.364915	1.41713	-0.116268	-0.352576	-0.339332	1.75306	0.508117	0.33416	0.118743	0.953719	-0.0464995	-0.219534	0.0213799	1.86078	-0.305051	-0.112798	-0.00904779	G1
opc1T_AGTGAGGCACATGTGT-1	-0.0546392	0.0383338	-0.282486	1.5594	-0.115632	-0.136849	-0.149288	1.67639	0.681517	0.557563	0.00860432	0.897812	0.34478	-0.267085	0.0537293	1.72951	0.0222091	-0.0239777	0.0211343	G2M
opc1T_AGTGAGGCACCCTATC-1	-0.0413333	0.110697	-0.0494272	1.86821	-0.00335646	-0.107655	0.126773	2.06066	-0.315942	-0.421615	0.012101	0.438987	0.274779	0.740346	0.466413	1.98431	-0.211569	-0.0313285	-0.112105	G1
opc1T_AGTGAGGCAGCCACCA-1	0.0505163	0.59881	0.369098	1.72806	-0.00612239	0.548861	1.24752	1.97912	-0.198737	-0.251644	0.17154	0.733508	1.00171	0.555076	1.54902	2.06893	0.30093	-0.0608883	-0.0145841	G1
opc1T_AGTGAGGGTACCGTAT-1	-0.0503999	-0.0122928	0.0627003	2.16631	-0.0392383	-0.0521668	0.228881	2.30052	-0.0048431	-0.165908	0.109414	0.548366	0.323774	0.587464	0.301892	2.35334	0.00551226	-0.0918158	-0.00692293	G1
opc1T_AGTGAGGGTCAATACC-1	-0.00177977	0.518524	0.369116	1.41633	-0.0553941	0.490496	0.970027	1.65561	-0.108028	-0.0678053	0.142278	0.709348	0.91848	0.864207	1.18618	1.69139	0.247337	-0.0254078	-0.0219332	G1
opc1T_AGTGAGGGTGTGACGA-1	-0.0375571	0.346171	0.262411	1.7169	-0.102526	0.382982	0.8464	2.02124	-0.216293	-0.273215	0.0912569	0.476788	0.720389	0.638282	1.18755	2.09431	0.545419	-0.113136	-0.0546303	G1
opc1T_AGTGAGGGTGTGTGCC-1	0.0035175	0.551481	0.230719	1.45833	-0.0522488	0.511888	1.3687	1.74468	-0.217813	-0.286418	0.0760642	0.859653	1.2285	0.950849	1.38924	1.92657	0.333717	-0.0958685	-0.0750636	G1
opc1T_AGTGAGGTCACAATGC-1	-0.054772	-0.171011	-0.232909	1.44069	-0.0584062	-0.539473	-0.429126	1.58219	0.683988	0.314571	0.0450827	0.586283	-0.012599	-0.341738	-0.00380829	1.61973	-0.0779439	-0.0117695	0.0271067	G2M
opc1T_AGTGAGGTCATGGTCA-1	-0.0571397	0.14686	0.155125	1.43575	-0.0534684	0.072747	0.65842	1.70559	-0.222122	-0.293948	0.106279	0.646151	0.753981	0.913631	1.30388	1.66992	-0.0616374	-0.116369	-0.0725394	G1
opc1T_AGTGAGGTCCGGGTGT-1	-0.0453797	0.210235	0.448844	1.58435	-0.0968074	0.602256	0.81965	1.8378	-0.213448	-0.223682	-0.164744	0.652525	0.922455	0.791115	0.913667	1.89098	0.251451	-0.0578203	-0.0113787	G1
opc1T_AGTGAGGTCGTTTATC-1	-0.0321552	0.244937	0.294038	1.67782	-0.0270015	0.313716	0.846342	1.98758	-0.133614	-0.222747	0.0790365	0.975462	0.923599	0.873482	0.676724	1.88968	0.291263	-0.00873724	0.0398944	G2M
opc1T_AGTGGGAAGAGACGAA-1	-0.0411708	0.216088	0.157827	1.97372	-0.00924549	0.534737	0.792239	2.26619	-0.357389	-0.361936	0.113741	0.770915	0.982837	0.811763	0.603745	2.181	0.207944	-0.0374544	0.0660512	G2M
opc1T_AGTGGGAAGATCGATA-1	-0.0481629	-0.170738	-0.233804	1.60817	-0.0291177	-0.274348	-0.198938	1.76415	0.716729	0.454781	0.178153	0.884545	0.190075	-0.232449	0.202997	1.70511	-0.13723	-0.0259223	0.0433062	G2M
opc1T_AGTGGGAAGCGATGAC-1	-0.0548135	0.414871	-0.197966	1.30195	-0.0934374	-0.0107419	-0.0264944	1.65716	-0.229004	-0.26208	-0.00774489	0.680257	0.235428	0.0706399	0.408202	1.68413	-0.191711	-0.028682	-0.0474827	G1
opc1T_AGTGGGAAGGCTAGCA-1	-0.0373921	0.572767	0.297495	1.26832	-0.035861	0.548128	0.915479	1.32463	-0.230464	-0.190829	0.304738	0.721962	1.05082	0.459989	1.05627	1.56876	0.104532	0.029423	-0.0743741	S
opc1T_AGTGGGACAAACCTAC-1	-0.0213538	0.0610033	-0.202693	1.61044	-0.0834534	-0.404141	-0.564939	1.78265	0.0721236	0.0172367	0.0913813	0.300579	-0.170881	-0.507429	0.139808	2.15004	-0.498966	-0.035688	0.0049415	G2M
opc1T_AGTGGGAGTCTCATCC-1	-0.041324	0.453541	-0.140164	1.1523	-0.0949349	-0.0719967	-0.143777	1.26578	1.11607	1.26209	0.196851	1.00982	0.258638	-0.356556	0.206101	1.48776	0.389909	-0.13884	-0.0164791	G1
opc1T_AGTGGGAGTGTGAAAT-1	-0.0343357	0.262525	0.0412731	1.61377	-0.103261	0.573982	0.840995	1.85717	-0.275156	-0.259628	0.0043941	0.909439	1.25174	0.522163	0.571292	1.97724	0.199771	-0.0138925	-0.0864011	G1
opc1T_AGTGGGAGTGTGAATA-1	-0.041415	0.0681613	0.16596	1.89094	-0.103009	0.0885324	0.326985	2.31242	-0.295465	-0.252397	0.0268758	0.652271	0.687378	0.694326	0.344473	2.03721	0.0515364	-0.0843472	-0.0676634	G1
opc1T_AGTGGGAGTTAAGAAC-1	-0.0210196	0.338828	-0.200739	1.05331	-0.0731816	-0.14693	-0.160757	1.1144	1.03407	1.06828	0.205921	1.03425	0.257176	-0.435997	0.203965	1.36392	0.0652759	-0.0613391	-0.0726789	G1
opc1T_AGTGGGATCAGGTAAA-1	-0.0560525	0.335619	0.322437	1.32211	-0.119485	0.605742	1.09055	1.5928	-0.175733	-0.10055	0.065537	0.915727	1.16212	0.755831	1.65388	1.72542	-0.0459312	-0.132252	-0.0253622	G1
opc1T_AGTGGGATCTAACTCT-1	-0.0587297	0.552334	0.140621	1.39515	-0.0479573	0.916569	1.14025	1.79835	-0.188469	-0.105338	0.164655	0.907333	1.44845	0.804535	0.887607	1.78597	0.348038	-0.0509952	-0.0832657	G1
opc1T_AGTGTCAAGAAACGCC-1	-0.0598193	0.286068	0.305464	1.46882	-0.112301	0.267352	0.85419	1.79715	-0.199497	-0.178589	0.0826799	0.744337	0.772248	1.062	1.46619	1.82208	0.0471824	-0.0177405	-0.0602112	G1
opc1T_AGTGTCAAGATCTGCT-1	-0.0540099	0.217532	-0.175001	1.66514	-0.118157	-0.230849	-0.31512	1.98064	0.0504986	-0.0712748	0.117739	0.914388	-0.00216553	-0.10911	-0.0433426	1.8242	-0.257248	0.027435	0.0521825	G2M
opc1T_AGTGTCAAGGATGTAT-1	-0.0104321	0.249601	0.510415	1.62527	0.0134954	0.450852	0.892675	1.8442	-0.239775	-0.262236	0.140554	0.655469	1.0343	0.863154	1.14008	1.80842	0.223231	0.0543812	-0.0700041	S
opc1T_AGTGTCAAGGGTGTGT-1	-0.0466	0.760766	0.137336	1.53174	-0.104969	0.858154	1.07664	1.85295	-0.098338	0.0017997	0.102843	1.13464	1.17543	0.543623	0.691119	1.84965	0.215461	-0.0590313	-0.00504049	G1
opc1T_AGTGTCAAGGTAGCTG-1	-0.0667807	0.855217	-0.0842594	1.4402	-0.0567231	0.395045	0.298488	1.62591	0.0621884	0.10301	-0.00281325	1.1744	0.727468	0.285726	0.57447	1.7693	-0.00515516	-0.068194	-0.120116	G1
opc1T_AGTGTCACAGCGATCC-1	-0.0283923	0.21771	-0.286019	1.11438	-0.0841936	-0.0455518	-0.0675868	1.2908	1.07624	1.03278	0.139301	0.802344	0.315594	-0.286968	0.0570179	1.44574	0.233229	-0.0491656	-0.068155	G1
opc1T_AGTGTCACATACAGCT-1	-0.0540142	0.486459	0.468681	1.35333	-0.116495	0.500926	1.02277	1.59079	-0.240459	-0.266022	-0.0756335	0.827729	1.0815	0.72367	1.14448	1.62614	0.25992	0.0292667	-0.0501127	S
opc1T_AGTGTCAGTCTCGTTC-1	0.412156	0.505338	-0.293558	1.02091	0.389667	0.0190892	-0.0374509	1.06463	0.217323	0.442933	1.1719	0.906294	0.336414	-0.313156	0.324419	1.7097	0.0933601	0.560757	0.10085	S
opc1T_AGTGTCAGTCTCTCGT-1	-0.0603143	0.1903	0.471941	1.69217	-0.112547	-0.0582418	0.441044	2.13731	-0.214627	-0.39203	-0.00841684	0.450858	0.44627	0.126773	0.943357	2.12308	0.0319367	-0.0369039	-0.0621509	G1
opc1T_AGTGTCAGTCTTGCGG-1	0.00721428	0.5198	0.18186	1.60998	-0.0421167	0.341479	1.06529	1.91394	-0.294283	-0.29848	0.208874	0.846554	0.884152	0.899803	1.64292	1.82652	0.208313	-0.0921477	-0.00805731	G1
opc1T_AGTGTCAGTGTTGGGA-1	-0.0410296	0.488813	0.373195	1.72574	-0.0974083	0.633564	1.15373	1.91291	-0.127076	-0.224785	-0.000265675	0.871994	1.0446	1.15521	1.71073	1.96552	0.189063	-0.0275896	-0.0132886	G1
opc1T_AGTGTCATCATGGTCA-1	-0.0176299	0.72113	0.279385	1.43461	-0.0713824	0.723202	0.871658	1.66613	-0.0809743	0.0648918	0.155638	1.03351	1.02196	0.462532	0.724825	1.77221	0.300124	0.010644	-0.0549043	S
opc1T_AGTGTCATCTTCCTTC-1	0.0899668	0.659446	0.246952	0.61155	0.118717	0.536895	1.0017	0.777364	-0.165546	-0.248814	0.0179051	1.14524	1.20834	0.807671	0.346366	0.878262	0.39454	-0.0704438	0.00853635	G2M
opc1T_AGTGTCATCTTGTCAT-1	0.120243	1.20783	0.354668	1.06745	0.0858493	1.00771	0.926755	1.32477	0.0335435	0.361315	0.661109	1.57711	1.28878	0.191355	0.87642	1.44095	0.296148	0.283378	-0.0336378	S
opc1T_AGTTGGTAGCGTGAAC-1	-0.0489651	0.445188	0.375738	1.46775	-0.104508	0.564493	1.19265	1.61423	-0.208575	-0.173469	0.13267	0.902456	1.08167	1.22585	1.78553	1.69377	0.0324273	0.00502749	-0.0522751	S
opc1T_AGTTGGTAGCTGTTCA-1	-0.0426394	-0.270295	-0.21116	2.31857	-0.0276509	-0.341251	-0.47406	2.61806	0.118185	-0.0246981	0.0250452	0.28746	-0.0969406	-0.246731	0.0455934	2.49503	-0.257895	-0.0457749	-0.122156	G1
opc1T_AGTTGGTAGGATGCGT-1	-0.0444048	0.3243	0.178784	1.46934	-0.110438	0.328905	0.761022	1.60375	-0.405932	-0.444566	-0.0139053	0.927389	0.983266	0.846722	0.353943	1.74875	-0.0175568	-0.0340431	-0.0672211	G1
opc1T_AGTTGGTAGTAACCCT-1	-0.0541198	0.445306	-0.120302	1.40487	-0.0697998	-0.190865	-0.329443	1.37466	0.884568	0.770552	0.019781	1.2162	0.156157	-0.449743	-0.142006	1.58015	0.145742	-0.128304	-0.12099	G1
opc1T_AGTTGGTCAAGCGCTC-1	-0.0458039	0.522944	0.247172	1.36378	-0.107529	0.727098	1.02348	1.5696	-0.291425	-0.315715	-0.144168	1.33198	1.42134	0.698056	0.721698	1.56324	0.198533	-0.0521813	0.0321304	G2M
opc1T_AGTTGGTCACAAGTAA-1	0.065094	0.591606	0.175278	1.28816	0.042357	0.55195	1.15529	1.63195	-0.15697	-0.213817	0.194741	0.866229	1.12137	1.00588	0.89563	1.7128	0.125875	0.0478997	-0.0483596	S
opc1T_AGTTGGTCACACCGAC-1	-0.0448966	-0.152556	-0.179872	1.95957	-0.113053	-0.497449	-0.477712	2.05968	-0.23875	-0.16581	0.128656	0.402524	-0.107803	-0.211954	0.360555	2.09997	-0.114043	0.0800354	-0.0519712	S
opc1T_AGTTGGTCACCCATTC-1	-0.045703	0.236601	-0.203981	1.78422	-0.103457	-0.0631379	-0.258263	2.06609	0.299373	0.263961	0.133907	0.844386	0.182154	-0.362618	0.138031	2.10263	-0.208753	-0.0640337	-0.0649129	G1
opc1T_AGTTGGTCACGACGAA-1	0.0193776	0.3481	-0.208014	0.877152	-0.0165532	-0.136142	-0.187917	0.87554	1.37528	1.24913	0.100391	1.04631	0.261612	-0.431869	0.0328131	1.00106	0.397598	0.0182107	0.0332203	G2M
opc1T_AGTTGGTCACGGCTAC-1	0.00779775	0.613279	0.388028	1.55171	-0.0494774	0.652043	1.15776	1.79737	0.025443	-0.100598	0.0685245	0.829516	1.12374	0.699022	1.59692	1.91056	0.259216	-0.135551	-0.0502106	G1
opc1T_AGTTGGTCAGACGCAA-1	-0.0424024	0.15652	0.0355435	2.08149	-0.113907	-0.25115	-0.191279	2.22476	-0.210674	-0.242781	0.0382965	0.447065	0.0816837	-0.245068	0.413169	2.39962	-0.375551	-0.0513596	-0.012219	G1
opc1T_AGTTGGTGTACAGACG-1	-0.049029	0.310074	0.198289	1.49225	-0.115591	0.391306	0.694681	1.79121	-0.155237	-0.229341	-0.0161061	0.723955	0.83674	0.367524	0.802773	1.75564	0.183682	-0.026671	-0.0742357	G1
opc1T_AGTTGGTGTCCAACTA-1	0.023246	0.391845	0.095874	1.32638	-0.00285871	0.391445	0.640108	1.53415	-0.111323	-0.275072	0.351033	0.750419	0.905031	0.322973	0.907597	1.69313	-0.0174196	0.142331	-0.031983	S
opc1T_AGTTGGTGTCCTGCTT-1	-0.0554745	0.508122	0.608382	1.29913	-0.115739	1.07325	1.51559	1.38559	-0.193092	0.00806246	-0.0144581	1.09588	1.64937	1.01099	1.28733	1.5562	0.322642	-0.0132664	-0.0191689	G1
opc1T_AGTTGGTGTCTCCATC-1	0.0228607	0.486039	0.295056	1.26438	0.0185755	0.478044	0.918699	1.44925	-0.174282	-0.0876581	0.373294	0.789802	0.914139	0.676995	1.06371	1.65888	0.206173	0.16609	-0.0200748	S
opc1T_AGTTGGTGTGCAGACA-1	-0.0568857	0.174295	0.243375	1.5305	-0.104098	0.393538	0.967855	1.84822	-0.174094	-0.24257	-0.125436	0.806143	1.06342	0.655033	0.972179	1.78234	0.393948	-0.020654	-0.00227543	G1
opc1T_AGTTGGTGTTAGTGGG-1	-0.0663564	0.7844	0.167746	1.2392	-0.128675	0.780484	0.970803	1.68025	-0.128628	0.0173319	-0.0307763	1.04185	1.02077	0.500048	0.767292	1.59155	0.254822	-0.0250334	-0.0205738	G1
opc1T_AGTTGGTTCAGTCCCT-1	0.0625686	0.267505	0.278091	1.86978	-0.0392571	0.163163	0.60082	1.99458	-0.170981	-0.191247	0.033433	0.832035	0.806433	0.826179	0.574441	1.98785	-0.0114522	-0.136981	-0.0273499	G1
opc1T_AGTTGGTTCAGTTAGC-1	-0.0615188	1.03911	0.261566	0.803308	-0.110538	0.773454	0.603808	1.19575	0.0442499	0.433053	0.0493901	1.57945	0.900892	0.264476	0.844853	1.33933	0.860197	-0.0838089	-0.089681	G1
opc1T_AGTTGGTTCCTAAGTG-1	-0.00861039	0.338485	0.375317	1.36957	-0.0282825	0.694089	1.08923	1.75756	-0.232652	-0.184871	0.00715564	0.811618	1.12398	0.910674	1.50128	1.71996	0.484529	-0.0273144	-0.0694784	G1
opc1T_AGTTGGTTCTTGCCGT-1	-0.0516296	-0.0549182	0.323455	1.69771	-0.0659604	0.219951	0.758696	2.03329	-0.341478	-0.316413	0.138886	0.682406	0.752507	0.723475	1.34766	1.9946	-0.266876	-0.0795602	-0.0278644	G1
opc1T_ATAACGCAGCTGAAAT-1	-0.0571282	0.286447	-0.0933801	1.7202	-0.0829024	-0.065703	-0.101131	1.94715	0.326327	0.280011	-0.0962704	0.747923	0.29469	-0.13042	0.274029	1.81778	-0.247781	-0.0563319	-0.0285159	G1
opc1T_ATAACGCAGGATGTAT-1	-0.0490535	-0.0574391	-0.250593	2.323	-0.104136	-0.491578	-0.439594	2.49486	-0.133529	-0.212217	0.0591309	0.179852	-0.218077	-0.335614	0.214675	2.5422	-0.274485	-0.0932944	-0.022429	G1
opc1T_ATAACGCCAAGGACTG-1	-0.0485995	0.337397	0.0535846	1.7536	-0.0527592	0.491292	0.800022	1.97576	-0.181278	-0.145587	0.133961	0.753596	0.905061	0.684765	0.893905	2.0057	0.161211	-0.0532494	-0.0397942	G1
opc1T_ATAACGCCAGCAGTTT-1	-0.0175611	0.116334	-0.241599	1.63151	-0.0189695	-0.133466	-0.0837719	1.93417	0.365893	0.0722669	-0.0310829	0.867362	0.250333	-0.199643	0.2281	1.77911	0.0245418	-0.13198	-0.00779679	G1
opc1T_ATAACGCCATAGGATA-1	-0.0608636	0.76438	0.235736	1.48032	-0.0992388	0.109062	0.0471035	1.52349	-0.000911629	-0.127638	0.174908	1.13871	0.458448	0.0215539	0.162637	1.71562	-0.198979	-0.0713017	-0.0996014	G1
opc1T_ATAACGCCATGAAGTA-1	-0.0650263	0.283054	0.0593616	1.58979	-0.122657	0.166303	0.54269	1.7612	0.482604	0.15266	-0.0170684	0.810161	0.700046	0.406463	0.759247	1.67885	0.24475	-0.0963941	0.0124241	G2M
opc1T_ATAACGCCATTTCAGG-1	-0.0379096	0.104123	-0.0677291	2.09539	-0.0962251	-0.299403	-0.270272	2.37631	0.0350038	-0.0819629	-0.03511	0.715631	0.0418493	0.346069	0.242513	2.20973	-0.24759	-0.128681	-0.0020822	G1
opc1T_ATAACGCGTACGAAAT-1	-0.0511819	0.334221	0.172188	1.30696	-0.0472049	0.614523	1.10443	1.57254	-0.111833	-0.152115	0.122973	1.0487	1.21576	0.971049	0.759171	1.64109	0.204917	-0.055519	0.00774919	G2M
opc1T_ATAACGCGTAGCGATG-1	-0.0617035	0.257592	-0.21071	1.47059	-0.112271	-0.266556	-0.395286	1.51765	0.790699	0.760028	0.0296633	0.920277	-0.015377	-0.328315	0.195568	1.60828	-0.212211	0.00716807	-0.0783576	S
opc1T_ATAACGCGTGATAAAC-1	-0.00163254	0.243734	0.395327	1.39678	-0.0647782	0.508375	1.10922	1.70663	-0.0857646	-0.069504	0.0430107	0.803921	1.10592	0.960696	1.09465	1.8208	0.258824	-0.0714532	0.0238954	G2M
opc1T_ATAACGCGTTAAGAAC-1	-0.0708987	0.707107	0.158046	1.18402	-0.114845	0.451627	0.799511	1.41942	-0.00856862	-0.0459653	-0.0149306	0.946066	0.936804	0.501828	0.920368	1.56934	0.092631	-0.108517	0.00500238	G2M
opc1T_ATAACGCGTTACAGAA-1	-0.0431159	-0.0474996	-0.305928	2.27367	-0.0970373	-0.494531	-0.48091	2.47299	-0.176744	-0.385653	0.0279116	0.426345	-0.190857	-0.355154	-0.171534	2.37288	-0.20323	0.0256775	-0.108668	S
opc1T_ATAACGCGTTCGAATC-1	-0.0371815	0.346247	-0.0938537	1.68014	-0.0906395	0.25987	0.720273	1.95289	-0.134063	-0.241214	0.190098	0.777052	0.921626	0.645326	1.40927	2.0521	-0.186317	0.00139964	-0.075566	S
opc1T_ATAACGCTCGCAAGCC-1	-0.0441169	0.53719	0.104278	1.60761	-0.104229	0.164274	0.628428	1.95128	-0.0872235	-0.2563	-0.0347981	0.862704	0.699226	0.10716	1.0536	2.01838	0.0296554	-0.0816492	-0.0150577	G1
opc1T_ATAACGCTCGTATCAG-1	-0.0272199	0.169595	0.103963	1.60701	-0.01916	0.0141403	0.450283	1.88083	-0.222854	-0.364417	0.097846	0.763085	0.558428	0.814802	0.574071	2.03224	-0.0733628	-0.112064	-0.0592459	G1
opc1T_ATAAGAGAGAAACCGC-1	-0.0466844	-0.0136243	-0.119272	2.11043	-0.100754	-0.239786	-0.010807	2.11803	-0.234668	-0.207433	0.021851	0.817257	0.25995	0.303626	0.0850715	2.07281	0.0894382	-0.0358033	-0.0516306	G1
opc1T_ATAAGAGAGCACACAG-1	-0.0473001	0.574554	0.478713	1.49279	-0.0632751	0.670692	1.17166	1.69385	-0.102963	-0.0988746	0.104329	0.87299	1.11119	0.799021	1.24584	1.75895	0.295232	-0.0733826	-0.0835499	G1
opc1T_ATAAGAGAGCTAGTCT-1	-0.0519791	0.0926839	-0.286541	1.39282	-0.10571	-0.189807	-0.285659	1.6351	1.00732	0.743103	0.00438055	0.767009	0.161107	-0.214933	0.010909	1.54735	-0.0729135	0.00631541	0.00285057	S
opc1T_ATAAGAGAGGCGCTCT-1	-0.0411425	0.58349	0.598072	1.46987	-0.0930962	0.473251	1.11137	1.84416	-0.183147	0.0323733	0.104694	0.830318	0.897863	0.481598	1.45656	1.79513	0.389947	-0.113865	-0.111448	G1
opc1T_ATAAGAGAGTCCAGGA-1	-0.0402964	0.0359054	-0.257454	1.89783	-0.0839296	0.00572889	-0.00529207	2.10903	0.203622	0.0703592	0.0390404	0.652223	0.297857	-0.286119	0.290466	2.09753	-0.331383	-0.0794756	-0.0826264	G1
opc1T_ATAAGAGAGTCCCACG-1	0.000575594	0.527101	-0.0647689	1.31503	0.0334534	0.201026	0.146756	1.42041	0.971314	0.701396	0.0197377	1.3526	0.627479	-0.0156322	0.203588	1.44045	-0.0214706	-0.0467244	-0.0206964	G1
opc1T_ATAAGAGGTAAGTAGT-1	-0.066131	0.392459	-0.113627	1.07894	-0.116515	0.0095752	-0.133919	1.24481	1.10297	1.06807	0.32834	0.905816	0.353863	-0.295853	0.203945	1.5037	0.176794	-0.0212029	-0.105549	G1
opc1T_ATAAGAGGTGGAAAGA-1	-0.0419373	0.195559	0.405136	1.493	-0.100384	0.704113	1.39012	1.67962	-0.158477	-0.236119	-0.0187154	0.734645	1.23437	1.00193	1.50429	1.90748	0.495447	-0.0927455	-0.037632	G1
opc1T_ATAAGAGGTTTGACTG-1	-0.00202806	0.211028	-0.293519	1.45263	-0.0708801	-0.361002	-0.364407	1.63247	0.617928	0.544373	-0.0045252	0.977582	0.106499	-0.227194	0.22027	1.68897	-0.237341	-0.0404796	-0.0552389	G1
opc1T_ATAAGAGTCGCCTGAG-1	-0.00257076	0.339064	0.253555	1.75856	-0.0592128	0.506446	1.01101	1.99996	-0.232689	-0.248991	0.0452269	0.823399	0.90527	0.96475	1.58452	2.02231	0.0911455	-0.104238	-0.00433838	G1
opc1T_ATAAGAGTCTCTTGAT-1	-0.0391711	0.475319	0.40205	1.48249	-0.0850157	0.473766	1.17757	1.67222	0.034165	-0.125701	0.126966	0.963068	1.18411	0.480095	1.18732	1.7157	0.569126	0.0308328	0.0214113	S
opc1T_ATAAGAGTCTGACCTC-1	-0.0348863	0.234606	-0.00706309	2.11173	-0.0912291	-0.369407	-0.335994	2.22219	0.289096	0.0775956	0.0606449	0.658873	-0.0497358	-0.144889	0.179898	2.29122	-0.155345	-0.109634	-0.0885119	G1
opc1T_ATAGACCAGATAGGAG-1	-0.0646573	0.518586	0.225626	1.36669	-0.0828679	0.482413	0.753826	1.68415	-0.130215	-0.101571	0.066893	0.940883	0.777641	0.43634	0.768559	1.67444	0.181768	-0.0267584	-0.0595616	G1
opc1T_ATAGACCAGGGTCGAT-1	-0.0431457	0.142422	0.211935	1.61259	-0.100011	0.37667	0.635243	1.86112	-0.325119	-0.216844	0.0376204	0.740838	0.88536	0.806965	0.769055	1.82918	0.201986	-0.0254572	-0.00521907	G1
opc1T_ATAGACCCAATCCAAC-1	-0.0502324	-0.0229392	0.1188	1.77849	-0.111648	-0.0499237	0.330103	2.11736	-0.0729215	-0.278436	-0.111861	0.333308	0.388361	0.346333	0.711969	2.04711	0.103134	-0.1046	-0.0956603	G1
opc1T_ATAGACCCACGTCTCT-1	0.0109082	0.250486	-0.0601607	1.35008	-0.103427	-0.159861	-0.231657	1.74498	0.504675	0.315802	0.083174	0.881059	0.262346	-0.0406284	0.0459261	1.69739	-0.225308	-0.0545333	0.0163353	G2M
opc1T_ATAGACCCAGTAAGCG-1	-0.0509689	-0.0552886	-0.21651	1.28935	-0.0685543	-0.0584352	-0.220015	1.57954	1.16657	0.958007	-0.0505779	0.978107	0.448885	-0.23782	0.133076	1.51473	-0.248852	-0.102884	-0.0589694	G1
opc1T_ATAGACCCAGTATCTG-1	-0.0570972	0.113644	0.194321	1.39922	-0.0902515	0.247367	0.543086	1.74464	-0.20226	-0.320738	-0.00877993	0.709075	1.02329	0.673531	0.376068	1.70269	0.240587	-0.0760982	0.01979	G2M
opc1T_ATAGACCGTATAATGG-1	-0.0282333	1.07841	0.523206	0.994642	-0.0884345	1.1724	1.2688	1.23013	-0.0817943	0.140524	0.211519	1.52598	1.41897	0.393667	1.1628	1.4732	0.429302	-0.0459622	-0.0239577	G1
opc1T_ATAGACCGTCTCACCT-1	-0.00259467	0.400122	0.370033	1.67639	-0.00657709	0.573345	1.14459	1.91093	-0.186486	-0.330977	-0.00801433	0.959682	1.23092	0.830312	0.9328	1.95923	0.339157	-0.0410167	0.0257362	G2M
opc1T_ATAGACCGTGTTTGGT-1	-0.0381576	0.50795	0.338811	1.63655	-0.0909031	0.652518	1.30052	1.93326	-0.137162	-0.0860326	0.1287	0.787133	0.999888	0.860245	1.78186	2.12286	0.29287	-0.0720417	-0.0536626	G1
opc1T_ATAGACCTCCGCGTTT-1	0.0525822	0.337967	0.236987	1.26795	0.0420508	0.438289	0.960211	1.62868	-0.0615334	-0.247022	0.0966355	0.909435	0.974405	0.948436	1.59757	1.66714	0.218905	-0.0111132	-0.0291384	G1
opc1T_ATAGACCTCGAGGTAG-1	-0.0109337	0.340644	0.171656	1.32674	-0.0681403	0.719048	1.10675	1.41057	-0.123169	-0.120596	0.0285192	0.896206	1.34544	0.980025	0.734807	1.52196	0.281653	-0.109665	-0.0309524	G1
opc1T_ATCACGAAGCCACGCT-1	-0.0203463	0.499593	0.261203	1.30021	-0.00629154	0.453313	0.987851	1.33644	-0.0537291	-0.199873	0.118012	0.887301	0.960085	1.01775	0.888589	1.70343	0.193819	-0.122117	-0.00793708	G1
opc1T_ATCACGAAGGAGCGAG-1	-0.0449506	0.368325	0.266271	1.75441	-0.100039	0.319775	0.751754	2.1586	-0.165158	-0.272658	-0.000503758	0.658118	0.725218	0.644559	1.01614	2.07489	0.171989	0.0503358	-0.128764	S
opc1T_ATCACGAAGGCTATCT-1	-0.0510962	0.472343	0.22242	1.30025	-0.111147	0.485567	0.935878	1.65731	-0.190094	-0.134174	0.0409016	1.00927	0.916606	0.843191	1.06807	1.79658	0.245235	-0.0452194	-0.0330371	G1
opc1T_ATCACGAAGGGTATCG-1	-0.0351153	0.028069	-0.234638	1.8584	-0.0944	-0.29701	-0.07238	2.05153	0.0947221	0.0322906	0.0671092	0.429586	-0.0678725	-0.188495	0.511701	2.33432	-0.123219	-0.045202	-0.0879756	G1
opc1T_ATCACGAAGTGTCCCG-1	-0.0601264	0.826872	0.403833	1.20933	-0.110173	0.845297	1.40204	1.52512	-0.00952775	0.0306576	-0.0467417	1.24328	1.56532	0.421518	1.20245	1.5483	0.641647	-0.0347422	-0.176888	G1
opc1T_ATCACGACAACGCACC-1	0.609056	0.78228	0.463215	0.920693	0.684162	0.91686	1.06495	1.1682	-0.130959	0.154787	0.820415	1.31182	1.07982	0.796314	0.629857	1.29437	0.388578	0.194651	0.493864	G2M
opc1T_ATCACGACATACAGCT-1	-0.0411877	0.318677	0.236562	1.13968	0.00170215	0.254467	0.573455	1.52239	-0.192003	-0.0721799	0.0700932	0.888942	0.616139	0.365225	0.744522	1.55769	0.306491	-0.116489	-0.0628082	G1
opc1T_ATCACGAGTCTCTTAT-1	-0.0472306	0.389588	-0.0260953	1.33699	-0.103643	0.359989	0.734111	1.38981	0.197599	0.0993479	0.00373434	1.02184	0.859986	0.458848	0.933267	1.49674	0.214643	-0.12777	-0.0932716	G1
opc1T_ATCACGAGTTTCCACC-1	-0.0438055	0.0889406	0.330793	1.82596	-0.0510875	0.398756	0.693467	1.94314	-0.237667	-0.282755	0.180381	0.650483	0.865249	1.04462	0.67467	1.97031	0.0560129	-0.0861571	-0.0988864	G1
opc1T_ATCACGATCAAGCCTA-1	-0.0463168	0.568824	-0.132317	1.07482	-0.109599	-0.173796	-0.225936	1.15104	0.669109	0.729145	0.174905	0.931102	0.106733	-0.352006	0.247283	1.29806	0.0569106	-0.0920622	-0.0795381	G1
opc1T_ATCACGATCTCTTATG-1	0.111797	0.392363	0.31829	1.42368	0.0900115	0.585238	1.11754	1.69781	-0.0247824	-0.023849	0.0728243	0.829434	1.12223	1.00138	1.05722	1.72316	0.223385	-0.0609731	-0.0129266	G1
opc1T_ATCATCTAGAAGGCCT-1	-0.0322177	0.0890598	-0.259409	1.33894	-0.0791795	-0.214458	-0.29911	1.69431	1.04904	0.842274	-0.0571919	0.914814	0.22809	-0.283109	0.0229845	1.66047	-0.0330223	-0.0490823	-0.00505498	G1
opc1T_ATCATCTAGAGGTTGC-1	-0.0565413	0.0852555	-0.0214501	1.89739	-0.123639	-0.0491497	-0.207708	1.85277	0.487081	0.356431	-0.0634854	0.861483	0.201603	-0.341458	0.14284	1.91488	-0.0204214	-0.0555595	0.0152483	G2M
opc1T_ATCATCTAGTGTACTC-1	-0.0647573	0.868244	0.074553	1.36851	-0.06068	-0.0886185	-0.128935	1.54764	0.418363	0.56537	0.127034	1.05039	0.202841	-0.191168	0.263497	1.87207	0.176817	-0.0886657	-0.105272	G1
opc1T_ATCATCTAGTGTCCCG-1	-0.0300898	0.393171	0.229607	1.52244	-0.0286922	0.359113	1.2043	1.79139	-0.113072	-0.261078	0.0549943	0.717645	1.01778	1.11958	1.86475	1.84485	0.133318	-0.0657169	-0.0165162	G1
opc1T_ATCATCTCAGGTCTCG-1	-0.0519462	0.569621	0.158852	1.51586	-0.0676521	0.713788	0.830603	1.7177	-0.193599	-0.203944	0.114754	0.995424	1.16686	0.527381	0.864687	1.74582	0.220145	-0.103896	-0.0925526	G1
opc1T_ATCATCTGTAAGTGTA-1	-0.0545868	0.508656	0.243094	1.58133	-0.114637	0.384985	0.813047	2.02076	-0.298183	-0.403738	-0.0340749	0.69096	0.666328	0.762035	1.10585	1.98295	0.335952	-0.0801561	-0.0679277	G1
opc1T_ATCATCTGTAGAGTGC-1	0.660198	0.247733	-0.353098	1.22262	0.687763	-0.134922	-0.228961	1.33627	0.647869	0.566628	0.688632	1.04027	0.207214	-0.327976	-0.147979	1.3839	-0.191238	0.073829	0.532201	G2M
opc1T_ATCATCTGTCCCTTGT-1	-0.00372825	0.105562	-0.196949	2.02691	0.000660136	-0.433079	-0.363492	2.16387	-0.200838	-0.390051	0.0458614	0.56569	-0.0563035	-0.291229	0.016606	2.19422	-0.3793	-0.0712418	-0.0220716	G1
opc1T_ATCATCTTCACATACG-1	-0.0639895	0.17665	-0.0427184	1.2643	-0.111855	-0.0681647	-0.25367	1.17957	1.00276	1.0463	0.199784	0.86225	0.155442	-0.330897	0.388172	1.49616	0.0575984	-0.079574	-0.0781726	G1
opc1T_ATCATCTTCATTTGGG-1	0.000825826	0.661392	0.1941	1.59924	-0.0600546	0.737501	1.04848	1.89334	-0.0457687	-0.170721	0.160262	0.952062	1.29534	0.615732	1.11793	1.84814	0.385182	-0.0550016	-0.0145956	G1
opc1T_ATCATCTTCTGGGCCA-1	0.0044242	0.843848	0.27798	1.27511	0.00323172	0.471992	0.563729	1.37036	-0.177715	0.034364	0.733686	0.959033	0.721843	0.0832927	0.715172	1.64621	0.265343	0.298751	-0.0493236	S
opc1T_ATCATGGCAGCCTTTC-1	-0.0356339	0.156754	0.324319	2.04122	-0.0968518	0.419597	0.98258	2.39565	-0.254238	-0.266574	0.00508242	0.421717	0.724815	0.639034	1.68335	2.32298	0.328189	-0.10531	-0.060472	G1
opc1T_ATCATGGCAGGTCGTC-1	0.00823816	0.418251	0.244293	1.66682	-0.0508413	0.264492	0.813037	1.92762	-0.145252	-0.279218	0.192531	0.843296	1.00519	0.860529	1.52261	1.86128	0.160932	0.0744029	0.0431198	S
opc1T_ATCATGGCAGTCGATT-1	0.00125215	0.109205	-0.0963107	1.46852	-0.0598801	0.155696	0.405918	1.77123	-0.193951	-0.29671	-0.0513466	0.715052	0.700581	0.747411	0.42613	1.62866	0.0745561	-0.0747729	-0.0730126	G1
opc1T_ATCATGGCATGTCTCC-1	-0.0515264	0.135648	0.377785	1.81404	-0.0976762	-0.0665245	0.587125	2.11478	-0.0650226	-0.114107	0.0918217	0.592519	0.46244	0.860223	1.38589	2.1613	-0.218931	-0.104817	-0.101707	G1
opc1T_ATCATGGGTGGGTCAA-1	-0.0089917	0.201146	-0.185689	2.21349	-0.0195897	-0.391902	-0.409619	2.3936	-0.0169742	-0.108561	0.163503	0.450015	-0.203482	-0.203163	0.257608	2.41176	-0.232213	-0.0463392	-0.053297	G1
opc1T_ATCATGGGTGGTAACG-1	0.494965	0.378087	-0.260898	1.10189	0.506434	-0.2012	-0.421743	1.13546	0.756513	0.888738	1.32258	0.824871	0.0130689	-0.309403	0.0144447	1.3924	-0.15101	0.488619	0.228725	S
opc1T_ATCATGGTCACCACCT-1	-0.0619205	0.260216	-0.193527	1.09092	-0.0631981	0.184731	0.0658697	1.19082	1.27465	1.2742	0.164689	1.20122	0.68631	-0.235044	0.141902	1.44324	0.323275	-0.0681577	-0.00375649	G1
opc1T_ATCATGGTCCGCAAGC-1	-0.0452067	-0.183903	-0.227052	2.23249	-0.0398764	-0.493157	-0.54409	2.3685	-0.170849	-0.266099	-0.100341	0.392971	-0.348	-0.216104	-0.181487	2.3381	-0.259907	-0.0677254	-0.0322853	G1
opc1T_ATCATGGTCGAGCCCA-1	0.0273913	0.35796	0.1545	1.42797	-0.0340744	0.266611	0.263206	1.63112	0.433385	0.431644	-0.0394168	1.04194	0.750422	0.28551	0.52043	1.51647	0.161615	-0.0545704	-0.0286183	G1
opc1T_ATCATGGTCTCCCTGA-1	-0.0391702	0.193305	0.410276	1.64176	-0.0913602	0.283826	0.503305	1.88146	-0.112448	-0.0809493	0.118872	0.635392	0.801394	0.384967	0.613242	1.95887	0.0913374	-0.119043	-0.0530669	G1
opc1T_ATCCACCAGAAGGACA-1	-0.0446442	0.33311	0.199663	1.55875	-0.0416253	0.47121	0.898816	1.80192	-0.0371067	-0.0569784	0.230345	0.729011	0.997042	0.741339	1.00514	1.90413	0.191203	-0.0651098	-0.133782	G1
opc1T_ATCCACCAGATGAGAG-1	0.029614	0.0402374	-0.134404	1.83746	-0.00555	-0.0116525	0.388123	2.1471	-0.204337	-0.303902	0.0856711	0.414864	0.401941	0.462846	0.831409	2.09585	0.0711754	-0.0215533	-0.0306526	G1
opc1T_ATCCACCAGCACCGTC-1	-0.0428383	0.0567799	0.00998768	2.20019	-0.101058	-0.351193	-0.187988	2.37885	-0.0983544	-0.240369	0.0838584	0.381667	-0.133627	0.0706204	0.296837	2.2735	-0.134752	-0.0486616	0.0028586	G2M
opc1T_ATCCACCAGCGTCTAT-1	0.887035	0.346782	-0.259253	1.1642	0.936035	-0.125809	-0.210173	1.09806	0.815651	0.793985	1.43438	1.04154	0.222922	-0.340208	-0.123143	1.35843	0.0302439	0.626159	0.404944	S
opc1T_ATCCACCCAATGGACG-1	-0.0492129	0.398051	0.314781	1.49568	-0.0956508	0.680172	1.3269	1.77754	-0.214358	-0.253155	0.0102823	0.610819	0.950699	1.19666	1.53504	1.67716	0.288043	-0.0767505	-0.0355861	G1
opc1T_ATCCACCCACAGCCCA-1	-0.0293925	0.423093	-0.177574	1.23302	-0.0890252	-0.0445751	-0.373873	1.13151	1.16891	1.14687	0.333328	0.8105	0.0862173	-0.295547	0.207981	1.47723	0.0475047	0.0112416	-0.0458688	S
opc1T_ATCCACCCACTTAAGC-1	-0.0451784	-0.0910149	0.187389	1.8345	-0.0898836	0.210612	0.35252	1.92345	-0.427983	-0.41623	-0.205498	0.54385	0.778994	0.647334	0.195864	2.02862	-0.138142	-0.044625	-0.056174	G1
opc1T_ATCCACCCAGAGTGTG-1	-0.0455717	0.0926047	0.188173	1.43574	-0.0993521	0.441768	0.727371	1.65985	0.0922887	0.0471994	-0.077619	0.695092	0.95227	0.799408	0.49293	1.7171	0.165495	-0.00391579	-0.0447507	G1
opc1T_ATCCACCCAGTATCTG-1	-0.0138584	0.0706847	-0.136848	1.53643	-0.11702	0.0131126	-0.212487	1.70201	0.84011	0.475032	-0.0856434	0.912472	0.335021	-0.312484	-0.187915	1.66915	-0.101215	-0.0198231	-0.0162638	G1
opc1T_ATCCACCCATAGTAAG-1	-0.0413626	0.181111	0.116853	1.61652	-0.0472374	-0.0172422	0.287478	1.92339	-0.0983791	-0.151071	-0.00361005	0.697164	0.277171	0.668524	1.0963	1.85452	-0.0712078	-0.0361475	-0.0385526	G1
opc1T_ATCCACCGTGAGGGAG-1	-0.0486594	0.659547	0.711272	1.45054	-0.0497241	0.929519	1.50264	1.94745	-0.0822433	-0.134463	0.152794	1.17237	1.65593	1.00436	1.21836	1.79958	0.485988	-0.0722549	-0.0299465	G1
opc1T_ATCCACCGTGTTTGTG-1	-0.0615802	0.178348	-0.12646	1.31141	-0.0159187	-0.207625	-0.370191	1.60439	0.445602	0.465379	0.113364	0.823719	0.00942348	-0.140736	-0.027557	1.42994	-0.242838	0.0691249	-0.00493615	S
opc1T_ATCCACCGTTATTCTC-1	-0.0569878	0.181019	0.289413	1.55321	-0.0992679	0.502818	1.03785	1.74242	-0.151581	-0.215333	0.0591696	0.710067	1.16028	0.719512	1.12143	1.69684	0.475803	0.0721064	-0.0804864	S
opc1T_ATCCACCTCCGTAGGC-1	0.00886891	0.597639	0.0273693	1.44389	-0.0534646	0.142323	0.407308	1.67766	-0.215755	-0.279513	-0.136314	1.07944	0.681245	0.520038	0.740824	1.71218	-0.13485	-0.0905263	-0.108509	G1
opc1T_ATCCACCTCCTGCTTG-1	-0.0453867	-0.0278997	0.093116	1.85325	-0.111267	0.223908	0.57128	2.23675	-0.221978	-0.222806	0.0612389	0.603961	0.701736	0.998983	0.722051	2.08777	-0.325259	-0.0695678	-0.0687802	G1
opc1T_ATCCACCTCGGTCTAA-1	-0.0719309	0.051588	0.0991394	1.38836	-0.134782	-0.0540728	-0.0716777	1.51544	0.610884	0.714419	0.159081	0.64354	0.331458	-0.287	0.37974	1.66119	0.362619	-0.106265	-0.108242	G1
opc1T_ATCCACCTCGTGGGAA-1	0.0454844	0.182849	-0.0234565	1.50154	-0.00775742	0.0309881	0.334692	1.6421	-0.12493	-0.114979	-0.00873129	0.723697	0.554199	0.321243	0.769212	1.62043	-0.180928	-0.000467032	-0.055334	G1
opc1T_ATCCACCTCTGACCTC-1	0.0320369	0.613621	0.0285732	1.51189	-0.0235535	-0.181808	-0.211706	1.68662	0.19193	0.150635	0.0941965	0.970963	0.0639329	-0.191801	0.286434	2.07388	-0.0931282	-0.0711146	-0.0205298	G1
opc1T_ATCCGAAAGACAATAC-1	-0.0484668	0.312552	-0.0790081	2.02003	-0.0985116	-0.05761	0.0614595	2.40145	0.0109353	-0.0911608	0.0240779	0.859682	0.248654	-0.0486398	0.478354	2.26885	-0.125587	-0.000400707	-0.0235306	G1
opc1T_ATCCGAAAGACACTAA-1	-0.0625448	0.306276	-0.39498	1.33512	-0.11051	-0.0428801	0.0468518	1.50384	0.828788	0.684053	0.0283629	0.941271	0.330845	-0.284399	0.280878	1.46722	-0.0446958	-0.0758801	-0.0838995	G1
opc1T_ATCCGAAAGATGTTAG-1	-0.0312976	-0.0614266	0.109519	1.68728	-0.0966336	0.168675	0.564989	2.10271	-0.217621	-0.32412	0.026169	0.413028	0.7151	0.4365	1.14406	2.18766	-0.0206482	-0.125734	-0.0690743	G1
opc1T_ATCCGAAAGGCAAAGA-1	-0.0530491	0.293909	-0.220762	1.41334	-0.0648093	-0.121777	0.207944	1.50713	0.847016	0.686503	0.0577737	1.02921	0.427327	-0.172246	0.397509	1.6382	0.207182	-0.0170166	-0.0283025	G1
opc1T_ATCCGAAAGTGAAGTT-1	-0.052179	0.0722399	0.32901	1.78153	-0.0543793	-0.0822634	0.209994	1.90147	-0.225666	-0.224414	0.223887	0.801914	0.337393	0.441163	0.254134	1.76243	-0.0623407	-0.0437541	-0.0899618	G1
opc1T_ATCCGAACAAGGTTCT-1	-0.00173664	0.240926	-0.325787	1.17681	-0.0363561	-0.46636	-0.647087	1.24305	0.713335	0.682721	0.68417	0.559369	-0.296429	-0.490005	-0.0274092	1.64457	-0.171718	0.297779	-0.0287499	S
opc1T_ATCCGAACACTTCTGC-1	-0.0396236	-0.0169065	-0.309669	1.90795	-0.094276	-0.0993359	0.00671294	2.13931	0.220045	0.22917	0.0107984	0.785796	0.286719	-0.174698	0.229823	2.09938	-0.194277	-0.0218364	-0.00341694	G1
opc1T_ATCCGAACAGCAGTTT-1	-0.0631238	0.187749	-0.385135	1.78227	-0.068186	-0.0498689	-0.147333	1.6859	0.531001	0.342609	0.0775512	0.987622	0.306134	-0.177407	-0.0143176	1.84827	-0.11337	-0.00900118	-0.00588052	G1
opc1T_ATCCGAACAGCCAATT-1	-0.0402387	0.474067	0.263761	1.5011	-0.104149	0.524648	1.14001	1.87399	-0.126604	-0.25551	-0.0238126	0.825563	1.25335	0.889051	1.68797	1.82981	0.222588	-0.0676808	-0.0516846	G1
opc1T_ATCCGAACAGGACGTA-1	-0.0590238	0.667041	0.103898	1.07859	-0.108716	0.303283	0.430286	1.21621	-0.131596	-0.173157	-0.0499798	1.00677	0.670028	0.335143	0.785086	1.31677	0.252297	-0.0891564	0.0762206	G2M
opc1T_ATCCGAACATATACCG-1	0.0198005	0.50289	0.203338	1.57018	-0.0346364	0.50667	1.06207	1.97393	-0.260081	-0.29224	0.0221558	0.952631	0.968877	0.953851	1.55218	1.95293	0.108068	-0.0707015	0.0100345	G2M
opc1T_ATCCGAAGTCTTCGTC-1	-0.0460253	0.453056	0.213255	1.32085	-0.0909424	0.435862	1.13437	1.66019	-0.184618	-0.169808	0.0431425	0.744329	1.03033	1.1844	1.7994	1.69738	0.125958	-0.00826773	-0.12262	G1
opc1T_ATCCGAAGTTAAGAAC-1	0.0958345	0.396296	-0.218266	1.42906	0.118053	-0.48399	-0.480802	1.45935	-0.0347725	0.026688	0.730045	0.809857	-0.281481	-0.43353	0.226428	1.72607	-0.315067	0.227937	0.020599	S
opc1T_ATCCGAAGTTCCACTC-1	-0.0297221	0.294879	-0.117248	1.3415	-0.0616657	-0.0174994	-0.271018	1.36892	1.21695	1.1769	0.124866	1.06153	0.29153	-0.439551	0.0292553	1.56424	0.106443	-0.0972331	-0.109073	G1
opc1T_ATCCGAATCAGCAACT-1	-0.0109003	0.246841	-0.161954	1.89693	-0.067554	-0.156852	0.0797659	2.30812	-0.190023	-0.275413	-0.057	0.73133	0.189591	-0.13136	0.474959	2.26368	-0.273759	-0.0810288	-0.0391712	G1
opc1T_ATCCGAATCCAGTAGT-1	-0.0553056	0.23642	-0.0496005	1.67007	-0.0566763	0.0206301	0.617044	1.92136	0.0970856	-0.182832	-0.0312354	0.690128	0.647757	0.644651	0.810271	1.95553	-0.168298	0.0585737	-0.0376366	S
opc1T_ATCCGAATCCCAAGAT-1	-0.0484562	0.232916	0.19867	1.66347	-0.0895063	0.338945	0.7116	1.9428	-0.270449	-0.242253	0.0574975	0.781403	0.887855	0.771668	0.816227	1.92846	0.286843	-0.0950777	0.00512157	G2M
opc1T_ATCCGAATCTTGAGGT-1	-0.010524	0.390706	0.152692	1.42664	0.0079904	0.45793	1.0732	1.65637	-0.11734	-0.158038	0.0822059	0.745874	0.965786	0.918893	1.30804	1.84179	0.146232	-0.00819947	-0.093842	G1
opc1T_ATCCGAATCTTGTCAT-1	-0.0482971	0.0358341	-0.154462	1.60756	-0.106491	0.167986	0.722789	1.73359	-0.28156	-0.277183	0.0269013	0.66046	0.66009	1.08809	1.38816	1.78935	-0.0632464	-0.0297264	-0.033326	G1
opc1T_ATCGAGTCATAGACTC-1	0.0670921	0.225239	0.510744	1.33761	0.067454	0.66131	1.43107	1.56126	-0.113264	-0.0765393	-0.0130545	0.994252	1.35839	0.649501	1.21409	1.71289	0.494948	-0.103823	-0.083555	G1
opc1T_ATCGAGTCATAGTAAG-1	-0.0484006	0.40114	0.246305	1.32313	-0.113679	0.675162	1.17357	1.70863	-0.13919	-0.112907	-0.068573	0.955655	1.13296	1.14962	1.45278	1.7002	0.192848	-0.0698825	-0.0689692	G1
opc1T_ATCGAGTGTTTGGGCC-1	-0.0269753	0.511517	0.236637	1.66141	-0.0795079	0.514754	0.794258	1.96179	0.0360507	0.0157995	0.0740935	0.914095	0.882793	0.390491	1.15447	1.90842	0.350041	-0.0588222	-0.0435265	G1
opc1T_ATCGAGTTCAGCCTAA-1	-0.0449559	0.178704	0.233458	1.59852	-0.106928	0.490265	1.09778	1.79469	-0.123233	-0.237908	0.22302	0.775275	1.06834	0.888941	1.67648	1.88286	0.0721047	-0.0497724	-0.0574119	G1
opc1T_ATCGAGTTCATGCATG-1	-0.00744981	0.0714248	0.246328	1.53418	-0.0604077	0.543456	0.86172	1.7639	-0.114259	-0.117571	-0.0499694	0.63215	1.07795	0.998198	1.14698	1.84654	-0.118248	-0.0483652	-0.0285134	G1
opc1T_ATCGAGTTCATTGCGA-1	-0.0458726	0.361302	-0.0799019	1.59665	-0.106063	-0.080051	0.155396	1.94594	-0.22697	-0.275494	-7.58674e-05	0.759494	0.316131	0.401471	0.783535	2.014	-0.195693	0.0443506	-0.0798618	S
opc1T_ATCGAGTTCCACGAAT-1	-0.0515161	0.383604	0.283861	1.40543	-0.107012	0.616244	0.986243	1.75398	-0.0761963	-0.176879	-0.00633537	0.930336	1.22654	0.476713	1.04521	1.84193	0.249028	-0.0669279	-0.0454243	G1
opc1T_ATCGAGTTCCGGCACA-1	0.0593607	0.743577	0.426986	1.39865	0.0404555	0.582264	1.06132	1.59195	-0.119131	-0.0548343	0.197705	0.886656	0.987836	0.560223	1.34122	1.68634	0.258212	0.0431076	-0.0314728	S
opc1T_ATCGAGTTCTATCCTA-1	-0.0604578	0.452982	-0.00605233	1.71537	-0.115458	-0.130223	-0.0642665	1.84878	-0.188264	-0.162711	0.029198	0.561373	0.174418	-0.151774	0.224811	2.24294	-0.146748	-0.115677	-0.0883493	G1
opc1T_ATCGAGTTCTGCTGCT-1	-0.0471945	0.140618	-0.0503153	1.51002	-0.102616	0.217835	0.655031	1.79637	-0.132067	-0.215764	-0.0842352	0.976762	0.804228	0.943831	0.503598	1.72915	0.232587	0.0318614	-0.0198201	S
opc1T_ATCGAGTTCTGTACGA-1	-0.0650052	0.154692	-0.30307	1.45085	-0.132609	-0.0492269	-0.310406	1.46563	0.671549	0.501105	-0.00717954	0.967831	0.273599	-0.504296	-0.0234576	1.57641	-0.019973	-0.0058637	-0.0311904	G1
opc1T_ATCTACTAGAAACCTA-1	-0.0527838	0.717839	0.282019	1.44238	-0.0504166	0.567277	0.740726	1.5826	0.0070063	0.0878352	0.240583	1.02813	0.938476	0.280676	0.891891	1.68082	0.279926	-0.0283609	-0.0340639	G1
opc1T_ATCTACTAGACGACGT-1	-0.0463304	0.215494	0.235282	1.70058	-0.0364002	0.468589	1.08532	2.13303	-0.0592824	-0.127712	0.132839	0.811807	0.927511	0.880564	1.3762	2.0444	0.1645	-0.0238741	0.0149857	G2M
opc1T_ATCTACTAGCACACAG-1	0.00727828	0.43807	0.192467	1.24626	-0.00171232	0.555999	0.895032	1.44568	-0.233121	-0.208703	0.132686	0.910575	1.13873	0.729673	0.736699	1.51677	0.0924789	-0.0641798	0.00486639	G2M
opc1T_ATCTACTAGGATGGAA-1	-0.0393565	0.456322	-0.0571727	1.84386	-0.10754	-0.0247241	0.0383899	1.94157	0.248846	0.1355	0.145791	0.946458	0.4442	-0.162258	0.0267665	1.93231	0.141967	-0.104131	-0.0194123	G1
opc1T_ATCTACTAGTGGCACA-1	-0.0342458	0.274	-0.347516	1.55338	-0.0884987	-0.181961	-0.256172	1.65231	0.5062	0.456663	0.174071	0.740786	0.121704	-0.223224	0.215777	1.93381	-0.223496	-0.00356303	-0.0239675	G1
opc1T_ATCTACTCAATGAATG-1	-0.00866191	-0.00435265	-0.211147	2.00301	-0.11623	-0.23843	-0.379062	2.21332	-0.199889	-0.280353	0.04065	0.55166	-0.0727902	-0.201865	0.0947456	2.13845	-0.32048	0.00387735	0.00544511	G2M
opc1T_ATCTACTCACGAGAGT-1	0.0529248	0.0886868	-0.254062	1.87256	-0.00790493	-0.194779	-0.166929	2.11478	0.106442	-0.040712	0.223219	0.704174	0.158931	-0.298129	0.272511	2.02899	-0.00565711	-0.131135	0.022279	G2M
opc1T_ATCTACTCAGACGCTC-1	-0.0637229	0.274868	-0.0997732	1.44389	-0.0870274	0.288285	0.507593	1.78638	0.0463502	-0.0558839	0.11304	0.661317	0.822853	0.111814	0.759811	1.88661	0.0920634	-0.0445234	-0.0691438	G1
opc1T_ATCTACTCAGCGATCC-1	-0.0571567	0.640629	0.0959993	1.37762	-0.114344	0.817919	1.08476	1.51023	-0.0472117	-0.11808	-0.0542984	1.02054	1.2903	0.651063	1.07781	1.63037	0.575725	-0.0410296	-0.0904048	G1
opc1T_ATCTACTCAGGATTGG-1	-0.0403564	0.25114	-0.0571646	1.64433	-0.0928545	0.0885793	-0.0663349	2.01143	0.334556	0.487125	-0.0653939	1.14507	0.398948	-0.0271272	0.233569	1.90542	0.0446097	-0.118632	-0.033086	G1
opc1T_ATCTACTCAGTAAGAT-1	-0.0442097	0.0254467	0.0230054	1.58481	-0.0898466	-0.231025	0.0833248	2.08918	-0.165012	-0.21019	0.132698	0.527563	0.152175	-0.0661229	0.446055	1.98533	-0.0338393	-0.0397531	-0.0166583	G1
opc1T_ATCTACTCATGAGCGA-1	0.139243	0.663718	-0.0588465	1.30287	0.0885349	0.30328	0.362119	1.40455	-0.0388655	0.0447054	0.935274	1.01254	0.604445	0.00781963	0.444148	1.51117	-0.030433	0.437362	-0.0336682	S
opc1T_ATCTACTGTAGGGACT-1	-0.0769101	0.504882	-0.314769	1.43992	-0.0945367	-0.195374	-0.540016	1.5187	-0.000812364	0.126826	0.0362987	1.14655	-0.0527216	-0.425011	-0.368358	1.61173	-0.212739	-0.0796673	-0.0946326	G1
opc1T_ATCTACTGTCAACTGT-1	-0.0551726	0.355934	0.101986	1.68557	-0.112484	0.343977	0.771089	1.98483	-0.0311364	-0.124784	0.0305507	0.753907	0.806803	0.761019	1.01706	1.87208	0.164738	-0.14681	-0.0700422	G1
opc1T_ATCTACTGTCATTAGC-1	-0.0607235	0.396244	-0.225361	1.37016	-0.0525413	-0.238918	-0.21914	1.55228	0.802141	0.502041	0.115992	0.96326	0.12685	-0.310994	0.273631	1.67242	-0.250301	-0.153704	-0.112687	G1
opc1T_ATCTACTGTCCATCCT-1	-0.0262747	0.0877392	-0.237272	1.58733	-0.0844145	-0.115208	-0.377162	1.63526	0.792421	0.705043	-0.0694541	0.989403	0.126951	-0.452587	-0.108827	1.76853	0.00964676	-0.0136922	-0.132665	G1
opc1T_ATCTACTTCAACACTG-1	-0.00357461	0.202522	0.34574	1.85942	-0.0514917	0.293674	0.843772	1.94951	-0.0221904	-0.212283	-0.0482501	0.684515	0.788323	0.567832	0.98931	2.11321	0.41503	-0.12113	-0.0494436	G1
opc1T_ATCTACTTCACCAGGC-1	-0.0116195	0.86363	0.0974211	1.38277	-0.0683979	0.604539	0.679362	1.88965	-0.00812247	-0.0407121	0.0675845	1.11877	0.943756	0.488322	0.849284	1.87556	0.213985	-0.0448785	-0.0120316	G1
opc1T_ATCTACTTCAGTTTGG-1	-0.0636304	0.695811	0.334208	1.4013	-0.12183	0.867533	1.50589	1.5158	-0.0756081	-0.0344589	0.0598927	0.919693	1.39244	0.785717	1.85558	1.74086	0.516888	-0.0314244	-0.0710502	G1
opc1T_ATCTACTTCCCTGACT-1	-0.0773539	1.00698	0.31029	0.942533	-0.0863052	0.636178	0.727942	1.15614	-0.0936159	1.82764e-05	0.199743	1.13787	0.905752	0.216223	0.938797	1.54645	0.0787888	-0.0663793	-0.0579587	G1
opc1T_ATCTACTTCGAACTGT-1	0.144372	0.822255	0.264737	1.08919	0.16519	0.444557	0.5849	1.18618	-0.0846838	0.043662	0.897267	0.881472	0.756851	0.167065	0.767708	1.54579	0.339032	0.487986	-0.0315395	S
opc1T_ATCTACTTCGACAGCC-1	-0.0585609	0.631441	0.159176	1.45051	-0.11494	0.547303	0.772077	1.785	-0.181738	-0.241092	0.0664356	1.03766	1.02969	0.663063	0.70946	1.80955	0.193131	-0.0552035	-0.0742371	G1
opc1T_ATCTACTTCTAACCGA-1	-0.0558364	0.242435	0.123322	1.51061	-0.0736916	0.679606	1.27141	1.75479	-0.306814	-0.372207	-0.00225753	0.84961	1.34578	0.913018	1.04495	1.83728	0.382039	-0.0809643	-0.0715085	G1
opc1T_ATCTACTTCTCATTCA-1	0.00328837	0.341084	-0.278707	1.32535	-0.0979791	-0.123725	-0.0958404	1.33498	0.96665	1.0507	0.0643787	1.03407	0.250553	-0.25461	0.425259	1.59475	0.0889764	-0.0678327	0.00528796	G2M
opc1T_ATCTGCCAGATATGCA-1	0.0628516	0.183869	0.425417	1.83542	0.0618674	0.0938424	0.577877	1.85447	-0.263211	-0.241852	0.093412	0.851202	0.766565	0.681485	0.51563	2.09016	0.0452511	-0.0402285	-0.00939639	G1
opc1T_ATCTGCCAGATCCTGT-1	-0.0409198	0.0599019	0.0761905	1.57592	-0.100255	0.270994	0.542788	1.78836	-0.212038	-0.253481	-0.0221779	0.619527	0.811997	0.650699	0.751016	1.74693	0.230098	-0.0774189	-0.0549191	G1
opc1T_ATCTGCCAGCTCCTCT-1	-0.00560255	0.200559	0.151968	1.79291	-0.0559009	0.643967	0.921896	1.87516	-0.20757	-0.186903	-0.0161014	0.795787	1.16406	0.863445	0.808201	1.94363	0.121289	-0.128142	0.0399401	G2M
opc1T_ATCTGCCGTAAGTGTA-1	0.00203359	-0.121931	-0.00832691	1.86787	-0.0931339	-0.236697	-0.0515007	2.18015	-0.29155	-0.270602	0.0827594	0.401947	0.141785	0.772636	0.298864	2.14896	-0.297665	-0.0619289	-0.0697766	G1
opc1T_ATCTGCCGTCAGAATA-1	-0.0389875	0.524386	0.186488	1.52555	-0.0631193	0.451913	1.08206	1.81602	-0.0857015	-0.217575	0.0576949	0.787777	0.997431	0.796782	1.3096	1.84341	0.0915705	-0.0288895	0.021128	G2M
opc1T_ATCTGCCGTCTCTCTG-1	-0.0523351	-0.00905909	-0.0495617	2.01893	-0.0914685	0.0382727	0.0582448	2.52219	-0.0381143	-0.216069	-0.157045	0.696244	0.373069	-0.064802	0.433499	2.3704	-0.0668752	-0.101543	-0.0244957	G1
opc1T_ATCTGCCGTGAAATCA-1	-0.0486215	0.136686	-0.234589	1.74526	-0.110977	-0.220931	-0.0629186	2.01468	-0.112428	-0.179525	0.0511664	0.565463	0.172655	-0.216522	0.504117	2.20625	-0.49362	-0.110589	0.024628	G2M
opc1T_ATCTGCCGTGTCGCTG-1	-0.0635276	0.304773	-0.256532	1.39189	-0.13185	-0.0943619	-0.245306	1.48561	0.795294	0.596963	0.0971983	1.04436	0.236526	-0.371795	0.0948943	1.56259	-0.259801	-0.0994525	-0.0978189	G1
opc1T_ATCTGCCTCATGTGGT-1	-0.0385888	-0.0484377	-0.159928	1.87106	-0.00540762	-0.243809	-0.207148	2.17491	0.273442	0.0777295	0.216126	0.601646	0.030059	0.0872664	0.391383	2.17512	-0.248993	-0.0254227	-0.0491165	G1
opc1T_ATCTGCCTCCGAACGC-1	-0.0365581	0.175575	0.0699037	1.41211	-0.0561969	0.167561	0.611515	1.68487	-0.247294	-0.255144	0.0894202	0.641055	0.699822	0.855035	1.31589	1.78242	-0.0605059	-0.0445112	-0.0239513	G1
opc1T_ATCTGCCTCTTGTCAT-1	-0.0796294	0.34049	-0.244016	1.19002	-0.134757	0.0373007	-0.105866	1.24058	1.13492	1.22181	0.172265	1.01834	0.308963	-0.386066	0.282613	1.45322	-0.0130094	-0.116827	-0.0598176	G1
opc1T_ATGAGGGAGAAACGCC-1	-0.0370629	-0.170678	0.336081	1.52765	-0.109416	0.005565	0.46054	2.07096	-0.107259	-0.106469	-0.138765	0.477298	0.318257	0.740361	1.18872	1.9762	-0.317991	0.0325918	0.0201787	S
opc1T_ATGAGGGAGACATAAC-1	-0.0621691	0.145174	0.54509	1.44586	-0.0738961	0.228312	0.805976	1.62881	-0.146239	-0.253477	-0.120361	0.9286	0.795383	1.11289	1.55965	1.71091	-0.0586104	0.00437879	0.0207596	G2M
opc1T_ATGAGGGAGGCATGGT-1	0.108863	0.226605	0.15464	1.4948	-0.00503731	0.163935	0.830085	1.89238	-0.269307	-0.373307	0.144028	0.585344	0.902622	0.753692	1.02688	1.9752	0.0512229	0.0457092	0.0577335	G2M
opc1T_ATGAGGGAGTTCCACA-1	0.014891	0.927671	-0.134953	1.07624	-0.0414845	0.398613	0.656459	1.40208	0.176978	0.190092	0.0117044	1.12571	0.926133	0.130792	1.15685	1.52853	0.15538	-0.0847851	-0.0679856	G1
opc1T_ATGAGGGGTCAGCTAT-1	-0.0509968	0.258883	-0.165636	1.96152	-0.104788	-0.255261	-0.166523	2.19454	0.103397	0.10401	-0.0180858	0.599424	0.00201211	-0.0917395	0.481982	2.05717	-0.123542	-0.0412013	-0.116339	G1
opc1T_ATGAGGGGTCATCGGC-1	-0.0338418	0.245561	-0.311929	1.52728	-0.0955084	-0.403751	-0.252079	1.61387	0.359879	0.0466252	-0.0274144	0.8201	0.0196435	-0.300419	0.154421	1.6772	-0.293506	-0.0619197	-0.133741	G1
opc1T_ATGAGGGGTGAGGGTT-1	0.874049	0.928935	0.193628	1.11452	0.913658	0.502831	0.107698	1.23298	0.023452	0.288228	0.942271	1.26434	0.742169	-0.183214	0.28473	1.48101	0.0949166	0.239635	0.520728	G2M
opc1T_ATGAGGGTCCATGAAC-1	-0.0445974	0.0714492	0.0550088	1.9861	-0.0289508	0.0534289	0.5216	2.21381	-0.182118	-0.219314	0.123953	0.670608	0.545304	0.565523	0.470493	2.18928	-0.0556273	-0.120749	0.0163851	G2M
opc1T_ATGAGGGTCCGATATG-1	-0.00211336	-0.0327005	-0.0704331	0.952264	-0.0560001	-0.273535	-0.356802	1.23003	0.124372	0.00124147	0.135932	0.717391	-0.0313736	-0.19978	0.0321231	1.07321	-0.20274	0.123462	0.0470793	S
opc1T_ATGAGGGTCGGCGCTA-1	-0.0374254	0.102674	-0.191908	1.76432	-0.0942269	-0.455139	-0.412456	2.07087	0.187068	0.0305171	0.0240001	0.788253	-0.075512	-0.162246	0.0807883	2.09988	-0.34935	0.0184014	-0.0484839	S
opc1T_ATGCGATAGCCCAGCT-1	-0.0808629	1.22699	0.295841	0.945398	-0.139616	1.01284	1.14625	1.05033	0.0586068	0.464206	0.184935	1.28654	1.13781	0.344646	1.25923	1.40541	0.522937	0.00203042	-0.0545194	S
opc1T_ATGCGATAGTAATCCC-1	-0.0189162	0.37945	0.259545	1.53758	-0.0721588	0.54192	1.25133	1.64286	-0.172711	-0.134276	0.052344	0.693059	1.04453	0.809907	1.47854	1.8525	0.407043	-0.108684	-0.038385	G1
opc1T_ATGCGATCATCTCGCT-1	0.0344707	0.104281	-0.309555	1.68032	-0.0272673	-0.327114	-0.283487	1.65479	0.0384248	-0.0152855	0.0769668	0.706102	0.0890902	-0.272035	0.142377	1.82719	-0.337105	-0.0611949	-0.0174948	G1
opc1T_ATGCGATCATTTCACT-1	-0.0639159	1.05002	0.405203	1.21939	-0.118909	0.619145	0.672934	1.47794	0.108681	0.25344	0.142298	1.40962	0.78717	0.112668	0.75114	1.79534	0.478844	-0.0454483	-0.170205	G1
opc1T_ATGCGATGTACAGTTC-1	0.0615292	0.529867	0.537492	1.25749	-0.00449782	0.824231	1.2704	1.47059	-0.169996	-0.10655	0.0252995	0.925671	1.32528	0.874691	1.20381	1.65337	0.421627	-0.081462	0.0554736	G2M
opc1T_ATGCGATGTTGCCTCT-1	-0.0472027	0.394617	-0.282786	1.69386	-0.119243	-0.107247	-0.306833	1.88954	0.997302	0.991061	0.0498146	1.12016	0.124608	-0.324062	-0.117339	1.89093	0.0111414	-0.100792	0.0534414	G2M
opc1T_ATGCGATTCGATAGAA-1	-0.0143156	-0.143042	-0.339718	2.00819	-0.0793726	-0.512217	-0.469675	2.05809	-0.0213234	-0.0369999	-0.11982	0.37022	-0.216583	-0.186615	-0.00611556	2.16501	-0.114059	-0.028249	-0.121591	G1
opc1T_ATGCGATTCTCGTATT-1	0.0619302	0.0998718	0.537836	1.63101	-0.0419747	0.3522	0.67203	1.89169	-0.291679	-0.328718	-0.000291825	0.624385	0.863843	0.551943	0.950991	2.0983	-0.0121942	-0.0717439	0.0966501	G2M
opc1T_ATGGGAGAGTCCATAC-1	0.0338417	0.650071	0.191767	1.30546	-0.0318355	0.712478	1.12675	1.65075	-0.131939	-0.206298	0.18063	0.82191	1.22962	0.715557	1.13664	1.58615	0.502452	-0.0501676	-0.034641	G1
opc1T_ATGGGAGCAAACTGTC-1	0.0593033	0.262014	0.564835	1.46676	0.0195291	0.396334	0.970183	1.59693	-0.266219	-0.166753	0.0855681	0.766108	1.0233	1.07547	1.79978	1.7445	0.305996	-0.128838	-0.0615991	G1
opc1T_ATGGGAGGTACGAAAT-1	-0.0526037	0.300525	0.17558	1.61541	-0.0654425	0.227148	0.774348	1.80038	-0.303165	-0.36108	0.00532547	0.937772	0.884279	0.692877	0.842198	1.78903	0.33655	-0.0877813	-0.0984766	G1
opc1T_ATGGGAGTCATCACCC-1	0.105622	0.288423	-0.246995	1.31579	0.0777519	-0.167314	-0.23619	1.33438	1.08387	1.01317	0.670616	0.890904	0.197546	-0.352131	0.0830936	1.59883	-0.124068	0.28892	0.106989	S
opc1T_ATGGGAGTCCGAATGT-1	-0.0501464	0.165655	0.211688	1.8194	-0.112729	-0.0190523	0.22405	2.21312	-0.0630702	-0.138168	0.0180625	0.678744	0.388845	0.0984559	0.674866	2.12543	-0.113695	-0.0155015	-0.0727381	G1
opc1T_ATGGGAGTCTAACTTC-1	-0.0396875	0.133185	-0.201436	1.55773	-0.0948225	-0.274344	-0.28205	1.84288	0.599565	0.371853	-0.0169901	0.784083	0.0969737	-0.307114	0.0775718	1.93215	-0.312573	-0.0844769	-0.0285306	G1
opc1T_ATGGGAGTCTCTAGGA-1	-0.0380087	0.445023	-0.204409	1.4421	-0.0892126	-0.159152	-0.335915	1.47446	0.862376	1.02648	0.144393	1.04909	-0.0426421	-0.324777	0.0271342	1.56946	-0.025145	-0.118777	-0.0820973	G1
opc1T_ATGTGTGAGAGTACCG-1	-0.0608405	0.462753	0.320323	1.47448	-0.116721	0.375815	0.632288	1.73115	-0.0859836	-0.0911324	-0.0721934	0.69919	0.88038	0.384838	1.20183	1.82179	0.293934	-0.00319184	-0.0220136	G1
opc1T_ATGTGTGAGCGCCTCA-1	-0.0543023	0.196925	0.359611	1.78199	-0.108779	0.100022	0.482716	2.01037	-0.233164	-0.40399	-0.108503	0.581112	0.650097	0.409452	0.836637	2.00783	0.113189	-0.0607792	-0.088215	G1
opc1T_ATGTGTGCAAGCCCAC-1	-0.0410448	0.0160933	-0.339791	2.16831	-0.0834974	-0.491576	-0.517858	2.47742	-0.026542	-0.187997	0.164317	0.472547	-0.239277	-0.435274	0.0306005	2.49217	-0.204393	-0.0721441	-0.091717	G1
opc1T_ATGTGTGCACATGTGT-1	0.0184226	0.542029	-0.0991783	1.17948	-0.035812	0.034774	-0.0591354	1.30914	0.681741	0.721628	0.187913	0.9851	0.421277	-0.217631	0.236322	1.33249	0.126252	-0.0962342	0.0254764	G2M
opc1T_ATGTGTGCATATACCG-1	-0.0608462	0.161337	-0.276129	1.43867	-0.116656	-0.209795	-0.339311	1.83108	0.369185	0.246878	-0.121065	0.700381	0.12886	-0.116032	0.0130644	1.8115	-0.00230383	0.00531879	-0.0804046	S
opc1T_ATGTGTGCATCCTAGA-1	-0.0574757	0.299747	0.431048	1.27935	-0.117462	0.347412	0.852138	1.60045	-0.223801	-0.250872	-0.097979	0.99762	0.940746	0.855508	1.07512	1.5168	0.0216956	-0.0280749	-0.0817123	G1
opc1T_ATGTGTGGTCAACTGT-1	0.0374808	0.645211	0.452415	1.17684	-0.0287169	0.764926	1.51772	1.30359	-0.074326	0.025426	0.154107	1.00179	1.28503	0.777961	1.73728	1.43005	0.890301	-0.060655	-0.050059	G1
opc1T_ATGTGTGGTCGGATCC-1	-0.0370389	0.52583	-0.21371	1.97026	-0.0928229	-0.117353	0.0708561	2.26344	0.03652	0.0538079	0.0303162	0.983523	0.355898	-0.103162	0.347632	2.24366	-0.114964	0.0543904	-0.050451	S
opc1T_ATGTGTGGTTAGATGA-1	-0.0592501	0.298346	0.0304741	1.3439	-0.125777	0.414115	1.00245	1.46941	-0.199147	-0.270284	-0.012457	0.897237	1.03855	0.509381	1.1572	1.56735	0.0937964	-0.0345156	-0.126021	G1
opc1T_ATGTGTGTCAAACCGT-1	0.0157989	0.78731	0.450045	1.16227	-0.00412326	0.968555	1.43634	1.40839	0.156568	0.202909	0.115429	1.08389	1.46033	0.578482	1.62743	1.61096	0.557859	-0.0687681	-0.089648	G1
opc1T_ATGTGTGTCAAGGTAA-1	0.0171107	0.146741	0.177114	1.95478	-0.0387721	0.429766	0.5973	2.05107	-0.311041	-0.27335	-0.0158739	0.799228	0.906089	0.496228	0.788244	2.10938	0.100782	-0.0385805	-0.0336775	G1
opc1T_ATGTGTGTCGTCCAGG-1	0.000576419	0.0853467	0.320243	1.65522	-0.100076	-0.0388988	0.527815	2.05356	-0.190081	-0.269633	0.0976719	0.580941	0.446176	0.892759	1.20034	1.9629	-0.0187975	-0.128448	-0.0953671	G1
opc1T_ATTACTCAGGGATACC-1	0.0758815	0.132425	-0.235285	1.52803	-0.0126381	-0.244548	-0.293227	1.46578	0.967533	0.952502	0.232499	0.818165	0.0873513	-0.491049	-0.0281878	1.6942	0.107153	-0.104537	-0.0490957	G1
opc1T_ATTACTCAGGTGCACA-1	0.0464137	0.763251	0.124194	1.2669	-0.00402542	0.860264	1.32926	1.39997	0.0823807	0.00140493	0.252149	1.24454	1.47796	0.557133	1.25871	1.61586	0.387439	0.000260497	-0.0239109	S
opc1T_ATTACTCAGTCCTCCT-1	-0.00260547	0.0432384	0.166334	1.99888	0.0100802	0.10883	0.411734	2.24699	-0.0929395	-0.160023	0.161397	0.546703	0.355905	0.444167	0.784091	2.17114	-0.116515	-0.0991644	-0.0332364	G1
opc1T_ATTACTCAGTCGATAA-1	-0.0511854	0.572675	0.0145279	1.71136	-0.104006	0.184921	0.290979	1.96	-0.121778	-0.102384	0.0442132	0.867229	0.490552	0.101774	0.706376	2.11753	-0.0199316	-0.109836	-0.0880561	G1
opc1T_ATTACTCCACAACGCC-1	-0.00625127	0.451353	-0.181556	1.0327	-0.0529473	0.0282739	-0.0557107	1.34314	0.723491	0.646746	0.151117	1.00906	0.352873	-0.33137	0.302828	1.51207	-0.119824	-0.0651062	-0.0389434	G1
opc1T_ATTACTCCAGTATGCT-1	0.0156659	0.511934	0.306378	1.40284	-0.0311748	0.476428	0.765137	1.52974	0.346696	0.383355	0.100959	0.811103	0.822133	0.46849	1.0459	1.69151	0.341395	0.0166288	-0.0236871	S
opc1T_ATTACTCCATCGATTG-1	-0.00104309	0.0679453	-0.0948438	1.53505	-0.10608	-0.283516	-0.360203	1.66203	0.708572	0.473919	0.0841664	0.836147	0.0604081	-0.405856	0.0517042	1.91651	-0.0774033	-0.127264	0.0783339	G2M
opc1T_ATTACTCCATGATCCA-1	-0.0505453	0.607744	0.000836481	1.43385	-0.112581	0.536262	0.899251	1.5353	-0.0832894	-0.0795069	-0.00457398	1.05225	1.10029	0.677134	0.963539	1.58532	0.140509	-0.0630964	-0.0262127	G1
opc1T_ATTACTCGTATCAGTC-1	-0.0536192	0.576778	0.214473	1.75148	-0.114385	0.943422	1.33359	1.91972	-0.0764575	-0.199031	-0.0338531	0.816158	1.23875	0.85472	1.29327	2.05405	0.479182	-0.115439	-0.0284801	G1
opc1T_ATTACTCGTCTTGATG-1	-0.037683	-0.0856994	0.0260995	1.99054	-0.0902324	-0.263187	0.0717576	2.33156	-0.250014	-0.295088	0.0139644	0.51218	0.137146	-0.0767131	0.501754	2.33673	-0.133755	-0.0414987	-0.0515292	G1
opc1T_ATTACTCGTGGTCTCG-1	0.541669	0.385831	0.14516	1.36447	0.581518	0.364699	0.238528	1.49354	0.230553	0.177665	0.677462	0.933196	0.632903	0.1569	0.409769	1.57491	0.196327	0.361418	0.536379	G2M
opc1T_ATTACTCGTTCAACCA-1	-0.0280676	0.326685	0.000730794	1.54867	-0.0229352	0.573448	1.26506	1.90153	-0.0985577	-0.205259	0.217207	0.751286	1.29845	0.897994	1.5286	1.91269	0.14949	0.0670458	-0.0244182	S
opc1T_ATTACTCTCACGATGT-1	-0.0117599	-0.0244003	-0.155788	1.72748	-0.0722181	0.00409272	0.163635	1.97545	-0.176073	-0.270775	0.0173185	0.582404	0.312756	0.318329	0.423941	2.02638	-0.263588	-0.057593	0.0127527	G2M
opc1T_ATTACTCTCCCTAACC-1	-0.0571591	0.319467	-0.335195	1.38408	-0.0290333	-0.0831711	-0.332932	1.56175	1.07965	1.06154	0.0969234	1.22133	0.174683	-0.203273	0.0913803	1.6863	-0.0294414	0.0109705	-0.00760202	S
opc1T_ATTACTCTCGGAGCAA-1	0.240575	0.988069	0.290382	0.865246	0.350772	1.05215	1.10838	1.13489	-0.0640935	0.075056	1.10125	1.0986	1.36731	0.397254	1.13757	1.36067	0.438442	0.479186	0.0557007	S
opc1T_ATTACTCTCGGTTCGG-1	-0.0556965	0.335974	0.594902	1.41916	-0.11027	0.60595	1.16505	1.83871	-0.0206268	0.00212193	-0.05396	0.878988	1.18968	1.15959	1.35149	1.84087	0.296575	-0.0904774	0.0245261	G2M
opc1T_ATTATCCAGATACACA-1	-0.0449429	0.0369972	0.196958	1.5938	-0.0962759	-0.10774	0.484448	2.05028	-0.163993	-0.0515789	-0.0402745	0.348105	0.141208	0.883139	1.35134	1.90026	-0.1302	-0.0180098	-0.0877941	G1
opc1T_ATTATCCAGATCCGAG-1	0.919445	0.486416	-0.226139	1.16662	0.966302	0.263974	0.28813	1.35341	-0.154527	-0.0736834	1.00655	0.897065	0.686608	0.0193192	0.584754	1.53638	-0.0521322	0.270897	0.631575	G2M
opc1T_ATTATCCAGCCACTAT-1	-0.0598398	-0.0019555	-0.0183438	1.63353	-0.114249	-0.246828	-0.215816	1.74336	0.629855	0.587503	-0.0488939	0.801023	0.128486	-0.141123	0.187755	1.81261	-0.157926	-0.0413286	-0.0974416	G1
opc1T_ATTATCCAGTACGACG-1	-0.0480453	0.0939412	0.18148	1.65167	-0.0917345	0.0418236	0.695351	1.94662	-0.0860986	-0.252352	-0.0692646	0.551278	0.461457	0.531947	0.720437	2.08789	0.119269	-0.0839149	-0.0110765	G1
opc1T_ATTATCCAGTTCCACA-1	-0.0508329	-0.063739	0.0611149	2.12329	-0.0939547	-0.257237	-0.0760603	2.46472	-0.125212	-0.190864	0.0594546	0.294769	-0.0432595	-0.11392	0.498085	2.44669	-0.135828	-0.0288065	-0.0240112	G1
opc1T_ATTATCCCAATAACGA-1	-0.0589743	0.527972	0.211417	1.48119	-0.104397	0.25721	0.175453	1.77787	-0.10842	-0.0515294	0.100343	0.912833	0.494886	0.142958	0.192656	1.88223	0.034348	-0.135379	0.0220545	G2M
opc1T_ATTATCCCACCAGCAC-1	-0.0375942	0.198045	0.105362	1.61995	-0.0943264	0.359622	1.00451	1.85655	-0.27889	-0.265203	0.0104541	0.758403	1.07143	0.864252	1.01697	1.89262	-0.0492316	-0.00550159	-0.0844796	G1
opc1T_ATTATCCCAGCCAGAA-1	-0.000196425	0.980765	-0.0147907	1.22593	-0.014759	0.0795918	-0.00453677	1.50864	0.260714	0.242769	0.093286	1.25913	0.376963	-0.225523	0.37497	1.75697	0.170073	-0.036533	-0.0624306	G1
opc1T_ATTATCCCATGCAATC-1	-0.045726	-0.0695608	-0.354032	1.91727	-0.101262	-0.333979	-0.0458816	2.0511	0.0913736	-0.109385	0.0707769	0.67065	0.121472	-0.274037	0.368299	2.02141	-0.187417	-0.0926578	-0.108656	G1
opc1T_ATTATCCGTAAATACG-1	0.00114254	0.0349309	-0.072185	1.45371	-0.0625492	-0.231622	-0.139478	1.906	0.135321	0.1904	0.088709	0.764753	0.154052	-0.13435	0.275219	1.87509	0.0122327	3.11911e-05	-0.0913268	S
opc1T_ATTATCCGTTAAGAAC-1	-0.0810223	0.229422	-0.228473	1.35741	-0.130505	-0.154333	-0.168986	1.43371	1.2872	1.33117	0.128053	1.00723	0.141793	-0.406187	0.289109	1.70271	0.175226	-0.0812342	-0.0730957	G1
opc1T_ATTATCCTCAATACCG-1	0.04205	-0.0762662	-0.367629	1.87411	0.0344404	-0.332934	-0.387828	1.97273	0.207086	-0.124346	-0.0906271	0.646567	-0.0117975	-0.318882	-0.0830833	1.95948	-0.114739	-0.000820475	-0.0290574	G1
opc1T_ATTATCCTCACCTCGT-1	-0.0182947	0.248873	0.171844	1.53726	-0.0685239	0.509644	1.05944	1.77508	-0.269522	-0.327324	-0.117877	0.956187	1.21582	0.711493	0.795131	1.91551	0.0939059	-0.10926	-0.0358689	G1
opc1T_ATTATCCTCCCGGATG-1	-0.040546	0.38931	0.106333	1.38026	-0.0912256	0.28191	0.80585	1.5947	-0.184321	-0.140683	0.0828456	0.831641	0.947097	0.81659	0.953367	1.64152	0.237642	-0.0251297	-0.00115698	G1
opc1T_ATTATCCTCGTCTGAA-1	0.0558772	0.465257	-0.0784286	1.48241	0.000403596	0.31056	0.585252	1.83657	-0.257257	-0.180088	-0.0128437	0.940329	0.680755	0.561813	0.719152	1.96911	0.187224	-0.0733453	-0.0526415	G1
opc1T_ATTCTACAGAGCTTCT-1	-0.0450104	0.703189	0.380834	1.36084	-0.104684	0.859534	1.02727	1.77752	-0.00966529	0.087384	0.113234	1.26538	1.32384	0.716301	0.970923	1.85642	0.515433	-0.138758	-0.0280381	G1
opc1T_ATTCTACAGCAGCGTA-1	-0.060057	0.343031	-0.0379607	1.33722	-0.0679505	-0.117871	0.140573	1.46713	-0.168524	-0.134904	0.0715373	0.639361	0.286134	0.182395	0.519235	1.73782	-0.159764	-0.037198	-0.0510756	G1
opc1T_ATTCTACAGTGGGTTG-1	-0.0528547	-0.0390164	-0.0334707	1.63356	-0.10622	0.152646	0.301528	1.69085	-0.335513	-0.30835	0.0459498	0.663716	0.603289	0.723229	0.308694	1.90365	-0.145569	-0.00639395	-0.0400086	G1
opc1T_ATTCTACAGTGTTAGA-1	-0.0118116	0.442626	0.140734	1.08992	-0.0682331	0.646035	1.4152	1.40118	-0.101986	-0.269786	0.121051	0.72961	1.14596	1.21016	2.04628	1.51763	0.242859	-0.0575029	-0.0619876	G1
opc1T_ATTCTACCAAGCCGCT-1	-0.0456402	0.10722	0.602185	1.38822	-0.109873	0.265403	0.833362	1.68056	-0.316787	-0.246878	-0.0538347	0.756529	0.809065	0.881719	1.19279	1.8046	0.0464164	-0.0805379	-0.111833	G1
opc1T_ATTCTACCAATGGAGC-1	-0.0517344	0.140507	0.0148868	1.73944	-0.104719	-0.0679771	0.110478	2.23449	0.110863	0.0211603	-0.121593	0.567704	0.14745	0.209645	0.643401	2.21969	-0.011449	-0.0829144	-0.00682305	G1
opc1T_ATTCTACCAATTGCTG-1	-0.0212165	-0.263152	0.134704	1.55122	-0.067256	-0.0942654	0.238647	1.81139	-0.323844	-0.404605	0.0764686	0.545491	0.389024	0.813211	0.534982	1.80796	-0.255376	0.0756957	-0.111419	S
opc1T_ATTCTACCACTCGACG-1	-0.0072881	0.427258	0.332843	1.36965	-0.0534799	0.673422	1.26346	1.67338	-0.209066	-0.182344	0.109008	0.898512	1.18055	1.1969	1.78987	1.71987	0.235142	-0.026343	-0.00381128	G1
opc1T_ATTCTACCACTTGGAT-1	-0.0513249	-0.020504	-0.147827	1.90314	-0.065309	-0.315971	-0.299402	2.11804	0.319809	0.128628	0.0751674	0.685006	0.0469908	-0.216565	0.0583852	1.97119	-0.00749338	-0.0878378	-0.0193072	G1
opc1T_ATTCTACGTAGCTGCC-1	-0.0238269	0.325655	-0.307813	1.31949	-0.0409833	0.017031	-0.228465	1.42463	1.05002	1.14705	0.185371	0.982494	0.447047	-0.350542	-0.00123533	1.56197	0.0374636	-0.0244214	-0.0617491	G1
opc1T_ATTCTACGTCCGAACC-1	-0.0375685	0.17407	0.178244	1.43742	-0.0252392	0.434957	1.00734	1.86941	-0.146251	-0.233362	0.141247	0.764464	1.17323	1.19043	1.27728	2.02165	0.038471	-0.0554636	-0.0106351	G1
opc1T_ATTCTACGTGTCTGAT-1	-0.0852055	0.221398	-0.250363	1.29146	-0.131346	-0.0561873	-0.343275	1.37066	1.44402	1.50699	0.246481	0.950707	0.141567	-0.278989	0.0980339	1.52613	0.351981	-0.0272586	-0.117827	G1
opc1T_ATTCTACGTTAGTGGG-1	0.0365397	0.197604	0.283876	1.47509	-0.0181559	0.196959	0.810548	1.64286	-0.199998	-0.271558	0.0314639	0.752331	0.897251	0.774602	0.96914	1.78132	0.220351	-0.103762	0.0186014	G2M
opc1T_ATTCTACTCAGTTTGG-1	0.0119243	0.196664	0.321588	1.62837	-0.0221857	0.56382	1.35905	1.93628	-0.156538	-0.163392	0.0727278	0.752397	1.23196	0.925671	1.70409	1.95605	0.321831	-0.113375	-0.0315039	G1
opc1T_ATTCTACTCCTCCTAG-1	-0.0588264	0.328641	-0.157405	1.26631	-0.119772	0.0615318	0.110973	1.716	-0.175602	-0.0385527	-0.0841901	0.903172	0.325134	-0.0270399	0.680573	1.77032	-0.157149	-0.0907817	-0.0701412	G1
opc1T_ATTCTACTCGAACTGT-1	-0.0566258	0.441175	0.588239	1.70862	-0.106517	0.573932	1.16617	1.87601	0.258469	0.32101	-0.0202021	0.631173	0.77579	0.797425	1.11546	2.02048	0.799094	0.0411961	-0.0521217	S
opc1T_ATTCTACTCGCGTAGC-1	-0.0472334	0.0320886	0.329456	1.76163	-0.101778	0.269123	0.641033	1.94614	-0.185984	-0.0570912	0.0101016	0.679811	0.797536	0.735021	1.53836	2.04796	0.0535305	-0.0454426	-0.0310494	G1
opc1T_ATTCTACTCGTTTAGG-1	-0.0419336	0.119041	-0.0972007	1.51837	-0.111906	0.118804	-0.0763607	1.63553	0.554029	0.4253	0.0468689	0.924867	0.36761	-0.336479	0.220435	1.73477	-0.00595962	-0.0775059	-0.0953668	G1
opc1T_ATTGGACAGCGTGTCC-1	-0.0458212	0.534062	0.00344008	1.71261	-0.09776	0.48366	0.583769	1.89019	-0.189754	-0.160123	0.0345161	0.805223	0.899257	0.583655	0.959551	1.85634	-0.0285454	-0.124182	-0.108196	G1
opc1T_ATTGGACAGTCCTCCT-1	-0.0235976	0.0702122	-0.40916	1.70454	-0.0933417	-0.35099	-0.302282	1.78741	0.877064	0.701293	-0.0307302	0.983569	0.124368	-0.451618	-0.148262	1.84668	0.246358	-0.0184846	-0.0280878	G1
opc1T_ATTGGACAGTGAATTG-1	-0.052597	0.289412	0.229819	1.45892	-0.0487979	0.544517	1.05523	1.59715	-0.224255	-0.197694	0.0350091	0.886268	1.09542	0.877115	0.940848	1.73594	0.274178	-0.0394779	0.0236659	G2M
opc1T_ATTGGACCAATCGAAA-1	0.688036	0.00511917	-0.308763	1.33749	0.774759	-0.353985	-0.485772	1.42088	0.240214	0.219847	1.00033	0.534355	-0.0738831	-0.405297	0.0737911	1.63633	-0.265512	0.290926	0.399711	G2M
opc1T_ATTGGACCACAGGTTT-1	-0.0648851	0.052955	-0.0811329	1.66833	-0.0818021	-0.362025	-0.326582	1.81089	0.657745	0.49555	-0.0446937	0.687566	0.106648	-0.268494	0.211606	1.924	-0.0571201	-0.117073	-0.0648487	G1
opc1T_ATTGGACCAGGAATGC-1	-0.0570319	0.0878293	0.0304449	1.54652	-0.120732	0.222332	0.676717	1.76611	-0.323701	-0.341422	0.0630188	0.721443	0.781272	0.766068	0.946208	1.81792	-0.0403003	0.00824075	-0.0784142	S
opc1T_ATTGGACGTCGCTTTC-1	0.00547225	0.290171	-0.103649	2.1019	-0.00122693	-0.352784	-0.389552	2.34762	0.224215	0.0181235	-0.037815	0.705033	-0.0890999	-0.375279	0.130835	2.1719	-0.275176	-0.100733	-0.0593162	G1
opc1T_ATTGGACGTTACAGAA-1	-0.0534408	0.144497	0.252619	1.76492	-0.101386	0.152323	0.625468	2.0265	-0.117727	-0.31391	-0.0598585	0.723457	0.857916	0.517828	0.93834	2.04023	0.157562	-0.0322049	-0.00675147	G1
opc1T_ATTGGACTCTATCGCC-1	-0.0243081	0.946001	0.196786	1.10971	-0.0753338	0.739926	0.888372	1.417	-0.095091	0.0446802	0.161482	1.21556	1.01959	0.640858	1.04168	1.47176	0.370652	0.0322208	-0.00263483	S
opc1T_ATTGGTGAGAAGAAGC-1	-0.0399595	0.171488	0.333492	1.71204	-0.092338	0.285336	0.489874	1.98577	-0.108915	-0.199794	0.00550595	0.807482	0.860631	0.757057	0.543386	1.87461	0.171664	-0.0190692	0.0614602	G2M
opc1T_ATTGGTGAGAATGTGT-1	-0.0534884	0.34106	0.273365	1.50247	-0.113835	0.557923	1.05361	1.76465	-0.0854167	-0.0541681	-0.0506531	0.782394	1.07451	0.724243	1.34625	1.67708	0.178562	-0.144314	-0.110424	G1
opc1T_ATTGGTGAGCAGCGTA-1	-0.04399	-0.0326787	-0.130389	2.06195	-0.0914463	-0.100808	-0.107024	2.39786	0.00422772	-0.0448515	0.00329021	0.52475	0.302649	-0.125368	0.185411	2.37402	-0.0346067	-0.0576442	-0.0420988	G1
opc1T_ATTGGTGAGCCATCGC-1	-0.0474084	0.495875	-0.343617	1.38383	-0.0352573	-0.221952	-0.424538	1.69794	1.04667	0.976238	-0.0563249	0.968561	0.00337472	-0.1926	0.21056	1.53427	-0.11899	-0.105942	-0.0428696	G1
opc1T_ATTGGTGAGGGCTTCC-1	-0.0614173	0.24272	-0.20067	1.41062	-0.0556588	-0.0669567	-0.318531	1.65851	0.643279	0.795838	0.0572265	0.76061	-0.0226923	-0.152172	0.104759	1.58032	0.00795568	-0.0486263	-0.0621823	G1
opc1T_ATTGGTGAGGGTTCCC-1	-0.0458916	-0.0429572	-0.315635	1.99488	-0.107196	-0.578243	-0.442108	2.30689	-0.206879	-0.246913	0.0692832	0.313497	-0.3211	-0.291137	0.237646	2.24903	-0.319989	-0.0311399	-0.0588799	G1
opc1T_ATTGGTGAGTAGCCGA-1	-0.0374522	0.142656	-0.189206	1.61311	-0.10119	-0.129721	0.0392321	1.65031	0.626988	0.49622	-0.0859407	0.966572	0.255077	-0.269082	0.32949	1.73281	0.0165232	-0.122896	-0.0562363	G1
opc1T_ATTGGTGAGTGCCATT-1	-0.0440979	0.307041	0.0858783	1.43776	-0.0958356	0.279713	0.858717	1.87457	-0.243228	-0.229935	-0.0633814	0.734328	0.856254	0.574217	1.60264	1.87778	-0.266194	-0.03177	-0.140411	G1
opc1T_ATTGGTGAGTTAGCGG-1	-0.0571719	0.290021	0.265163	1.54304	-0.103205	0.160353	0.702831	1.87908	-0.0979541	-0.261685	0.113914	0.607363	0.518082	0.396655	1.23756	1.89576	0.0901582	-0.11175	-0.056919	G1
opc1T_ATTGGTGCAAACTGCT-1	-0.0395893	0.519682	0.24568	1.46912	-0.0676121	0.466952	0.73666	1.75671	-0.132521	-0.0850277	0.08429	0.977677	0.925598	0.574991	0.900335	1.76804	0.0548732	-0.0507861	-0.0537467	G1
opc1T_ATTGGTGCACGGCTAC-1	-0.0663888	0.476548	0.394949	1.15439	-0.0961208	0.657062	1.08589	1.43883	-0.1861	-0.11097	0.0650533	0.895579	1.26896	1.01175	0.974615	1.50817	0.365245	-0.0378718	-0.140972	G1
opc1T_ATTGGTGCATGCCACG-1	0.0154339	0.432089	0.141657	1.41164	-0.0962464	0.410948	0.86761	1.80157	-0.128624	-0.294421	0.0129035	0.795856	0.919636	0.783701	1.55834	1.7816	0.0305941	-0.123981	0.0234355	G2M
opc1T_ATTGGTGGTATATCCG-1	-0.0653111	0.289343	0.0659045	1.53678	-0.0441812	0.0128137	0.328139	1.8595	-0.297727	-0.299401	-0.0456012	0.820613	0.506172	0.695578	0.37462	1.83126	-0.136818	-0.0627488	-0.070622	G1
opc1T_ATTGGTGGTATGGTTC-1	-0.0638644	0.681939	0.265169	1.20209	-0.130078	1.05569	1.27941	1.50442	0.0632256	0.00988969	-0.000431683	0.915335	1.53175	0.786852	1.07555	1.59694	0.302076	-0.10291	-0.0963162	G1
opc1T_ATTGGTGGTCCAGTGC-1	-0.0537748	0.498568	0.219829	1.54285	-0.0992627	0.640694	0.790102	1.74662	-0.00630644	-0.0383238	0.237202	0.924994	1.15224	0.496683	0.962935	1.87589	0.23699	-0.0494023	0.0155297	G2M
opc1T_ATTGGTGGTGATGTCT-1	-0.0267606	0.555318	0.518535	1.13905	-0.0773801	0.558479	1.2666	1.38291	-0.187884	-0.225058	-0.0269253	0.929891	1.14365	0.677961	1.51268	1.45947	0.319786	-0.16407	-0.071266	G1
opc1T_ATTGGTGGTGTGACCC-1	-0.0322029	-0.106441	-0.180484	2.17659	-0.00774638	-0.410308	-0.371033	2.31706	-0.117479	-0.120433	0.0281024	0.455907	-0.13788	-0.208354	-0.105447	2.30208	-0.348327	-0.0612691	-0.0202274	G1
opc1T_ATTGGTGTCAGGCAAG-1	-0.0419965	-0.0874579	0.0990324	1.91142	-0.0397434	-0.0289932	0.265342	2.24935	-0.16406	-0.312975	0.00287512	0.550031	0.471708	0.538144	0.256767	2.22477	-0.065766	-0.0869454	-0.0718849	G1
opc1T_ATTGGTGTCCCTCTTT-1	-0.0660379	1.11387	0.571226	1.22028	-0.114309	1.27848	1.55028	1.42668	0.013637	0.218214	0.0282893	1.57055	1.56511	0.562047	1.18845	1.593	0.815255	-0.0933082	-0.15262	G1
opc1T_ATTGGTGTCCGATATG-1	-0.0567462	0.335966	-0.191154	1.6935	-0.0621043	0.0129258	-0.0496504	1.87904	0.495063	0.409682	0.241274	0.803802	0.371357	-0.309331	0.206247	1.76306	-0.0549442	-0.136866	0.0114954	G2M
opc1T_ATTGGTGTCTGGGCCA-1	0.0795947	0.338889	0.0269557	1.54126	0.0430791	0.142572	0.0711131	1.99371	0.0562905	0.144165	0.00299022	0.877837	0.545926	0.2281	0.327464	1.84849	-0.166344	0.022881	-0.0169315	S
opc1T_ATTTCTGAGATCACGG-1	-0.0307857	0.0548939	0.0783293	1.58562	-0.0360174	0.0713978	0.443265	1.88251	-0.14994	-0.24879	0.18644	0.688116	0.519409	0.597884	0.924664	1.88643	-0.116906	-0.0663256	-0.000712044	G1
opc1T_ATTTCTGAGGAATGGA-1	0.131716	-0.104718	-0.142022	1.80628	0.0173272	-0.00719925	-0.291861	2.02223	0.0790893	0.0343519	0.00682237	0.534051	0.204697	-0.267837	-0.015293	1.97052	-0.128348	-0.113682	0.0324225	G2M
opc1T_ATTTCTGAGGATCGCA-1	-0.0611842	0.230379	0.213671	1.64666	-0.12131	0.356489	0.648804	1.85112	-0.245818	-0.287066	0.0409784	0.570392	0.779553	0.915702	0.929015	1.99797	0.0814592	-0.103653	-0.072791	G1
opc1T_ATTTCTGAGTTAACGA-1	-0.046296	0.486764	0.186479	1.49715	-0.097046	0.578581	1.02793	1.70662	-0.233445	-0.301121	0.0690472	0.867313	1.12923	0.944911	1.19185	1.69856	0.366867	-0.0761821	-0.0632486	G1
opc1T_ATTTCTGCACATAACC-1	-0.0394369	0.309975	0.274473	1.5403	-0.0983405	0.0331751	0.584069	1.90719	-0.265885	-0.299421	-0.0185808	0.737099	0.619733	1.13793	0.954515	1.82525	0.00614449	-0.0580413	-0.00148201	G1
opc1T_ATTTCTGGTACGACCC-1	-0.0456666	0.169495	0.629969	1.43506	-0.107282	0.237165	0.77435	1.93683	-0.150569	-0.255844	-0.029773	0.858192	0.51103	0.44823	1.35015	1.92591	0.0926894	0.0957625	-0.107455	S
opc1T_ATTTCTGGTGCTCTTC-1	-0.0294883	0.299839	0.458778	1.69341	-0.0353313	0.451639	0.894872	1.8261	-0.240686	-0.239244	-0.0436066	0.870009	0.97549	0.853528	0.829291	1.9349	0.158215	0.0110557	-0.0748003	S
opc1T_ATTTCTGTCACCGGGT-1	-0.0481921	0.000128322	-0.0395273	1.37509	-0.0982389	-0.0519939	0.379433	1.79399	-0.194556	-0.297051	-0.0456528	0.758257	0.469762	0.454166	0.385956	1.86516	-0.150205	0.0299639	0.000202524	S
opc1T_ATTTCTGTCCAAACAC-1	-0.0134435	0.500334	0.277233	1.25316	-0.0433985	0.672556	0.935971	1.41047	0.28194	0.288327	0.0959986	0.906325	1.12237	0.561197	1.14365	1.54378	0.284108	0.0170586	-0.0204141	S
opc1T_ATTTCTGTCGATAGAA-1	0.849701	0.339804	0.123471	0.997455	0.984033	0.264595	0.465906	1.32094	-0.220655	-0.2559	1.20373	0.691355	0.631076	0.303672	0.537076	1.33693	-0.0323787	0.579732	0.538853	S
opc1T_CAACCAAAGACATAAC-1	-0.072322	0.482977	0.0491201	1.74639	-0.128391	-0.206425	-0.135111	1.70149	0.173868	0.12238	-0.0841704	0.538285	0.0502868	-0.131103	0.289338	2.25042	-0.0341195	-0.0751999	-0.0294059	G1
opc1T_CAACCAAAGCCAGAAC-1	0.0086326	0.286775	0.00569623	1.77753	0.02883	0.627909	1.02865	2.03649	-0.144725	-0.0801282	0.208145	1.12989	1.28783	0.787191	0.816831	1.99513	0.387782	-0.0921602	-0.0732491	G1
opc1T_CAACCAAAGTGGCACA-1	-0.00233688	-0.14106	-0.170067	1.974	-0.0169636	-0.411131	-0.369318	1.99602	0.243138	0.0211328	0.0514039	0.465001	-0.0715668	-0.472724	0.185273	2.04651	-0.43626	-0.0109999	-0.0934719	G1
opc1T_CAACCAAAGTGGGATC-1	-0.000567872	0.57326	0.115808	1.61434	-0.103551	0.705416	0.928108	1.96003	0.0652626	0.0879902	-0.0842119	1.18155	1.10345	0.706793	0.970935	1.92884	0.189653	-0.0977509	-0.105456	G1
opc1T_CAACCAACAGGACGTA-1	-0.0103025	0.497194	0.336149	1.34292	-0.0532632	0.566623	1.15436	1.71773	-0.369355	-0.338927	0.0596521	0.8282	1.11923	0.961543	1.67969	1.72184	0.315247	-0.122915	-0.0494485	G1
opc1T_CAACCAAGTACCAGTT-1	-0.0512581	0.438193	0.196368	1.62335	-0.103842	0.49489	0.885447	1.79979	-0.17558	-0.212875	-0.0398871	0.911249	1.11696	0.355358	0.968753	1.86319	0.27812	0.0225887	-0.0227058	S
opc1T_CAACCAAGTACGACCC-1	-0.0476242	0.514246	0.370341	0.965837	-0.102072	0.619865	1.23731	1.30855	-0.134338	-0.243275	0.0833643	0.937295	1.31465	0.80048	1.22422	1.43136	0.220492	2.36593e-05	-0.129419	S
opc1T_CAACCAATCTGCTGTC-1	-0.0315575	0.242774	0.231969	1.56458	-0.0944396	0.436239	0.904977	1.87806	-0.244277	-0.0889833	-0.0987605	0.847906	1.0612	0.748713	1.08227	1.85754	0.192642	0.0303898	-0.0342417	S
opc1T_CAACCTCAGAATGTGT-1	1.0504	0.453861	0.240245	1.12925	1.13545	0.37566	0.676654	1.26406	-0.23781	-0.272936	1.30095	0.707935	0.892012	0.523858	0.652582	1.54731	-0.0577253	0.550651	0.578838	G2M
opc1T_CAACCTCAGCGTCTAT-1	-0.0403868	0.248708	0.252658	1.67777	-0.0915879	0.192177	0.70922	1.83438	-0.210322	-0.28443	0.0676509	0.927216	0.823696	1.06908	0.680945	1.86514	0.165145	-0.00908862	-0.0260844	G1
opc1T_CAACCTCAGCTGAAAT-1	0.0501279	-0.211933	-0.159024	1.84336	3.07381e-06	-0.240013	-0.287412	1.97818	0.19928	0.0284005	-0.0492408	0.264535	0.12753	-0.231822	0.217388	2.15108	-0.380518	-0.0293448	0.0638607	G2M
opc1T_CAACCTCAGGCCATAG-1	0.0209245	0.418813	-0.0441524	1.60053	0.0269753	0.386949	0.54778	1.91379	0.408375	0.287118	0.0933887	1.0416	0.843047	0.466219	0.886551	1.90695	0.214298	-0.0385881	-0.00458259	G1
opc1T_CAACCTCAGGCTACGA-1	-0.00488595	0.287073	0.337649	1.37842	-0.0189392	0.726828	1.59918	1.74059	-0.184516	-0.0400713	0.132838	0.869582	1.25354	1.43516	1.89603	1.71481	0.322726	0.0354485	0.0158875	S
opc1T_CAACCTCCAAACGCGA-1	-0.0513325	0.443394	0.22706	1.44351	-0.080345	0.589236	1.10818	1.62232	-0.119287	-0.199017	0.0547376	0.895005	1.29715	0.543241	1.15626	1.78398	0.270145	-0.0675992	-0.0288433	G1
opc1T_CAACCTCCAAAGGCGT-1	0.00811516	0.285999	-0.346439	1.40184	-0.0888486	-0.190835	-0.343432	1.81288	0.43386	0.428475	0.0117793	1.01596	0.215394	-0.283774	0.0703472	1.72543	-0.165024	-0.12687	-0.0345886	G1
opc1T_CAACCTCCAAGTTCTG-1	-0.0172448	0.602164	-0.121537	1.07946	-0.0768027	-0.0581243	-0.0899361	1.23768	1.17232	1.25139	0.211707	1.16417	0.301166	-0.418392	0.421032	1.36418	0.180215	-0.0927245	-0.0180132	G1
opc1T_CAACCTCCACAACGTT-1	-0.0557996	0.170699	0.333168	1.79636	-0.111835	0.167185	0.177933	1.88274	-0.276114	-0.261943	-0.0235455	0.573293	0.451511	0.588073	0.28765	1.78116	-0.125274	-0.011508	-0.0790762	G1
opc1T_CAACCTCCACGAAATA-1	-0.0652015	0.321408	-0.22408	1.17622	-0.12983	-0.0619174	-0.141858	1.41753	0.928136	1.27124	0.14438	0.736627	0.271423	-0.149845	0.342966	1.51953	0.263504	0.00803109	-0.0238195	S
opc1T_CAACCTCGTGCTGTAT-1	-0.049073	0.0960292	0.275534	1.93635	-0.096966	0.480913	0.89746	2.16514	-0.0315323	-0.037256	-0.0242002	0.658339	0.881202	0.715344	1.22555	2.26816	0.118907	-0.0670104	-0.0450435	G1
opc1T_CAACCTCGTTCAGACT-1	-0.0556178	0.547572	0.163877	1.36262	-0.10924	0.357309	0.796168	1.54565	-0.060143	-0.0847025	0.0884843	0.874175	0.995256	0.971585	0.98527	1.48968	0.0879759	-0.0429385	-0.0760326	G1
opc1T_CAACCTCTCAACACAC-1	-0.0600988	0.563644	0.42013	1.40274	-0.12705	0.787572	1.21669	1.64224	-0.131644	0.0370958	0.0401942	0.708216	1.00408	0.729013	1.43217	1.7313	0.629817	-0.0528093	-0.0908895	G1
opc1T_CAACCTCTCGAGAGCA-1	-0.0535519	0.457252	0.259433	1.45748	-0.10985	0.349355	0.749404	1.69219	-0.0606894	-0.0717251	0.11032	0.840399	0.922197	0.58112	1.0917	1.80341	0.155947	0.0807555	-0.0642636	S
opc1T_CAACCTCTCGATAGAA-1	-0.0161958	0.505673	0.134246	1.4573	-0.0263396	-0.0782479	0.00889642	1.86214	-0.170701	-0.0894383	0.19408	0.759791	0.252352	-0.21333	0.503979	2.02132	0.0652942	-0.00926737	0.000305319	G2M
opc1T_CAACCTCTCGCGATCG-1	-0.0616052	0.620838	0.0983605	1.5226	-0.115836	0.20412	0.439712	1.65643	-0.0496765	-0.135023	0.0231789	1.27975	0.657271	0.362856	0.554087	1.70317	-0.0327481	0.0155922	-0.0107468	S
opc1T_CAACCTCTCGGTCCGA-1	1.02919	0.514101	-0.128389	0.830144	1.11697	-0.291905	-0.567128	0.8897	0.182652	0.239592	1.44847	0.733538	-0.123441	-0.354926	-0.117338	1.38273	-0.184376	0.492282	0.511884	G2M
opc1T_CAACCTCTCGTGGACC-1	-0.0507915	0.0725404	0.304696	1.44189	-0.117819	0.309761	0.838887	1.53583	-0.133451	-0.174747	-0.0111297	0.745901	0.800869	1.089	1.43622	1.69504	0.035052	-0.0817386	-0.0177391	G1
opc1T_CAACTAGAGCACCGCT-1	-0.0866662	0.559134	0.0141334	1.19187	-0.145094	0.0569754	-0.236916	1.31666	0.349255	0.371348	0.033634	0.921956	0.265829	-0.475025	0.203183	1.74351	-0.00626745	-0.0679879	-0.0909537	G1
opc1T_CAACTAGAGCGTTGCC-1	-0.0409492	0.308342	-0.21372	1.43505	-0.0834219	-0.31788	-0.256447	1.43964	0.907436	0.54664	0.188151	0.750124	-0.00931399	-0.262925	0.331679	1.68803	-0.0559512	-0.0237628	-0.00340703	G1
opc1T_CAACTAGAGTACGTTC-1	-0.0573829	0.45101	-0.346259	1.31349	-0.109623	-0.172544	-0.354122	1.3556	0.581613	0.585549	0.0773213	0.968233	0.0157756	-0.375203	0.136678	1.62318	-0.126442	-0.0867897	-0.101969	G1
opc1T_CAACTAGAGTCTTGCA-1	-0.0473284	-0.0902412	0.196528	1.46585	-0.0285609	0.0276229	0.824986	1.86177	-0.19732	-0.234276	0.231612	0.436245	0.615462	0.949006	1.5003	1.70448	-0.109574	-0.0284879	0.0348776	G2M
opc1T_CAACTAGAGTGAAGAG-1	-0.0371753	0.240509	0.243771	1.77034	-0.100678	0.326178	0.861826	1.94393	-0.187545	-0.268718	-0.0272755	0.826816	1.02002	0.69926	1.02031	1.94734	-0.00501952	-0.140633	-0.0400019	G1
opc1T_CAACTAGCAAAGCAAT-1	-0.0409377	0.0645714	-0.25952	2.05738	-0.096215	-0.422567	-0.404799	2.20587	-0.0502757	-0.220934	0.109989	0.358971	-0.21129	-0.314967	0.122332	2.4964	-0.316407	-0.0321453	-0.0301148	G1
opc1T_CAACTAGCACCACCAG-1	-0.0042649	0.753534	-0.176465	1.08731	-0.0378007	-0.111749	-0.148879	1.39356	0.244418	0.316132	0.0663702	1.0401	0.198333	-0.315413	0.212998	1.85927	-0.019877	-0.0771173	-0.0572699	G1
opc1T_CAACTAGCACCCATGG-1	-0.033557	0.35932	0.261325	1.70117	-0.0964188	0.466159	0.870751	1.986	-0.264526	-0.288941	0.135496	0.651704	0.900227	0.716751	1.45234	2.10805	0.212833	-0.0464115	-0.066548	G1
opc1T_CAACTAGCACTAAGTC-1	0.0209812	0.452474	0.1312	1.64951	-0.0330499	0.270535	0.559692	1.86906	-0.0829209	-0.0939981	-0.0120215	1.06765	0.78422	0.207614	0.922347	1.95712	0.078612	-0.0405011	0.0717183	G2M
opc1T_CAACTAGCACTGTTAG-1	-0.052327	0.729829	0.246707	1.3708	-0.112118	0.804531	1.52908	1.62994	-0.0916282	-0.191572	0.0706647	1.16833	1.33971	0.905737	1.52782	1.80429	0.521965	-0.119804	0.0916343	G2M
opc1T_CAACTAGCAGGAACGT-1	-0.076639	0.82181	-0.0985434	1.11079	-0.14045	0.158109	0.0236445	1.19727	0.100858	0.0953334	0.195812	0.960688	0.370921	-0.379118	0.257418	1.68549	0.146842	-0.0153129	-0.0748724	G1
opc1T_CAACTAGCAGGACCCT-1	-0.00728003	0.269287	0.738011	1.53287	0.00853013	0.471623	1.2379	1.80917	-0.147078	-0.0945595	0.080197	0.656967	0.935276	1.29414	1.86351	1.92052	0.269057	-0.0360421	-0.0146233	G1
opc1T_CAACTAGCAGGTTTCA-1	-0.0448926	0.217714	-0.0962099	1.932	-0.0359845	-0.143635	-0.00473228	2.12022	-0.103457	-0.255085	0.110863	0.517804	0.10975	-0.0177278	0.503608	2.21156	-0.168912	-0.0929168	-0.0560922	G1
opc1T_CAACTAGCATTGCGGC-1	0.0229001	-0.153924	-0.108295	1.92277	-0.0366582	-0.177276	0.125399	2.40674	-0.2141	-0.185258	0.0269713	0.48662	0.202106	0.672372	0.723231	2.3452	-0.48471	-0.0161545	0.0327796	G2M
opc1T_CAACTAGGTCAAAGCG-1	-0.0302331	0.491488	-0.337879	2.0227	-0.0507457	-0.0307962	-0.189398	2.11384	-0.071152	0.00675636	0.0519255	1.27048	0.354574	-0.379442	-0.241711	2.04027	-0.276102	0.113913	-0.137874	S
opc1T_CAACTAGGTCGAATCT-1	-0.0527776	0.339919	-0.295575	1.12388	-0.109376	0.0232708	-0.224678	1.24888	1.21196	1.11631	0.0993749	0.965864	0.167943	-0.243464	0.176994	1.4043	-0.148294	-0.0230249	-0.0576459	G1
opc1T_CAACTAGGTGCGCTTG-1	0.0278403	0.379181	0.00315087	1.22259	0.00703551	0.163215	0.29976	1.53269	0.826462	0.856739	0.113963	1.06675	0.553027	0.239956	0.797189	1.58143	0.157762	-0.0757599	-0.0244975	G1
opc1T_CAACTAGTCAGAGGTG-1	-0.000490585	0.0266791	-0.224729	1.75747	-0.054502	-0.199821	-0.234755	1.85707	0.310669	0.238847	-0.033819	0.731911	0.0328774	-0.459064	0.237902	1.94441	-0.129075	-0.0563449	-0.0642946	G1
opc1T_CAAGAAAAGATGTGTA-1	-0.0674296	0.904368	-0.0393443	1.31078	-0.0474731	0.360591	0.311842	1.56182	0.206192	0.515053	0.0581403	1.47596	0.750802	-0.0596904	0.51641	1.58465	0.173264	-0.0597032	0.0495248	G2M
opc1T_CAAGAAAAGCGAGAAA-1	0.00340522	0.185916	0.0766555	1.65527	-0.0403224	0.355951	0.586891	1.95714	-0.194354	-0.155478	-0.044819	0.834091	0.800227	0.861966	0.608668	1.91474	-0.119573	-0.0886667	-0.0865976	G1
opc1T_CAAGAAAAGGGAAACA-1	-0.0376551	0.219591	-0.201197	1.83715	-0.0880897	-0.108186	-0.337715	1.91296	0.88704	0.893874	0.300244	0.843933	0.092815	-0.217926	0.114682	2.02675	0.280624	0.0649045	-0.133494	S
opc1T_CAAGAAACAAATACAG-1	1.20825	0.232023	0.0700956	1.18145	1.17365	0.406637	0.819911	1.36901	-0.342892	-0.34275	0.747214	0.88398	1.03778	0.891103	0.610405	1.48779	0.184122	0.0751993	0.682585	G2M
opc1T_CAAGAAACACAACTGT-1	-0.0256265	0.251985	0.267649	1.83481	-0.0953342	0.335493	1.07524	2.21494	-0.17331	-0.396175	-0.0751671	0.77581	0.874042	1.15802	1.65538	2.1572	0.00534835	-0.0196507	-0.073296	G1
opc1T_CAAGAAACACATGTGT-1	0.00419675	0.285717	0.342737	1.71656	-0.0571081	0.421512	0.868828	1.93563	-0.127771	-0.292868	-0.00428542	0.757761	0.994602	0.628153	1.09578	1.95026	0.135559	-0.0518816	-0.0957557	G1
opc1T_CAAGAAACATCCTAGA-1	-0.000418989	0.168949	-0.108537	1.84043	-0.0981328	-0.127058	-0.122813	2.2142	-0.0664228	-0.0708366	0.017886	0.810487	0.185133	-0.109183	0.174289	1.99673	0.0341424	-0.0166704	0.0100346	G2M
opc1T_CAAGAAACATGTCCTC-1	0.0167172	0.429635	-0.145408	1.57868	-0.0884187	0.164532	0.60488	1.94966	0.0869661	-0.135443	-0.120874	0.605495	0.553906	0.361553	0.979219	1.83456	0.227469	-0.0129533	0.0025285	G2M
opc1T_CAAGAAACATTTCACT-1	-0.0196592	0.706171	-0.0273429	1.20796	-0.0226118	0.311342	0.2109	1.44919	0.167173	0.217709	0.0948611	1.40651	0.664451	-0.0242142	0.207296	1.54199	0.00563131	-0.0731885	0.016542	G2M
opc1T_CAAGAAAGTCATTAGC-1	-0.0473457	0.467962	0.0813996	1.69604	-0.0948393	0.0526164	0.570167	1.83543	-0.288544	-0.262227	0.0164643	0.893459	0.627693	0.494558	0.832321	1.88392	-0.140568	-0.0568736	0.0396901	G2M
opc1T_CAAGAAAGTTCCCGAG-1	0.075862	0.492151	0.44016	1.25565	0.020214	0.845195	1.51302	1.5531	-0.105931	-0.0596606	0.0551895	0.993961	1.38144	1.11115	1.87508	1.5603	0.285643	-0.0120423	-0.0291523	G1
opc1T_CAAGAAATCACTTCAT-1	-0.0445023	0.122992	0.29548	1.6121	-0.0883761	0.304354	0.918339	1.97704	-0.191204	-0.237707	0.0292228	0.788252	0.961835	0.850133	1.58335	1.88037	0.0936599	0.00466125	-0.0703132	S
opc1T_CAAGAAATCCACGTGG-1	-0.0457815	0.269787	0.15207	1.56086	-0.0618037	0.451076	0.873882	1.81774	-0.215321	-0.307633	0.101379	0.814464	1.09402	0.888288	0.728179	1.7749	0.301731	0.0364387	-0.102858	S
opc1T_CAAGAAATCCTCATTA-1	-0.0509347	0.555388	0.13218	1.61532	-0.111093	0.553986	0.70774	1.79664	-0.141814	-0.0726903	0.150513	1.11277	0.99049	0.480417	0.768767	1.82742	0.218626	-0.0828004	-0.163646	G1
opc1T_CAAGAAATCCTGTAGA-1	1.26251	0.325463	-0.283379	1.02427	1.14962	-0.0139445	-0.123448	1.12145	0.582537	0.390177	0.3242	1.03891	0.332817	-0.420307	0.240409	1.24046	-0.221699	-0.12288	0.991406	G2M
opc1T_CAAGATCAGGCAATTA-1	-0.0991483	0.083078	-0.266997	1.34625	-0.150531	-0.204235	-0.426926	1.48414	1.16085	1.24391	0.16021	0.722883	-0.0292005	-0.422107	-0.204856	1.73739	0.145184	-0.0908712	-0.000277162	G1
opc1T_CAAGATCAGTGCGTGA-1	-0.0391886	0.492123	0.157861	1.85416	-0.112282	0.155537	0.42232	2.06715	-0.0519871	-0.142355	0.0708155	0.799531	0.617883	0.28011	0.741672	2.12378	0.105494	-0.0262815	-0.036149	G1
opc1T_CAAGATCCAAAGGAAG-1	-0.0574571	0.754514	0.187078	1.38979	-0.109617	0.592855	1.16855	1.73853	0.0708021	0.042821	0.00243741	0.911929	1.043	0.762921	1.01941	1.75978	0.437554	-0.0248099	-0.0821707	G1
opc1T_CAAGATCCAACAACCT-1	0.00566627	0.379409	0.156853	1.58319	-0.0578555	0.702275	1.48635	1.83772	-0.161808	-0.230625	-0.00369928	0.621166	1.12257	1.30996	1.8878	1.90591	0.42456	-0.106181	-0.0313385	G1
opc1T_CAAGATCCACTGTCGG-1	-0.057937	-0.0672562	0.276708	1.25681	-0.10982	0.0618675	0.425653	1.3524	-0.233694	-0.178428	-0.118995	0.94807	0.628813	0.499813	0.469652	1.2661	0.108623	-0.00359086	-0.0546542	G1
opc1T_CAAGATCCAGCTGTAT-1	-0.00834814	0.89819	0.126046	1.23305	-0.124607	1.13123	1.42818	1.5881	0.0995708	-0.0340429	0.112885	1.44322	1.33437	0.7607	1.08302	1.71289	0.63483	-0.0211072	-0.0689034	G1
opc1T_CAAGATCGTACGCACC-1	0.0295912	0.45054	0.243091	1.40129	-0.0305438	0.804554	1.48441	1.7143	-0.235591	-0.266503	0.0708798	0.813551	1.38139	1.06717	1.55234	1.78112	0.293924	-0.0369241	-0.0568617	G1
opc1T_CAAGATCTCACAGTAC-1	0.0163997	0.234347	0.232205	1.5704	-0.0945774	0.565654	1.4299	1.88971	-0.231629	-0.337539	0.110206	0.797149	1.22274	1.16513	1.56499	1.87288	0.330991	-0.0798122	-0.0636151	G1
opc1T_CAAGATCTCAGCGACC-1	-0.0362708	0.34088	0.346584	1.31133	-0.00605634	0.316101	0.574761	1.59712	-0.00335314	0.131608	0.106593	1.08563	0.817295	0.739154	0.950173	1.6982	0.17641	-0.042017	0.0207345	G2M
opc1T_CAAGATCTCCGTCATC-1	-0.0409478	0.322051	-0.131638	1.85293	-0.0335152	0.225619	0.316015	1.91932	0.397384	0.378748	0.227404	1.07987	0.637365	-0.168967	0.379857	2.0231	-0.0079633	-0.109403	-0.0838168	G1
opc1T_CAAGATCTCCTAAGTG-1	0.00673848	1.0311	0.252318	1.0782	-0.0476793	0.713675	0.95298	1.22679	0.166258	0.259732	0.122889	1.19007	1.11441	0.436495	1.06436	1.42353	0.279343	0.0117608	-0.0805636	S
opc1T_CAAGATCTCTTAGAGC-1	-0.0393782	0.150774	-0.304832	1.2378	-0.0609838	-0.28298	-0.305758	1.17748	1.24701	1.26005	0.238468	0.736927	0.0336641	-0.237688	0.149413	1.48103	-0.0123132	-0.0420953	0.00171806	G2M
opc1T_CAAGATCTCTTGTTTG-1	-0.0579893	0.359715	0.0904879	1.68956	-0.064218	0.0256898	0.294862	1.71796	-0.346837	-0.312739	-0.0516397	0.853922	0.5914	0.607891	0.40885	1.75032	0.130893	-0.0189218	-0.0148362	G1
opc1T_CAAGGCCAGGTGCAAC-1	-0.0493386	-0.0351173	-0.0969665	2.01974	-0.0914241	-0.55359	-0.529332	2.44213	-0.0597005	-0.178377	-0.0443082	0.307517	-0.244314	-0.308095	-0.0523456	2.31257	-0.394192	-0.0472317	-0.0530132	G1
opc1T_CAAGGCCCAAGCCCAC-1	0.0398218	0.511693	-0.0689112	1.69431	-0.0209403	0.201536	0.64401	2.11244	-0.247239	-0.291463	-0.0298875	1.03691	0.687991	0.727822	0.526496	2.03915	-0.0749976	-0.0574937	-0.0223	G1
opc1T_CAAGGCCCACAGACAG-1	-0.0454113	0.340188	0.255221	1.37966	-0.0739059	0.692751	1.39914	1.67864	-0.122824	-0.0732439	-0.0922461	0.770054	1.22079	1.17695	1.82924	1.75177	0.275515	-0.0493519	-0.115321	G1
opc1T_CAAGGCCCACGCCAGT-1	-0.0512775	0.263297	0.348258	1.58994	-0.0386937	0.386975	0.82316	1.94456	-0.208576	-0.129199	0.0119267	0.673438	0.909036	0.739485	0.897643	1.81635	0.327898	0.0213744	0.0401756	G2M
opc1T_CAAGGCCCAGTGACAG-1	0.0818214	0.219937	-0.139051	1.264	0.0681558	-0.231526	-0.432936	1.52425	0.603459	0.550027	0.060321	0.908926	0.00658549	-0.291782	0.0842697	1.52061	-0.25402	-0.12741	-0.0835181	G1
opc1T_CAAGGCCGTAAACACA-1	-0.0708804	0.828209	0.212824	1.2839	-0.13701	0.562849	0.818403	1.42244	0.486138	0.508127	0.144413	1.11452	0.761356	0.412512	1.18021	1.61284	0.520348	-0.0505385	0.0207212	G2M
opc1T_CAAGGCCGTAAGTGTA-1	0.00170556	0.717966	-0.119996	1.05696	-0.0916025	0.0144167	0.0743702	1.24056	0.625243	0.659097	0.0935998	1.22384	0.367333	-0.200141	0.314178	1.4382	0.0522577	-0.0964791	-0.021247	G1
opc1T_CAAGGCCGTACCGTAT-1	-0.0587038	0.548573	-0.343638	1.85012	-0.110838	-0.216535	-0.476922	2.0854	0.000537893	0.0155716	0.121792	1.15939	0.0695613	-0.381013	-0.184804	2.04218	-0.208271	0.0103763	-0.0548959	S
opc1T_CAAGGCCGTAGCGCAA-1	-0.00765587	0.108711	-0.083365	1.53249	-0.066299	-0.0116842	-0.240218	1.55322	0.683558	0.652609	-0.0563265	0.784021	0.357222	-0.296356	0.0583868	1.64445	-0.0634992	-0.0764881	0.0470965	G2M
opc1T_CAAGGCCGTAGGCTGA-1	0.121864	0.913779	0.304102	1.06243	0.0611103	0.838321	0.953526	1.23652	0.0314871	0.040476	0.59517	1.37563	1.28083	0.5828	0.927143	1.47694	0.44196	0.188484	-0.00318307	S
opc1T_CAAGGCCGTCCTAGCG-1	-0.049318	0.51603	0.180274	1.57216	-0.115894	0.486662	0.90908	1.7388	-0.151109	-0.250976	-0.0442075	0.822224	0.961191	0.587834	1.05443	1.82735	0.203555	-0.0363607	-0.136034	G1
opc1T_CAAGGCCGTTAAAGAC-1	-0.0799231	0.287645	-0.20522	1.3784	-0.135883	-0.0948961	-0.260773	1.3151	1.2543	1.29052	0.173616	0.923771	0.232531	-0.453647	0.220737	1.62167	0.30885	-0.153523	-0.0600862	G1
opc1T_CAAGGCCGTTATCCGA-1	0.989645	0.883604	0.237368	1.0083	1.17788	0.721472	0.90294	1.27569	0.118194	0.117426	0.886235	1.01665	1.02179	0.137082	0.68819	1.44977	0.385977	0.204883	0.740387	G2M
opc1T_CAAGGCCGTTGGTAAA-1	-0.0374916	-0.057551	0.35204	1.72137	-0.0954642	0.26996	0.985447	2.15775	-0.19655	-0.266344	-0.0394435	0.537759	0.696171	1.06354	1.50495	2.16946	0.140732	-0.0473203	-0.00980041	G1
opc1T_CAAGGCCTCGGATGGA-1	-0.048962	0.380724	0.349642	1.29264	-0.0437545	0.493449	0.926772	1.42788	-0.261728	-0.32238	0.103307	1.03102	1.22663	0.935451	1.27222	1.66599	0.140968	-0.102913	0.0310287	G2M
opc1T_CAAGGCCTCGGTGTTA-1	-0.051567	0.194015	0.0739515	1.67215	-0.0319436	0.0952583	0.283568	1.87069	-0.177766	-0.0856505	-0.0112874	0.793247	0.492422	0.680302	0.497825	1.86703	-0.105998	-0.00512879	0.0341013	G2M
opc1T_CAAGGCCTCTCGCTTG-1	-0.00538553	0.417968	0.131254	1.81324	-0.0285979	0.110299	0.630487	2.04832	-0.146105	-0.163068	0.0104767	0.692146	0.601485	0.487167	1.01836	2.02434	0.00971664	-0.0827343	-0.0844707	G1
opc1T_CAAGTTGAGATATGGT-1	-0.0331086	-0.0276131	-0.185087	1.72736	-0.0925206	-0.0161174	-0.132929	1.96071	-0.0273459	0.0957011	-0.0176487	0.634121	0.048243	-0.0671417	0.449938	2.1101	-0.201745	-0.0136558	-0.0394588	G1
opc1T_CAAGTTGAGATGTCGG-1	-0.0651902	0.522498	0.068917	1.54386	-0.0979489	0.338774	0.455834	1.64064	-0.135798	-0.0796456	0.112367	0.755477	0.881663	0.417784	0.798863	1.8187	0.0331459	-0.078112	-0.144735	G1
opc1T_CAAGTTGAGCTGTTCA-1	-0.043316	0.0576556	0.226948	1.66053	-0.0580216	0.366355	1.05656	1.95518	-0.194146	-0.221054	-0.0477494	0.798843	0.998407	1.06115	1.50878	1.96825	0.285303	-0.111522	-0.0965708	G1
opc1T_CAAGTTGAGTAGCGGT-1	-0.00974781	0.329577	0.434695	1.36316	-0.0377058	0.675729	1.19437	1.66512	-0.183345	-0.218361	-0.0436504	0.708797	1.17843	1.12221	1.38236	1.58384	0.354203	-0.103826	0.00191829	G2M
opc1T_CAAGTTGAGTGGGTTG-1	-0.0679496	1.06386	0.168187	1.30814	-0.114738	0.782446	1.46831	1.54321	-0.0495554	0.0589236	0.126029	1.16206	1.08359	0.798888	1.26259	1.66206	0.473179	-0.0855516	-0.105693	G1
opc1T_CAAGTTGCAGCTGCAC-1	-0.0565357	0.387932	-0.0378409	1.22758	-0.0805703	0.230089	0.161996	1.6795	0.63718	0.477973	0.143589	0.858138	0.646934	0.263748	0.680802	1.6535	-0.062936	-0.0336098	-0.069887	G1
opc1T_CAAGTTGCATCCTTGC-1	-0.0473086	0.428713	-0.312629	1.12389	-0.0937851	0.101183	-0.173486	1.18259	1.06601	1.18185	0.243498	1.12678	0.28715	-0.322577	0.086727	1.2158	0.0156292	0.0258012	-0.0499943	S
opc1T_CAAGTTGCATGCTGGC-1	-0.0397166	0.972326	0.285127	1.43622	-0.0982029	0.79278	1.18099	1.72159	-0.125076	-0.13754	0.134699	1.27914	1.37816	0.837393	1.25217	1.6551	0.256161	-0.130577	-0.0527627	G1
opc1T_CAAGTTGCATTATCTC-1	-0.0564061	-0.0287948	0.0821283	2.00365	-0.116667	-0.0847403	0.304012	2.17359	-0.125728	-0.270228	-0.0421867	0.486193	0.355121	0.486872	0.958129	2.09551	-0.0101836	-0.0658486	-0.0571573	G1
opc1T_CAAGTTGGTAGTGAAT-1	-0.0519166	0.211353	0.192279	1.26899	-0.0709011	0.430782	1.14553	1.44253	-0.106342	-0.209391	0.00167371	0.722073	1.16551	1.07486	0.810825	1.50171	0.369856	-0.0819495	0.000929921	G2M
opc1T_CAAGTTGGTCCCGACA-1	-0.0433738	0.192878	0.127641	1.3045	-0.101963	0.451802	0.958778	1.76682	-0.0928159	-0.0789907	-0.000569919	0.470139	0.892868	0.9903	1.55428	1.79688	0.0613593	0.0291937	-0.0821854	S
opc1T_CAAGTTGGTTCGTCTC-1	0.0752972	0.437391	0.147089	1.4712	0.0181073	0.252056	0.682424	1.84333	-0.114513	-0.123558	0.00470454	1.06438	0.584171	0.691365	0.937731	1.79104	0.414078	-0.0884638	0.0403503	G2M
opc1T_CAAGTTGTCCTAGTGA-1	-0.0401365	-0.14246	0.10885	1.81187	-0.094943	-0.0225775	0.499481	2.0249	-0.318804	-0.425215	-0.103783	0.580612	0.560516	0.927543	0.535744	2.12663	-0.203248	-0.0648685	-0.00573717	G1
opc1T_CAAGTTGTCTGACCTC-1	-0.00167545	0.405081	0.621385	1.32025	-0.0550253	0.759832	1.28904	1.71505	-0.174886	-0.0953034	0.00346236	0.824752	1.08407	0.91446	1.75361	1.66555	0.34709	-0.103846	-0.0752444	G1
opc1T_CACAAACAGCCGTCGT-1	-0.0459296	0.429377	0.256808	1.7062	-0.03846	0.440808	0.908143	1.90597	-0.0723024	-0.0988456	0.118188	0.868459	1.03691	0.738839	1.14444	1.83052	0.0943457	-0.0291594	-0.126409	G1
opc1T_CACAAACAGTGGTAAT-1	-0.05942	0.736149	0.56613	1.37413	-0.0841453	0.525116	0.793026	1.58412	-0.0121923	-0.00613039	0.0534932	0.979635	0.891821	0.543304	1.1307	1.71865	0.166806	-0.121206	-0.0313947	G1
opc1T_CACAAACCAAACCTAC-1	-0.0435535	-0.0730995	0.0469882	2.06878	-0.0356354	-0.296656	0.184321	2.48228	-0.139895	-0.338799	0.071558	0.318218	0.132013	0.101359	0.984726	2.34247	-0.0354306	-0.0243901	-0.0138251	G1
opc1T_CACAAACCAATAGAGT-1	-0.0609828	0.0397871	-0.302657	1.95003	-0.116368	-0.0897727	-0.143701	2.08533	0.645427	0.505503	-0.0196813	0.730482	0.304566	-0.349998	0.122837	2.13617	0.103908	0.00864585	-0.119878	S
opc1T_CACAAACCACAACGCC-1	0.0307661	0.338885	0.286689	1.48327	-0.0248718	0.457983	0.931702	1.57877	-0.17105	-0.139645	0.0373219	1.00567	0.793798	0.643233	1.22321	1.67109	0.22825	-0.113117	0.00432098	G2M
opc1T_CACAAACCACTAGTAC-1	-0.0468264	0.0139135	-0.215853	2.39633	-0.0702016	-0.424283	-0.438152	2.51577	-0.15069	-0.21337	0.062377	0.26518	-0.220079	-0.312919	0.00125947	2.5728	-0.281386	-0.0454839	-0.0251032	G1
opc1T_CACAAACCAGTGAGTG-1	0.0100642	0.111776	0.0712041	1.57578	-0.0253075	0.0369132	0.443033	1.78165	-0.160328	-0.317882	0.0358376	0.647288	0.537481	0.570309	1.00902	1.70604	-0.00118294	-0.0711795	0.0117721	G2M
opc1T_CACAAACCATTCCTCG-1	0.0385517	0.582923	0.195625	1.36922	-0.0158236	0.724388	1.5211	1.507	-0.050954	-0.0230281	0.1399	0.960551	1.35984	1.41557	2.12946	1.51491	0.268988	-0.0600489	-0.0385936	G1
opc1T_CACAAACGTGAGCGAT-1	-0.0519492	0.42345	-0.36304	1.23135	-0.0742879	-0.272094	-0.457995	1.39517	1.02631	0.806039	0.0835107	0.852999	-0.0836692	-0.497476	-0.040982	1.47316	-0.306886	-0.0570747	-0.0377352	G1
opc1T_CACAAACGTTCCCGAG-1	-0.0489366	0.24692	0.0820385	1.52429	-0.0456631	0.245397	0.956244	1.78104	-0.224696	-0.271631	0.124944	0.821539	0.930096	0.919803	0.874993	1.82806	0.16885	-0.0267503	0.00914852	G2M
opc1T_CACAAACTCAAGAAGT-1	-0.070861	0.522698	-0.29527	0.715689	-0.101424	0.155348	-0.125103	0.775186	0.718293	1.07783	0.0990356	1.2148	0.405437	-0.126927	-0.135191	0.936985	0.302528	-0.0723884	0.0621502	G2M
opc1T_CACAAACTCACCGGGT-1	-0.036644	0.118591	0.273173	1.47937	-0.0746806	0.382285	1.24702	1.5135	0.0158838	-0.150831	0.10836	0.676072	1.08928	1.0753	0.913158	1.80316	0.324848	-0.0709679	-0.0175153	G1
opc1T_CACAAACTCCACGCAG-1	-0.0380304	0.209166	0.1215	1.66494	-0.100946	0.0189253	0.302366	1.85742	-0.172877	-0.292529	-0.147502	0.705766	0.489666	0.747864	0.463059	1.95811	-0.140197	-0.0934882	-0.0949601	G1
opc1T_CACAAACTCCTCGCAT-1	-0.038307	-0.023396	0.032046	1.6493	-0.0917791	0.246377	0.749866	1.7983	-0.100208	-0.148477	-0.0224667	0.743303	0.98364	0.703978	0.539754	2.06207	-0.0109232	-0.0504063	-0.0482173	G1
opc1T_CACAAACTCTCCCTGA-1	-0.01525	0.323527	0.219789	1.52502	-0.036761	0.0656578	0.671656	1.93581	-0.159447	-0.230894	0.146207	0.442512	0.544882	0.311066	1.15698	1.97056	0.138613	-0.0385758	-0.0799166	G1
opc1T_CACAAACTCTCTAGGA-1	-0.01352	0.323959	-0.0848017	1.47269	-0.0735524	-0.135848	-0.195841	1.6562	0.556019	0.526043	0.14926	0.809376	0.108301	-0.178531	0.345459	1.71465	0.0213511	-0.0174994	-0.0925666	G1
opc1T_CACACAAAGAGCTGCA-1	-0.00567096	-0.040483	0.517649	1.51937	-0.0117424	0.241013	0.537138	1.92056	-0.326295	-0.233403	-0.00315074	0.723473	0.670668	1.0217	1.04835	1.8715	0.00702782	-0.0416464	-0.0260562	G1
opc1T_CACACAAAGCGTGTCC-1	-0.00902607	0.188556	-0.116594	1.60771	-0.063948	-0.181062	-0.308953	1.82613	0.504017	0.341564	0.0661614	0.854175	0.220615	-0.223338	0.00957367	1.72257	-0.30177	-0.112701	-0.0533553	G1
opc1T_CACACAAAGGAGTACC-1	-0.0574973	0.105327	-0.243967	2.15003	-0.108603	-0.680002	-0.517446	2.42602	-0.115529	-0.313731	0.107024	0.469406	-0.340558	-0.250872	0.0807786	2.38387	-0.305476	-0.0825065	-0.0479696	G1
opc1T_CACACAAAGGGAAACA-1	-0.0606544	0.0870489	0.0717275	1.78047	-0.123694	-0.128203	0.124614	1.99004	-0.0413942	-0.109161	-0.0394687	0.644728	0.263714	0.0227159	0.641078	2.03441	-0.0495992	-0.0105411	-0.0139063	G1
opc1T_CACACAAAGGTCATCT-1	-0.0647132	0.338743	-0.38144	1.47811	-0.0467501	0.02958	0.0517882	1.64247	1.14178	0.863482	0.052819	1.10569	0.492087	-0.0205911	-0.013851	1.61101	0.0291256	-0.151238	0.0570409	G2M
opc1T_CACACAAAGTGAATTG-1	-0.0570823	0.409348	0.208397	1.48014	-0.116137	0.58949	0.978595	1.67241	-0.160956	-0.131106	0.0744027	0.879991	1.04781	0.959822	1.4752	1.83749	0.346813	-0.0965383	-0.0733163	G1
opc1T_CACACAACAACTGCGC-1	-0.0506799	0.219941	0.0854172	1.52659	-0.110758	0.433346	0.903744	1.82548	-0.234212	-0.197828	-0.0224728	0.785203	1.08685	0.61454	0.870823	1.80899	0.262729	-0.122854	-0.0965231	G1
opc1T_CACACAACACATCCGG-1	-0.0501642	0.472437	0.212675	1.80861	-0.0687244	0.475387	1.03917	1.85735	-0.228591	-0.2088	0.124594	0.780974	0.892674	0.805909	1.36872	2.09859	0.222904	-0.0541125	0.0456692	G2M
opc1T_CACACAACACGAAACG-1	-0.0534119	0.307843	-0.289385	0.914394	-0.0547976	-0.0751844	-0.0741239	1.09038	0.944049	0.782668	0.0996518	1.21931	0.37198	-0.203843	0.204321	1.17272	0.228901	-0.0913386	0.0489424	G2M
opc1T_CACACAACAGGGTACA-1	-0.00958983	0.359028	0.196717	1.77418	-0.0648939	0.367056	0.910739	2.08995	-0.138802	-0.223626	0.0564137	0.825493	0.965521	0.821117	0.963637	2.09624	0.164805	-0.146766	-0.052631	G1
opc1T_CACACAAGTCAAAGAT-1	-0.0476742	0.21216	-0.0563516	1.5658	-0.0995978	0.403934	0.998278	1.82101	-0.228663	-0.111524	0.029114	0.685563	0.990263	0.50841	1.21071	1.84081	0.14802	-0.0855942	-0.0975527	G1
opc1T_CACACAAGTCAGCTAT-1	-0.0380551	0.417022	0.370011	1.23183	-0.0975715	0.448536	0.819774	1.6874	-0.24112	-0.327439	-0.0297097	0.968477	1.15277	0.689702	0.868835	1.73652	0.18706	-0.0650477	-0.0691724	G1
opc1T_CACACAAGTTCAACCA-1	-0.0187899	0.22048	-0.115392	1.70267	-0.0642221	0.210904	0.480046	1.88839	-0.0610379	-0.237783	0.0128877	0.466567	0.68103	0.197964	0.944416	1.80175	-0.0105829	-0.0570119	-0.0763329	G1
opc1T_CACACAATCAGCTCGG-1	-0.00124938	0.362929	0.182574	1.55882	-0.098578	0.191183	0.552145	1.88819	-0.344469	-0.376276	0.0517768	0.615468	0.708085	0.110655	0.88291	1.9445	-0.00749089	-0.117863	-0.0151959	G1
opc1T_CACACAATCGATCCCT-1	-0.0384723	0.12548	-0.232107	1.94402	-0.0467705	-0.441383	-0.413947	2.05934	0.33385	0.243523	0.153754	0.474431	-0.0663917	-0.242364	0.125192	2.05668	-0.324671	-0.122423	-0.12155	G1
opc1T_CACACAATCTAGAGTC-1	-0.0306416	0.250942	0.290224	1.59475	-0.120494	0.356758	0.96007	1.86634	-0.2787	-0.34056	0.0621625	0.658469	0.885442	0.954132	1.61589	1.99531	0.18116	-0.0507281	-0.0538023	G1
opc1T_CACACAATCTATCGCC-1	0.0138837	0.141274	-0.248234	1.68108	-0.0140342	-0.335812	-0.218978	1.80297	0.298657	0.148082	0.0314979	0.91397	0.119843	-0.33393	0.21736	1.84216	-0.406829	-0.0725226	-0.113274	G1
opc1T_CACACCTAGCAAATCA-1	-0.00232091	0.201986	-0.272406	1.24989	-0.0388842	-0.190041	-0.337585	1.34293	0.737968	0.683747	0.0969339	0.933661	0.0991537	-0.461107	0.0883131	1.54557	-0.276147	-0.116699	-0.0206635	G1
opc1T_CACACCTAGCTGATAA-1	-0.0205677	0.795576	0.408881	1.13218	-0.0704994	0.833027	1.23457	1.27395	-0.039408	0.0520869	0.0682744	1.05227	1.19018	1.09431	1.46452	1.40789	0.455604	-0.0894941	-0.0643294	G1
opc1T_CACACCTAGGGTTTCT-1	-0.0772723	0.180202	-0.105166	1.35899	-0.13503	-0.212045	-0.231388	1.5384	0.264569	0.275125	0.0472049	0.766766	0.153165	-0.458444	-0.0184522	1.67356	-0.202738	-0.0513334	-0.0736142	G1
opc1T_CACACCTAGTATTGGA-1	-0.0664379	0.492522	0.106665	1.26946	-0.0697417	0.523475	0.90651	1.56067	-0.17921	-0.200236	0.0859378	0.70584	1.02491	0.494954	1.10885	1.6728	0.163831	-0.00327024	-0.0932396	G1
opc1T_CACACCTCACCCAGTG-1	-0.0692135	0.924109	0.597066	0.969862	-0.0782451	0.980312	1.30629	1.30955	-0.115476	0.0509519	0.196507	1.01674	1.25731	0.733841	1.35132	1.41883	0.507099	-0.0599567	-0.0162834	G1
opc1T_CACACCTCACGGTAGA-1	-0.0571359	0.332059	0.0076719	1.56175	-0.11322	0.472336	0.777539	1.79431	-0.187087	-0.0753046	-0.0235702	0.928883	0.845359	1.26306	0.908221	1.81006	-0.0644715	-0.0794365	-0.0372409	G1
opc1T_CACACCTCATCTCCCA-1	-0.052684	0.0222212	-0.124873	1.67868	-0.0371062	0.0978656	0.210301	2.05305	-0.118396	-0.0841598	0.0618259	0.688885	0.505297	0.251098	0.129064	1.76308	-0.0791166	-0.0181346	0.122799	G2M
opc1T_CACACCTCATGACGGA-1	-0.0527851	0.0710294	0.121782	1.80818	-0.0703658	0.296227	1.04061	2.00553	-0.233917	-0.273546	0.0556218	0.55958	0.83905	1.04181	1.13458	1.98001	0.262053	-0.110537	-0.130666	G1
opc1T_CACACCTGTTCAGACT-1	-0.0317341	0.384339	0.104486	1.39763	-0.0112181	0.19052	0.703539	1.6307	-0.0745806	-0.179325	0.203591	0.860545	0.879213	0.44209	0.6166	1.73672	0.180564	-0.036187	-0.0141816	G1
opc1T_CACACCTTCACATGCA-1	-0.0482798	0.502732	0.34494	1.35079	-0.0800571	0.630898	1.05114	1.70393	-0.0850828	-0.145396	-0.0168887	1.00088	1.18666	0.605812	1.13215	1.88863	0.329729	-0.117716	-0.0904532	G1
opc1T_CACACCTTCAGCATGT-1	-0.0307561	0.321378	0.206507	1.51772	-0.0985158	0.688538	1.49357	1.72259	-0.146017	-0.146112	-0.00891898	0.788626	1.43578	0.944697	1.87324	1.7046	0.356768	0.0492391	-0.00099147	S
opc1T_CACACCTTCAGTGCAT-1	0.0320062	0.17633	0.336243	1.30525	0.01259	0.248977	0.911862	1.68677	-0.0725175	-0.0939679	0.136598	0.996202	0.775242	0.91043	1.44343	1.7925	0.0678354	-0.057795	-0.0214457	G1
opc1T_CACACCTTCGAGAGCA-1	0.00666563	0.068539	0.000617556	1.88755	-0.0153421	0.0940199	0.194371	2.31315	-0.400514	-0.441415	0.11503	0.62929	0.527091	0.479091	0.418029	2.3022	-0.101301	-0.0487805	-0.0472187	G1
opc1T_CACACCTTCGCATGAT-1	-0.0307438	0.100096	0.348595	1.6059	-0.0573486	0.187581	1.03951	2.01544	-0.0310567	-0.188387	0.137021	0.721293	0.798422	1.04905	1.70216	1.85395	0.165951	0.0255224	-0.0896563	S
opc1T_CACACCTTCGCTGATA-1	-0.0591454	0.110494	0.0353984	1.8175	-0.0610086	-0.277611	-0.256809	2.17348	-0.201093	-0.223855	0.00370278	0.449946	-0.0345853	0.147581	0.336975	2.1595	-0.355343	-0.142373	-0.0770731	G1
opc1T_CACACCTTCGGCGCTA-1	-0.0426373	0.2586	-0.0161984	1.54396	-0.101484	0.197415	0.747323	1.85019	-0.0215697	-0.156548	0.00240297	0.62719	0.756214	0.54042	1.0891	1.84389	0.364547	-0.0257687	-0.0208005	G1
opc1T_CACACCTTCTGTCTCG-1	-0.0458377	0.15309	0.244029	1.57225	-0.0998325	0.254046	0.786216	1.77651	-0.287563	-0.33766	-0.0655178	0.763481	0.94147	0.715944	1.44628	1.81786	-0.0504906	-0.0966839	-0.0238332	G1
opc1T_CACACCTTCTTATCTG-1	-0.0545286	0.303171	-0.201227	1.45781	-0.145598	-0.278278	-0.245638	1.63463	0.323227	0.235958	-0.0367334	0.924504	0.103498	-0.33104	0.0426217	1.67223	-0.220778	0.0178016	-0.0640665	S
opc1T_CACACTCAGATGCCTT-1	0.0315884	0.357918	-0.105912	1.29347	-0.0324123	0.0160199	0.0149887	1.42375	0.363573	0.351529	0.0605967	0.932114	0.33336	-0.299349	0.452372	1.56854	-0.0409006	0.0382836	-0.0879375	S
opc1T_CACACTCAGATGTGGC-1	0.874208	0.591479	0.0862625	0.932122	0.924471	0.553319	0.809324	1.17533	-0.316773	-0.180183	1.0289	1.01687	1.03543	0.470197	0.499966	1.21401	-0.0479256	0.404558	0.442652	G2M
opc1T_CACACTCAGCACGCCT-1	-0.0388372	0.293224	0.216108	1.61808	-0.056206	0.174231	0.677296	1.81504	-0.278177	-0.321646	0.0272763	0.800719	0.706799	0.778127	1.09295	2.00298	0.0902738	-0.057979	-0.107246	G1
opc1T_CACACTCAGTGACTCT-1	-0.0116529	0.117611	-0.172971	1.39007	-0.0681881	0.0822873	-0.0236456	1.51483	0.922078	0.637167	0.0130965	0.887355	0.371006	-0.164304	0.205841	1.70187	-0.154161	-0.0484932	-0.105823	G1
opc1T_CACACTCAGTGGACGT-1	0.0395387	0.0300712	0.48548	1.57014	0.0515213	0.276833	0.583828	2.0202	-0.220477	-0.0755523	0.171335	0.599999	0.748516	0.673883	0.557613	1.72505	0.147428	0.0332949	0.0445596	G2M
opc1T_CACACTCCAAGGGTCA-1	-0.0699967	0.94094	-0.132771	1.52514	-0.123592	0.176898	-0.129163	1.65658	0.285235	0.198779	0.134287	1.26552	0.53461	-0.270572	0.157178	1.89411	0.182421	-0.126951	-0.178076	G1
opc1T_CACACTCCATCACGTA-1	-0.0448834	0.468264	0.0580398	1.58122	-0.041812	0.382573	0.790599	1.90517	-0.170927	-0.211094	-0.0294874	0.922308	0.992236	0.896404	0.689188	1.83474	0.0293614	-0.0331374	-0.0313578	G1
opc1T_CACACTCCATCAGTCA-1	-0.0504824	-0.0290631	-0.230852	1.80947	-0.0655735	-0.0681299	0.191975	2.09758	-0.202459	-0.285471	0.132982	0.597596	0.46132	0.573141	0.56452	2.08774	-0.405184	-0.0822743	-0.0208052	G1
opc1T_CACACTCCATGATCCA-1	-0.0416472	0.310704	-0.0146483	1.89047	-0.0457473	0.051673	0.450156	2.29475	-0.128711	-0.133164	-0.0183026	0.750407	0.430444	0.601751	0.584567	2.17959	-0.1453	-0.0536045	0.00423173	G2M
opc1T_CACACTCGTCTCTCTG-1	0.508472	0.744181	0.154755	1.01537	0.474677	0.652318	0.50604	0.933343	-0.0313895	0.00218719	0.487457	1.16704	0.920207	0.325193	0.321898	1.11828	0.239119	0.184689	0.11427	S
opc1T_CACACTCGTGAAAGAG-1	0.0561008	0.192267	0.456521	1.47	-0.0368953	0.220472	0.709881	1.75941	-0.219839	-0.225379	0.0581349	0.52593	0.783191	0.867434	1.48695	1.88188	0.104545	-0.035761	-0.0457583	G1
opc1T_CACACTCGTGTGACCC-1	-0.0734695	0.238491	-0.243243	1.39085	-0.116284	-0.241178	-0.272682	1.58098	0.777226	0.90476	0.0908823	0.787765	0.0046143	-0.259627	0.267258	1.77068	-0.0798661	0.0361842	-0.00183268	S
opc1T_CACACTCGTGTTCGAT-1	-0.0478591	0.281813	0.456027	1.86521	-0.105702	0.220718	0.687083	2.02007	-0.215375	-0.213402	0.0642989	0.611864	0.756227	0.707712	1.05034	2.00988	0.213247	0.0212751	-0.0601554	S
opc1T_CACACTCGTTATGTGC-1	-0.0435131	-0.0587227	-0.305541	2.07172	-0.0995717	-0.426758	-0.398998	2.35972	-0.0123422	-0.106164	-0.00981972	0.406271	-0.196115	-0.286775	0.309704	2.37127	-0.213804	0.0104426	-0.118997	S
opc1T_CACACTCTCCAGGGCT-1	-0.0550872	0.179843	-0.228658	1.42189	-0.110551	-0.058091	-0.387812	1.438	0.914122	0.897777	0.105298	0.745537	0.159612	-0.259282	-0.12539	1.60866	0.028875	-0.073459	-0.118644	G1
opc1T_CACACTCTCCTATGTT-1	-0.0545748	0.216719	0.0952873	1.40136	-0.0450939	0.21014	0.655259	1.90575	-0.136709	-0.215006	0.00997937	0.813116	0.853612	0.335324	0.824461	1.77322	0.155178	-0.042596	-0.0771353	G1
opc1T_CACACTCTCGCCATAA-1	-0.0512939	0.177579	0.0223879	1.64555	-0.113815	-0.02618	0.302415	1.75379	-0.26537	-0.192184	0.042861	0.604685	0.513634	0.472356	0.563414	2.05362	0.0630866	-0.105315	-0.134664	G1
opc1T_CACACTCTCGCGTTTC-1	-0.0795482	0.208234	-0.279491	1.2824	-0.122648	-0.0633459	-0.124566	1.28686	0.985221	1.06922	0.00513277	1.03266	0.357464	-0.276964	0.142574	1.34184	0.125735	-0.0485402	0.026582	G2M
opc1T_CACACTCTCTAGAGTC-1	0.00452458	0.153425	0.375933	1.56689	-0.0451418	0.46071	1.32466	1.72709	-0.167045	-0.202678	0.0186711	0.818342	1.04594	1.27432	1.61939	1.80276	0.14016	-0.0783639	-0.0115715	G1
opc1T_CACAGGCAGAACAACT-1	-0.0694169	1.08434	0.0204429	0.786593	-0.118413	0.120367	0.0914786	0.906897	0.397807	0.54557	0.196118	1.18134	0.313627	0.066103	0.355178	1.55746	0.215439	-0.0936691	-0.0577603	G1
opc1T_CACAGGCAGACAGGCT-1	0.316009	0.309624	-0.259783	1.10362	0.463894	-0.217841	-0.356885	1.20438	0.956279	0.952076	1.28627	0.826118	0.0288995	-0.442614	0.188036	1.43139	0.0281757	0.546587	0.0754008	S
opc1T_CACAGGCAGGCCCGTT-1	-0.0574029	0.685394	0.233465	1.62249	-0.11202	0.467771	0.87951	1.79055	-0.100267	-0.223212	0.0828414	0.844923	0.915997	0.376426	1.41383	2.01408	0.178443	-0.0573251	-0.0314398	G1
opc1T_CACAGGCCACAGTCGC-1	-0.0445329	-0.0684817	-0.19226	1.78744	-0.109709	-0.0165033	0.13253	1.86148	0.250375	0.296176	0.0726746	0.728065	0.377853	0.341381	0.412709	1.92277	-0.0424842	-0.0958941	-0.0970705	G1
opc1T_CACAGGCCATATGAGA-1	-0.0542618	0.275398	0.151155	1.70938	-0.10128	0.788996	1.09053	1.69686	-0.344925	-0.37524	-0.000697734	0.751655	1.29049	0.879442	0.697334	1.96362	0.287835	-0.0454672	-0.12243	G1
opc1T_CACAGGCCATGCCTTC-1	-0.0537827	0.532405	0.297129	1.55858	-0.112537	0.906469	1.4363	1.72466	-0.322025	-0.297609	-0.0772943	0.93981	1.3644	0.714437	1.45721	1.87091	0.391936	0.0495575	-0.143962	S
opc1T_CACAGGCCATGTAGTC-1	-0.0317441	0.246733	0.176326	1.51111	-0.0772804	0.449811	0.912386	1.82078	-0.329665	-0.279249	-0.00887818	0.80089	1.06881	0.598531	0.887919	1.89724	0.22117	-0.0271334	-0.0701424	G1
opc1T_CACAGGCGTACCGGCT-1	-0.0670575	0.490725	0.148796	1.35951	-0.118607	0.652892	0.969297	1.72693	-0.00155417	0.0271952	0.0714582	0.853961	1.14137	0.624165	1.03207	1.68387	0.264111	-0.0966507	0.0284973	G2M
opc1T_CACAGGCGTACGCACC-1	-0.00598058	-0.0767437	-0.206353	2.09072	-0.108238	-0.411559	-0.417809	2.22561	-0.102279	-0.323615	0.0474636	0.30139	-0.206448	-0.182313	-0.0525741	2.24466	-0.438728	-0.0214498	0.0373652	G2M
opc1T_CACAGGCGTCGCGTGT-1	-0.0437037	0.273979	0.250531	1.77631	-0.0113068	0.278001	0.903034	2.02018	-0.269276	-0.245553	0.0888698	0.80182	0.80578	0.740902	1.02343	1.83737	0.168567	-0.0561012	-0.00179762	G1
opc1T_CACAGGCGTTTGTGTG-1	-0.0335169	0.433947	0.316053	1.55933	-0.0897588	0.859634	1.29526	1.75388	0.0740741	-0.080968	-0.0329532	0.897777	1.35078	0.916812	1.62097	1.83335	0.303948	-0.0653384	-0.0790478	G1
opc1T_CACAGGCTCAACCATG-1	-0.021292	0.207553	-0.133299	1.12	-0.12773	-0.103354	-0.281721	1.19884	1.34201	1.20969	-0.0512137	1.10966	0.217946	-0.275927	0.23529	1.43751	0.189311	-0.0403667	-0.0269912	G1
opc1T_CACAGGCTCATACGGT-1	-0.0579508	0.420831	-0.0297397	1.48038	-0.111996	-0.0505755	-0.0108032	1.74516	-0.165272	-0.142908	-0.143809	0.749601	0.223557	-0.088266	0.179528	1.68582	-0.0250733	-0.0257008	-0.104257	G1
opc1T_CACAGGCTCGTTTATC-1	-0.0532768	0.50749	0.297329	1.43802	-0.115255	0.971549	1.4728	1.70353	-0.0369686	-0.029064	-0.113366	0.95526	1.33417	0.965509	1.62948	1.80195	0.263418	-0.0734965	-0.129076	G1
opc1T_CACAGGCTCTATCCTA-1	-0.0543728	0.36263	0.134335	1.48915	-0.109888	0.413872	0.657043	1.68392	-0.216312	-0.071834	0.0305117	1.03754	0.967709	0.823612	0.636908	1.77853	0.0362045	-0.0206435	-0.0595536	G1
opc1T_CACAGTAAGATCCCGC-1	0.0426994	0.0824864	0.024378	1.81414	-0.00553023	0.0309344	0.30048	2.11783	-0.0962479	-0.181529	-0.0430367	0.73511	0.463994	0.349172	0.724009	1.96654	-0.072943	-0.0749938	-0.00318451	G1
opc1T_CACAGTAAGCTAGTGG-1	0.714703	0.257844	-0.41961	1.51302	0.795747	-0.420972	-0.699704	1.67203	0.670392	0.54002	1.07358	0.691201	-0.332467	-0.494291	-0.196944	1.85085	-0.274486	0.331893	0.419271	G2M
opc1T_CACAGTACACCGATAT-1	0.0704525	0.60536	0.371431	1.4758	0.013365	0.482869	1.11623	1.64107	-0.0108036	-0.172224	-0.0145411	1.11806	1.11667	1.01326	1.08914	1.77977	0.16969	-0.0762822	-0.0258568	G1
opc1T_CACAGTACACGGTAAG-1	-0.00992197	0.339802	-0.101434	1.43201	-0.072466	-0.0998316	-0.263903	1.64648	0.802456	0.626181	0.0883916	0.807351	0.17091	-0.384951	0.215175	1.73183	-0.370321	-0.0573114	-0.0952201	G1
opc1T_CACAGTACAGTAAGCG-1	-0.0307551	0.374372	0.388419	1.5937	-0.0528811	0.594159	1.2156	1.82606	-0.21753	-0.179349	0.03342	0.997961	1.30532	0.969765	1.82273	1.84244	0.241756	-0.0279635	-0.0648969	G1
opc1T_CACAGTAGTCCAGTAT-1	-0.0157436	0.226976	0.532277	1.50165	-0.0651978	0.485092	0.967532	1.62553	-0.209562	-0.0410004	0.039557	0.908305	1.01956	0.933824	1.59279	1.78154	0.357324	-0.127547	0.0494709	G2M
opc1T_CACAGTAGTCCGAAGA-1	-0.00585114	0.365759	-0.0821523	1.40512	-0.058608	-0.00518011	0.179164	1.79403	-0.136082	-0.172871	0.015159	0.783158	0.534109	-0.0900582	0.653425	1.73897	-0.119577	-0.101057	0.0244742	G2M
opc1T_CACAGTAGTCGGCATC-1	0.0106694	0.257051	0.26661	1.62926	-0.0488172	0.490908	0.742739	1.98642	-0.139612	-0.244725	0.107735	0.822567	1.02484	0.811178	1.19739	1.92329	0.220557	-0.068564	0.0470588	G2M
opc1T_CACAGTAGTCTAACGT-1	-0.0109224	0.562118	0.0972561	1.47076	-0.0725821	0.712551	1.3196	1.7208	-0.0421218	-0.0691399	0.170529	0.853557	1.20263	0.889001	1.79526	1.819	0.59364	-0.0376101	0.0032276	G2M
opc1T_CACAGTAGTGCCTGTG-1	-0.0285138	0.690355	0.260438	1.32146	-0.095584	0.61998	0.867409	1.59868	0.104367	0.263175	0.0740048	0.930018	0.999497	0.483954	1.03068	1.71348	0.368165	-0.0489757	-0.0736192	G1
opc1T_CACAGTAGTGGGTATG-1	-0.0437995	0.16299	0.0475817	1.34399	-0.0614608	0.466531	0.870848	1.54722	-0.23513	-0.232752	-0.0129508	0.861086	0.941576	0.836876	0.501071	1.6216	0.0795646	-0.0490107	-0.0328081	G1
opc1T_CACAGTAGTGTCAATC-1	-0.0519117	0.0912763	-0.181393	1.84452	-0.106578	-0.156314	-0.1259	1.96093	0.285336	0.169676	0.0263507	0.608431	0.264382	-0.124551	0.331261	2.07401	-0.156379	-0.0713265	-0.074745	G1
opc1T_CACAGTATCCTGTACC-1	-0.0547605	0.674976	0.476536	1.381	-0.109106	0.941673	1.27818	1.59652	-0.00803884	0.196542	-0.0516403	0.924095	1.36264	0.590074	1.1879	1.69396	0.447235	-0.111452	-0.080482	G1
opc1T_CACATAGAGGATATAC-1	-0.0564874	-0.172425	-0.167254	2.2421	-0.0676231	-0.345493	-0.382739	2.41535	-0.198057	-0.254598	-0.0384141	0.423746	-0.104159	-0.0784096	0.129358	2.35761	-0.388278	-0.0957197	-0.046452	G1
opc1T_CACATAGAGTGCCATT-1	-0.074654	0.270871	-0.125523	1.44016	-0.11792	-0.0814533	-0.204858	1.48836	0.888666	0.934659	0.146753	0.978576	0.242733	-0.386733	0.198589	1.65626	-0.0420701	-0.0779089	-0.0294744	G1
opc1T_CACATAGCAATCTGCA-1	-0.0610535	0.360002	0.190571	1.78054	-0.120373	0.285852	0.591044	1.97375	0.0348898	-0.151468	-0.0665845	0.675428	0.672215	0.529952	0.8954	2.05048	0.18257	-0.0561429	0.00400518	G2M
opc1T_CACATAGCAGTATAAG-1	-0.00884756	0.324066	0.186746	1.67307	0.00542407	0.345273	0.947185	2.03529	-0.241028	-0.188697	0.0875099	0.72411	0.932813	0.772425	1.45414	2.02486	0.148007	0.0503906	-0.0629874	S
opc1T_CACATAGCATACTACG-1	-0.0693921	0.201111	-0.271259	1.16202	-0.120987	0.143597	-0.0495419	1.34188	1.21605	1.11047	0.067695	1.02316	0.509212	-0.352222	-0.0883963	1.47048	0.362061	0.00802716	-0.0931628	S
opc1T_CACATAGCATTAACCG-1	-0.0468571	0.507098	-0.0849797	1.33615	-0.0811838	0.00751659	-0.391508	1.45122	0.369765	0.414239	0.200161	1.12619	0.251863	-0.430043	-0.0974871	1.64029	-0.0392645	0.0182349	-0.0403403	S
opc1T_CACATAGCATTCCTGC-1	-0.0457731	-0.140227	0.2953	1.68826	-0.0903172	0.102177	0.950784	1.94419	-0.235751	-0.356627	0.0756914	0.49107	0.602367	1.14559	1.45544	2.04112	0.236388	-0.0592298	-0.068834	G1
opc1T_CACATAGGTAGCGATG-1	-0.0331399	-0.107005	0.0879964	1.86775	-0.0947707	0.00348611	0.148523	2.49648	-0.258772	-0.235848	0.0215209	0.310888	0.358966	0.401442	0.602126	2.20358	-0.135846	-0.0370315	-0.0176855	G1
opc1T_CACATAGGTCCAGTGC-1	0.341995	1.04282	0.140578	0.982717	0.357193	0.977697	1.03532	1.21295	-0.18619	-0.203251	1.09576	1.24202	1.1841	0.481223	0.785703	1.3849	0.214391	0.561309	0.120891	S
opc1T_CACATAGGTGGTACAG-1	-0.047069	-0.0965294	-0.232191	2.14493	-0.0996319	-0.348622	-0.358897	2.32409	-0.163419	-0.297928	-0.0294363	0.440451	-0.0578012	-0.310609	0.210903	2.36038	-0.13042	-0.0542403	-0.0225893	G1
opc1T_CACATAGGTTCAGCGC-1	-0.0174314	0.286201	-0.0474024	1.43264	-0.0810512	-0.13163	-0.130434	1.52348	0.467053	0.372801	0.106005	1.00291	0.20949	-0.351347	0.337182	1.70252	-0.232328	-0.118187	-0.0484801	G1
opc1T_CACATAGGTTGTCGCG-1	-0.0522291	0.381182	-0.250132	1.20636	-0.0842089	-0.0789787	-0.121763	1.29851	1.00244	1.08394	0.166194	1.05421	0.242551	-0.229908	0.394568	1.49665	-0.149252	0.0362399	-0.0685172	S
opc1T_CACATTTAGAGACTTA-1	-0.00558178	0.306271	0.0937323	1.5529	-0.0276556	0.187958	0.584299	1.91812	-0.271985	-0.226519	0.0652462	0.816174	0.689694	0.858414	1.3222	1.88728	-0.0965686	0.0335929	0.0388823	G2M
opc1T_CACATTTAGATAGTCA-1	-0.00752857	0.431764	-0.374354	1.23452	-0.0238295	-0.149645	-0.432665	1.25983	1.30274	1.18006	0.160673	0.890209	0.0610855	-0.424677	0.110484	1.45606	-0.0664065	-0.0397645	-0.0178699	G1
opc1T_CACATTTAGGACGAAA-1	-0.0429578	-0.0254732	-0.233734	1.86679	-0.0387831	-0.274574	-0.402974	2.1385	0.174949	0.321801	-0.00184749	0.39508	-0.166166	-0.235656	0.27069	2.05239	-0.285503	-0.014331	0.0607571	G2M
opc1T_CACATTTAGTACGTAA-1	-0.0729495	0.19651	-0.142412	1.2321	-0.121706	-0.129198	-0.307983	1.50043	0.97744	0.849636	0.0581866	0.756167	0.26363	-0.244278	0.030168	1.46925	0.14262	-0.0809947	-0.0420589	G1
opc1T_CACATTTCAAAGGAAG-1	0.921179	0.32983	-0.349971	0.924778	0.879111	-0.146879	-0.360007	1.18269	0.456874	0.418175	0.78698	1.14759	0.17835	-0.355202	0.0241327	1.25854	-0.00683743	0.170111	0.613902	G2M
opc1T_CACATTTGTACGCACC-1	0.00508201	0.0886778	0.0550985	2.11099	-0.00755275	-0.436678	-0.281228	2.36488	-0.209667	-0.339642	0.052086	0.546242	-0.115645	-0.238365	0.277785	2.22546	-0.226937	-0.0395482	-0.0992232	G1
opc1T_CACATTTGTATCAGTC-1	-0.0600316	0.0121919	-0.294617	1.63562	-0.075444	-0.0248676	-0.107255	1.77008	0.593531	0.674876	0.0715347	0.777272	0.241305	-0.111951	0.350807	1.79614	-0.238766	-0.0324297	-0.0828238	G1
opc1T_CACATTTGTATGCTTG-1	0.369562	0.332188	0.0585318	1.15725	0.366686	0.383489	0.85151	1.24585	-0.236451	-0.285352	1.06303	0.794617	1.00389	0.459733	0.997316	1.50922	0.0663672	0.546436	0.121447	S
opc1T_CACATTTGTCTAGTCA-1	0.0376082	0.426892	0.194218	1.3582	-0.0229452	0.515567	1.20005	1.63565	-0.212963	-0.257218	0.0124334	0.763565	1.13516	0.909724	1.23609	1.68819	0.265336	-0.0809853	-0.113282	G1
opc1T_CACATTTGTGATGTCT-1	-0.0073978	0.610967	0.0855849	1.50284	-0.0669521	0.519282	1.08206	1.75955	-0.118862	-0.203887	0.0887594	0.803985	1.09746	0.90934	1.19751	1.68547	0.23753	-0.0163379	-0.139767	G1
opc1T_CACATTTTCATCGCTC-1	-0.037794	0.31319	-0.227617	1.5371	-0.0945978	-0.115427	-0.152905	1.59554	0.905959	0.768132	0.119718	0.986135	0.22926	-0.307925	0.126838	1.69353	0.301988	-0.0712233	-0.00306381	G1
opc1T_CACATTTTCTGGGCCA-1	0.0350089	0.376116	0.11443	1.5279	-0.0630035	0.489393	0.682726	1.85758	-0.270022	-0.095773	-0.0496573	0.973794	0.944031	0.453508	0.774358	1.86682	0.228567	-0.0700559	0.0540409	G2M
opc1T_CACCACTAGATCGATA-1	-0.024631	0.0727084	0.0616919	1.82323	-0.0844869	-0.221864	-0.125691	2.17368	0.0194765	0.0219933	0.113316	0.438404	0.00836307	0.0392151	0.578554	2.32685	-0.163078	0.00437976	-0.0275859	S
opc1T_CACCACTAGGACAGAA-1	-0.0535573	0.712896	0.389913	1.38514	-0.0121384	0.590817	1.15265	1.69994	-0.252157	-0.216973	0.118638	1.25538	1.22865	0.824153	1.02868	1.76599	0.287674	-0.0509486	0.0709972	G2M
opc1T_CACCACTAGGCATGTG-1	0.00497257	0.117136	0.361633	1.90746	-0.0927944	0.157565	0.591072	2.17629	0.0459355	-0.0220609	0.0714867	0.653919	0.566996	0.321289	0.905593	2.26679	0.10824	-0.0429838	-0.0982541	G1
opc1T_CACCACTAGTGGTAAT-1	0.0110279	0.391698	0.482767	1.51268	-0.100207	0.538896	1.45094	1.71264	-0.0573169	-0.302548	0.0761123	0.780414	1.2426	0.831445	1.39936	1.86557	0.490161	0.0173355	0.03213	G2M
opc1T_CACCACTCACATTCGA-1	0.128372	0.938206	0.242025	1.1312	0.0787376	0.886532	0.666517	1.40832	-0.186615	-0.00158756	0.0285606	1.15348	0.93566	0.378105	0.697391	1.45767	0.551417	-0.0474755	-0.00928386	G1
opc1T_CACCACTCACCAGGTC-1	-0.0421532	0.132505	0.203079	1.65638	-0.0952185	0.279127	0.725977	1.99215	-0.110176	-0.140895	-0.00870567	0.7468	0.755625	1.08901	1.08955	2.00484	0.0455998	-0.137803	0.00241883	G2M
opc1T_CACCACTCAGCTCCGA-1	-0.0160797	0.306498	-0.160761	1.34739	-0.0015095	-0.113028	-0.443288	1.49671	0.825673	1.0084	0.298639	1.1304	0.0854617	-0.479657	0.0354571	1.43023	0.122984	-0.0864222	-0.0020263	G1
opc1T_CACCACTCAGTTTACG-1	-0.00990549	-0.344941	-0.228072	1.65967	-0.0533426	-0.267199	-0.332257	1.96553	0.32069	0.245941	0.0799781	0.522064	-0.00502221	-0.202422	0.0684889	1.8532	-0.212808	-0.0351154	0.0132886	G2M
opc1T_CACCACTCATTCTCAT-1	-0.0450323	0.101318	-0.113777	1.62699	-0.110717	-0.109969	-0.145702	1.8092	0.714154	0.56105	0.0375691	0.660123	0.187552	-0.10039	0.128678	1.74167	-0.0159589	-0.118468	0.0649327	G2M
opc1T_CACCACTGTAATTGGA-1	0.0266319	1.10284	0.124707	1.22915	0.0175233	0.952103	1.12135	1.78432	-0.0787435	-0.0846178	0.210378	1.38325	1.4263	0.266349	0.969683	1.72653	0.276935	0.0230365	0.00666583	S
opc1T_CACCACTTCATGTAGC-1	-0.0430658	0.154916	0.088605	1.61593	-0.084501	0.0385165	0.233177	2.03452	-0.393138	-0.492438	0.0957933	0.66922	0.651557	0.266019	0.420273	2.05642	-0.108075	-0.0386498	0.0183849	G2M
opc1T_CACCACTTCCACTGGG-1	0.797383	0.71048	0.430056	0.952985	0.914114	0.838496	1.05233	1.11258	0.00288122	0.139028	1.2832	1.02746	1.10717	0.278796	0.923359	1.37098	0.31662	0.507729	0.368813	S
opc1T_CACCACTTCCATTCTA-1	-0.0613866	0.676155	0.0346098	1.2386	-0.0876121	0.687987	1.1586	1.54202	-0.311221	-0.183475	0.0768975	0.928656	1.21776	0.687864	1.24089	1.62154	0.0634903	-0.122131	0.0233222	G2M
opc1T_CACCACTTCGGGAGTA-1	-0.0127313	0.495422	-0.0292037	1.48638	-0.0722305	0.432408	0.995624	1.64648	0.0803968	-0.0432455	0.0155547	0.813997	0.935227	0.810775	1.71205	1.72527	0.300378	-0.0389029	-0.130757	G1
opc1T_CACCAGGAGCCACCTG-1	0.0116915	0.427909	-0.129558	1.60412	-0.0344324	0.27039	0.665617	1.76155	-0.193388	-0.135686	-0.00363954	0.865143	0.780345	0.124837	0.896975	1.87729	0.0858674	-0.128112	-0.0376078	G1
opc1T_CACCAGGAGCCAGTTT-1	-0.0407544	0.465182	0.261131	1.69176	-0.0943221	0.200738	0.450287	2.02741	-0.268845	-0.22069	-0.0296144	0.733648	0.680652	0.390886	0.966971	1.82939	0.299194	-0.0864115	-0.104633	G1
opc1T_CACCAGGAGCGCCTCA-1	-0.0540189	0.364935	0.35349	1.72713	-0.106079	0.25517	0.596362	1.87848	-0.0211633	-0.073704	-0.0503803	0.882332	0.877815	0.873719	0.570292	1.86765	0.19208	0.00923505	-0.0454279	S
opc1T_CACCAGGAGCTGATAA-1	-0.0456946	0.191181	0.349119	1.55057	-0.0995391	0.481276	0.747438	1.8196	-0.158278	-0.0695729	-0.127289	0.750149	1.02042	0.917955	0.755375	1.8338	0.148075	-0.0940201	-0.0726128	G1
opc1T_CACCAGGAGGCGATAC-1	0.0441117	0.0476122	-0.296265	1.8843	-0.01193	-0.207894	-0.187176	2.38662	-0.00338854	-0.0244247	0.0788171	0.631071	0.198968	0.0699701	0.238267	2.20585	-0.072032	-0.017397	-0.0482532	G1
opc1T_CACCAGGCAAGGCTCC-1	-0.0055346	0.25702	-0.0985696	1.34394	-0.011064	-0.0843451	-0.125011	1.4202	0.454524	0.325694	0.120846	0.803668	0.282869	-0.226382	0.371755	1.47875	-0.260843	-0.0645696	0.00416878	G2M
opc1T_CACCAGGCAGCTCCGA-1	-0.0519503	0.449377	0.0794805	1.44516	-0.10622	0.496998	0.801185	1.7454	-0.0348316	-0.0466643	0.00166344	0.712971	0.966629	0.714806	1.42134	1.80615	0.127951	-0.108912	-0.099213	G1
opc1T_CACCAGGCATCCGCGA-1	0.0170356	0.308025	0.363485	1.60218	-0.0395119	0.41991	1.10528	1.94835	-0.292727	-0.387885	0.0505185	0.651294	0.98476	1.01383	1.37618	2.03854	0.461627	0.0671547	-0.0348864	S
opc1T_CACCAGGGTACTCAAC-1	-0.0438093	0.916101	-0.022298	1.24702	-0.0854422	0.747897	0.874713	1.58876	0.169459	0.183582	0.0815274	1.15865	1.13918	0.662423	0.694998	1.55583	0.293105	-0.0245055	-0.0497579	G1
opc1T_CACCAGGGTATGCTTG-1	-0.0453833	0.0820557	-0.150529	1.90419	-0.0993032	-0.521868	-0.498587	2.11529	0.637192	0.628589	-0.0838279	0.646699	-0.233182	-0.309973	-0.0430923	2.04186	-0.0589036	-0.0369391	-0.0549803	G1
opc1T_CACCAGGGTCTCTCGT-1	0.0699384	0.283751	0.203027	1.4092	0.0314421	0.309045	0.620053	1.63689	-0.122037	-0.146278	0.000489645	0.780902	0.795977	0.570513	0.45072	1.72596	0.204352	-0.118948	0.0775542	G2M
opc1T_CACCAGGGTGCGAAAC-1	-0.0565152	0.775686	0.261885	1.17728	-0.123878	0.724411	1.23747	1.54835	-0.0251932	-0.0401599	0.101224	1.01701	1.28965	0.765687	1.49893	1.54001	0.395173	-0.0945185	-0.0613449	G1
opc1T_CACCAGGGTTGGTGGA-1	-0.00855143	-0.100301	0.00302263	1.83824	-0.0712925	-0.246281	-0.0318838	2.1069	-0.0917023	-0.149302	-0.0652114	0.525929	0.149345	-0.0733535	0.599886	2.12871	-0.291485	0.0189551	-0.0529178	S
opc1T_CACCAGGTCAACCATG-1	-0.0818046	0.916937	-0.103551	1.08152	-0.126999	0.275321	0.40465	1.29682	0.186443	0.201116	0.197762	1.35888	0.712397	-0.0305231	0.605696	1.51411	0.123135	-0.16075	-0.064905	G1
opc1T_CACCAGGTCCCTGACT-1	-0.0216228	0.373426	0.365809	1.59373	-0.0210012	0.124393	0.728624	1.85983	-0.210121	-0.263746	0.0526456	0.98896	0.748057	1.07685	0.907611	1.88514	0.0193914	-0.0977401	0.00290865	G2M
opc1T_CACCAGGTCGTTGACA-1	-0.0155738	0.678044	0.433813	1.20358	-0.0348027	0.657791	1.19357	1.44476	-0.336972	-0.240624	0.152514	0.997574	1.32164	0.722508	1.43189	1.54204	0.103281	-0.07488	-0.00798518	G1
opc1T_CACCTTGAGACAAAGG-1	-0.0641541	-0.0347382	-0.0294827	1.20677	-0.0734361	-0.122088	-0.157744	1.53703	1.00391	0.949638	-0.0919046	0.894473	0.218048	-0.183062	0.183712	1.48897	-0.147583	-0.091993	-0.0159453	G1
opc1T_CACCTTGAGTGAAGTT-1	-0.0655624	0.500133	-0.177738	1.0203	-0.0777935	-0.0696146	-0.344498	1.24337	0.932918	0.722805	0.0912334	1.15816	0.220812	-0.294053	-0.116968	1.43195	0.0417298	0.0147711	-0.0168976	S
opc1T_CACCTTGCACCGTTGG-1	0.0364946	0.49944	0.350416	1.50361	0.0570023	0.557926	1.08146	1.76351	-0.171505	-0.312229	0.32988	0.704729	1.00542	0.504442	1.18212	1.85588	0.352204	-0.0427261	-0.0915391	G1
opc1T_CACCTTGCAGCGTCCA-1	-0.0316947	0.452362	0.403548	1.51884	-0.0939799	0.440207	1.09626	1.8973	-0.0909724	0.0241376	0.107784	0.931665	0.92399	0.950295	1.65195	1.76268	0.280845	-0.0484388	-0.0254585	G1
opc1T_CACCTTGGTACCGTAT-1	-0.0487403	0.0469985	-0.0428114	1.33095	-0.0496554	0.0510759	0.278388	1.5859	-0.214709	-0.135352	0.211866	0.770395	0.36415	0.111909	0.701942	1.6975	-0.221462	-0.0447027	0.0202423	G2M
opc1T_CACCTTGGTAGCGCTC-1	-0.0484732	0.0377303	0.0609172	1.88566	-0.102179	-0.048373	-0.0531543	2.13577	-0.0174285	0.0102794	0.0143863	0.825189	0.395227	-0.29031	0.250321	2.14474	-0.272325	-0.0309737	-0.0169822	G1
opc1T_CACCTTGGTCAGCTAT-1	-0.0393233	-0.124029	-0.199985	1.93365	-0.0561445	-0.382503	-0.407952	2.24571	-0.182347	-0.216443	0.0142902	0.535172	-0.130367	-0.250765	0.100126	2.07665	-0.425609	-0.0624844	-0.0251336	G1
opc1T_CACCTTGGTCGCATAT-1	-0.0117579	0.389976	0.0751808	1.18708	-0.0370598	0.579719	1.13923	1.39306	-0.167838	-0.121861	0.118907	0.868692	1.25667	0.941526	0.891688	1.53768	0.385945	-0.0586919	-0.0605868	G1
opc1T_CACCTTGGTCGCGGTT-1	-0.0064068	0.234084	0.316843	1.83021	-0.0241852	0.00107455	0.325099	2.18334	-0.116709	-0.245348	0.0685002	0.591678	0.404442	0.187218	0.833182	2.09087	0.056502	-0.000248264	-0.0634471	G1
opc1T_CACCTTGGTCTTGCGG-1	0.0367855	0.273615	0.220638	1.64391	-0.0067896	0.180943	0.521077	1.90489	0.055765	0.198041	0.205023	0.806293	0.515941	0.258535	0.73779	1.92014	0.119307	-0.0788668	-0.0387892	G1
opc1T_CACCTTGGTGCACCAC-1	-0.057831	0.33868	-0.4027	1.12285	-0.116213	-0.0419595	-0.0249744	1.21108	1.14969	1.14588	0.22495	0.95017	0.329132	-0.316444	0.248674	1.44073	0.197163	-0.0723805	-0.062933	G1
opc1T_CACCTTGTCCCTTGTG-1	-0.0665503	0.425025	0.180698	1.30318	-0.113793	0.610785	1.27121	1.73276	-0.140756	-0.263922	0.0564724	0.927736	1.30802	0.908524	1.64443	1.82208	0.244125	0.0489907	0.0549174	G2M
opc1T_CACTCCAAGCAACGGT-1	-0.0432579	0.309515	-0.107353	1.45737	-0.0933576	-0.395159	-0.44788	1.56881	0.236159	0.203042	0.133028	0.615998	-0.118671	-0.44161	0.0811923	2.05443	-0.226716	-0.06465	-0.149574	G1
opc1T_CACTCCAAGCCACTAT-1	-0.0467901	0.258318	0.263234	1.43584	-0.1015	0.475143	1.36349	1.70691	-0.152343	-0.343813	-0.0117257	0.545586	1.15598	0.928942	1.72459	1.77701	0.323867	-0.0700341	-0.116417	G1
opc1T_CACTCCAAGGACAGCT-1	-0.0694989	0.337726	0.2177	1.65518	-0.124922	0.324649	0.913651	1.91798	-0.191265	-0.243336	0.0374598	0.790294	0.796316	0.559906	1.18995	1.91657	0.298128	0.0298931	-0.12047	S
opc1T_CACTCCAAGGTTCCTA-1	-0.0780225	0.139822	-0.122138	1.41471	-0.0803656	-0.0162972	-0.286589	1.74825	0.506354	0.495028	-0.0294286	0.848668	0.109095	-0.116118	0.01865	1.79334	-0.42441	0.0265927	-0.0381448	S
opc1T_CACTCCAAGTAGATGT-1	-0.0420092	0.348377	0.0986071	0.858368	-0.093948	0.588823	0.925315	0.963938	-0.205947	-0.0741596	0.14184	1.03872	1.33733	1.23081	1.09311	0.961854	0.327645	-0.10195	-0.0893665	G1
opc1T_CACTCCAAGTTGTCGT-1	-0.0792162	0.398445	-0.238052	1.44809	-0.125968	-0.203605	-0.207152	1.38713	0.293962	0.416034	0.120983	0.739225	0.0162193	-0.366807	0.261902	1.78492	-0.218394	-0.0725698	-0.144796	G1
opc1T_CACTCCACAAACGCGA-1	-0.0457822	-0.127516	0.222186	1.57436	-0.0928331	0.165581	0.469907	1.86063	-0.343309	-0.313982	0.0765673	0.650578	0.658315	0.620591	0.47375	1.91995	-0.0916992	-0.0829712	-0.0158478	G1
opc1T_CACTCCACAACGATGG-1	-0.0566289	0.00852444	-0.0742189	1.94031	-0.116639	-0.306997	-0.261355	2.08938	-0.0683974	-0.145658	0.0512452	0.568468	0.0448938	-0.289933	0.336729	2.15638	-0.199957	-0.0141308	-0.0906538	G1
opc1T_CACTCCACACACCGAC-1	-0.0623118	0.41694	0.260343	0.2573	-0.103165	-0.173988	-0.142362	0.830771	0.166785	0.278966	-0.0588889	0.920907	0.171869	-0.049701	0.184934	0.675207	0.0911658	-0.109991	-0.0852686	G1
opc1T_CACTCCACACCGATAT-1	-0.0167427	0.509626	-0.171735	1.05126	-0.000792997	0.616968	1.20782	1.10736	-0.117964	-0.179038	-0.0141508	0.91343	1.27339	0.630602	0.775827	1.19641	0.26071	-0.082264	-0.0450364	G1
opc1T_CACTCCACAGCCACCA-1	-0.0570337	0.776723	0.24972	1.36408	-0.107589	1.02041	1.19747	1.73999	-0.173891	-0.0424489	0.131755	1.02247	1.41082	0.889595	0.921975	1.66053	0.371689	-0.0253313	-0.10468	G1
opc1T_CACTCCACAGCTCGCA-1	0.00537988	0.393304	-0.0210844	1.53511	-0.109314	0.0638793	0.0388113	1.8572	-0.0656184	-0.0125898	0.05283	0.844677	0.41117	0.0835418	0.392396	2.06061	-0.0412465	-0.001491	0.0630844	G2M
opc1T_CACTCCACAGGCGATA-1	-0.0101634	0.103928	-0.0768883	1.41965	-0.062747	-0.0631404	0.219617	1.78209	-0.342395	-0.331611	-0.0323934	0.908832	0.478809	0.697739	0.251332	1.66287	-0.113723	-0.00378092	-0.0246289	G1
opc1T_CACTCCACATTACCTT-1	-0.0234617	0.822835	0.262111	1.46374	-0.08451	0.614087	0.770408	1.62068	-0.0494664	-0.0823955	-0.0557287	1.12931	0.941973	0.60674	0.958916	1.82157	0.487996	-0.0842067	0.0117812	G2M
opc1T_CACTCCAGTCCATCCT-1	-0.0153393	0.245794	0.220696	1.33245	-0.0672385	0.0411537	0.505514	1.67653	-0.192715	-0.166354	0.13566	0.578412	0.545144	0.732282	0.777557	1.7094	-0.0400356	-0.102626	-0.0167221	G1
opc1T_CACTCCAGTCTGCCAG-1	-0.0650541	0.136206	-0.169318	1.22445	-0.109578	0.0262996	-0.204725	1.68238	1.03329	1.1412	-0.0361929	0.916319	0.179265	-0.275613	0.0421514	1.57313	0.239789	-0.0650766	-0.045415	G1
opc1T_CACTCCATCACAACGT-1	-0.059533	0.33489	0.288378	1.50329	-0.116211	0.408106	0.969191	1.65361	-0.192095	-0.278955	0.00182513	0.858449	0.925677	0.930377	1.62502	1.72739	0.159376	-0.0440749	0.00435893	G2M
opc1T_CACTCCATCAGTCAGT-1	-0.0181578	0.446009	0.268207	1.4616	-0.06372	0.528491	1.12728	1.69589	-0.263766	-0.132938	-0.010923	0.869259	1.16873	0.98133	1.40052	1.51891	0.401281	-0.0745047	-0.0451734	G1
opc1T_CACTCCATCCAAACAC-1	0.678544	0.644051	-0.0835338	1.1077	0.774267	0.506808	0.731014	1.20056	0.00349542	-0.0640064	1.19421	0.914744	0.957147	0.338799	0.781363	1.40217	0.154175	0.516105	0.318356	S
opc1T_CACTCCATCCTCTAGC-1	-0.0268913	0.129625	0.262901	1.57126	-0.0757267	0.122949	0.507487	1.90806	-0.308261	-0.426335	0.0577546	0.495192	0.56407	0.777781	1.27903	1.80544	0.024458	0.0464448	-0.00302917	S
opc1T_CACTCCATCGACCAGC-1	-0.0556852	0.318717	0.235347	1.52754	-0.123875	0.410364	0.913368	1.69712	-0.26536	-0.213272	0.0340232	0.670355	0.925078	0.846294	1.55569	1.78856	0.24885	-0.0810514	-0.020688	G1
opc1T_CAGAATCAGGATGGAA-1	-0.00578378	0.146079	-0.241856	1.80634	-0.0644901	-0.114138	-0.224585	1.88265	0.606561	0.42363	-0.0848798	1.00295	0.19647	-0.405405	0.102829	1.83779	-0.261056	-0.0946528	-0.0527599	G1
opc1T_CAGAATCCAATAGCAA-1	-0.0557891	0.00811402	-0.24005	2.02891	-0.11183	-0.529244	-0.464845	2.37245	0.14217	-0.0270724	-0.0564627	0.528107	-0.155217	-0.331217	-0.00955191	2.164	-0.252595	-0.0471361	-0.0759679	G1
opc1T_CAGAATCCACACGCTG-1	-0.0570302	0.339286	-0.0608983	1.22298	-0.0970019	-0.101015	-0.233175	1.29173	1.02569	1.14979	0.180514	1.001	0.161387	-0.317799	0.364179	1.57452	0.0904183	-0.0753615	-0.0867425	G1
opc1T_CAGAATCCATAGACTC-1	-0.00496443	0.140871	-0.223464	1.54011	-0.0146997	-0.203545	-0.210464	1.89028	0.366573	0.266742	0.158209	0.703468	0.152496	-0.269968	0.159742	1.85826	-0.21941	-0.00056074	0.0460416	G2M
opc1T_CAGAATCGTCCCTACT-1	-0.000110279	0.384147	-0.0844998	1.72308	-0.0243134	0.140775	0.140252	1.88821	0.265868	0.28513	0.00262391	0.896411	0.497295	-0.123703	0.278947	1.88787	0.160153	-0.103647	-0.104809	G1
opc1T_CAGAATCGTCCGTCAG-1	-0.0128329	0.543549	0.391253	1.39218	-0.0498633	0.605879	1.09202	1.63463	-0.180947	-0.128793	0.0511273	0.931612	1.11666	0.661806	1.23878	1.5987	0.498543	-0.0785162	0.0282255	G2M
opc1T_CAGAATCGTGCAACTT-1	-0.0022941	0.424754	0.319999	1.01478	-0.0413106	0.648893	1.19028	1.41196	-0.0152492	-0.0785412	0.071829	0.936732	1.30128	0.527127	1.36095	1.42943	0.420008	-0.00705136	-0.0452483	G1
opc1T_CAGAATCGTGTTGGGA-1	-0.0375652	-0.0411398	0.114718	1.96862	-0.0409928	0.0957533	0.294614	2.34009	-0.294995	-0.254688	-0.01976	0.537591	0.570625	0.580703	0.773818	2.23081	-0.228188	-0.118591	-0.0707153	G1
opc1T_CAGAATCTCAAGGTAA-1	-0.0453854	0.221102	0.189528	1.39736	-0.0514204	0.304708	0.717914	1.74842	-0.234063	-0.1563	0.233255	0.800808	0.883757	0.802985	0.682011	1.79389	0.0525428	-0.14689	0.0941869	G2M
opc1T_CAGAATCTCACATGCA-1	-0.0241668	0.0422146	-0.239549	1.23516	-0.0780319	-0.310749	-0.390701	1.51005	0.358626	0.381174	0.0481201	0.869487	0.0241848	-0.376308	0.0904198	1.58381	-0.126058	-0.068765	0.054228	G2M
opc1T_CAGAATCTCAGTTAGC-1	-0.0216793	0.93906	0.509633	1.27623	-0.0694668	1.16354	1.42615	1.377	0.12267	0.300249	0.0232791	1.19874	1.52206	0.505009	1.29554	1.64294	0.537105	-0.131492	-0.0531352	G1
opc1T_CAGAATCTCCCACTTG-1	-0.0206619	0.556177	-0.28762	1.77662	-0.0716075	-0.103636	-0.303354	1.88428	-0.229532	-0.0828303	0.0626968	0.972636	-0.0248577	-0.243838	0.01019	1.85804	-0.272369	-0.0610083	0.00787714	G2M
opc1T_CAGAATCTCTACTCAT-1	-0.0499967	0.299907	0.049118	1.5384	-0.105125	0.38884	0.813357	1.71413	-0.058159	-0.145395	0.0637209	0.795691	1.02018	0.646956	0.829626	1.77212	0.1475	0.0342195	-0.0286856	S
opc1T_CAGAGAGAGAAGCCCA-1	-0.0421486	0.692685	0.229634	1.73013	-0.0415701	0.837555	0.954788	1.86238	0.0605188	-0.0684172	-0.00947168	1.20468	1.15148	0.574964	1.03842	2.04671	0.319619	-0.0630485	-0.104563	G1
opc1T_CAGAGAGAGATCCGAG-1	-0.047329	0.039629	0.206871	1.40731	-0.105282	0.229545	0.621113	1.69117	-0.252847	-0.124318	0.0362564	0.543864	0.718743	0.89317	1.24314	1.77799	-0.0890918	0.0360889	0.00923948	S
opc1T_CAGAGAGCAATACGCT-1	-0.0339622	0.224041	0.105382	1.57384	-0.0951044	0.623666	1.17296	1.89717	-0.125898	-0.26354	0.14216	0.830445	1.18261	0.728787	1.21374	1.87646	0.233959	-0.127637	-0.0744428	G1
opc1T_CAGAGAGCAGGAATCG-1	-0.086168	0.336252	0.19227	1.22711	-0.122963	0.611307	0.686691	1.35042	1.02707	1.12125	0.0299258	1.10175	1.02685	0.477523	0.720507	1.45279	0.501542	-0.0832474	-0.0710729	G1
opc1T_CAGAGAGCAGGGTATG-1	-0.0452414	0.378909	0.026436	1.66353	-0.107155	0.130797	0.433993	1.88728	-0.160044	-0.193673	0.0426494	0.781074	0.556407	0.252192	0.897715	1.90256	0.0074205	-0.07722	-0.112575	G1
opc1T_CAGAGAGGTAGCGCTC-1	-0.0687973	0.277971	-0.27266	1.26657	-0.0459996	-0.179812	-0.22805	1.37188	0.622567	0.32314	0.289248	0.794374	0.260145	-0.437507	0.0488313	1.46301	-0.223684	-0.0381105	-0.138089	G1
opc1T_CAGAGAGGTAGCGTCC-1	0.0178386	0.543325	0.43676	1.73013	0.0457941	0.553821	1.20798	2.16679	-0.166959	-0.226996	0.0743115	0.996903	1.04272	0.577456	1.27833	2.1171	0.319418	-0.0849555	-0.0277022	G1
opc1T_CAGAGAGGTGTCTGAT-1	-0.0361119	0.732967	0.257598	1.41449	-0.0674592	0.937366	1.01979	1.62064	0.108511	0.316442	-0.00883106	1.26443	1.17902	0.805692	0.983519	1.67576	0.417844	-0.0312852	-0.00704634	G1
opc1T_CAGAGAGTCAACGGCC-1	-0.00821607	0.157896	-0.11481	1.74022	-0.0592369	-0.121791	-0.230249	2.03881	0.00966633	-0.0718035	-0.0736358	0.776257	0.0861352	-0.306026	0.277578	2.02927	-0.355566	-0.0781734	-0.0803376	G1
opc1T_CAGAGAGTCAGCGACC-1	0.0679088	0.874905	-0.13655	1.50424	0.0658696	0.231752	0.510052	1.89709	0.0128729	0.0490326	0.0839778	1.22776	0.54794	0.143521	0.627915	1.8964	0.160669	0.025026	-0.0839651	S
opc1T_CAGAGAGTCCAAACAC-1	0.00314356	0.502824	-0.158258	1.4123	-0.0531701	-0.163711	-0.0616532	1.78343	0.794733	0.665328	0.166866	0.857776	0.201456	-0.219204	0.462344	1.78759	0.0844333	0.104732	-0.0397903	S
opc1T_CAGAGAGTCCCTAATT-1	0.0154363	0.19923	0.0681142	1.45215	-0.0458949	0.128918	0.606097	1.69663	-0.246141	-0.421853	0.0462954	0.695549	0.891575	0.585258	0.760203	1.8109	-0.0242086	0.0423442	0.0249504	S
opc1T_CAGAGAGTCTACTCAT-1	-0.040286	-0.0734221	-0.249054	1.9679	-0.0917016	-0.154486	-0.143286	1.95311	0.236564	0.113495	-0.00249562	0.752381	0.168171	-0.191723	0.392916	2.06024	-0.227325	-0.0890415	-0.0763783	G1
opc1T_CAGAGAGTCTTGCAAG-1	-0.0399704	-0.071979	-0.0918494	1.80121	-0.0956995	0.257664	1.14297	2.28413	-0.200237	-0.306567	-0.0177723	0.479288	0.851314	0.862252	1.55888	2.16396	0.215147	-0.127339	-0.10113	G1
opc1T_CAGATCAAGAGTGACC-1	-0.0403193	-0.131141	-0.292791	2.36987	-0.0859769	-0.343951	-0.523229	2.48212	0.0822205	-0.118117	-0.00371612	0.312751	-0.130756	-0.349403	0.096997	2.49614	-0.152231	0.00396927	-0.0560183	S
opc1T_CAGATCAAGATCCCAT-1	-0.0448952	0.14506	-0.268866	1.61087	-0.025897	-0.073611	-0.247789	1.95037	1.05245	0.75082	0.0790275	0.693911	0.184536	-0.281238	-0.0715559	1.87316	-0.0631419	-0.00978412	-0.0236492	G1
opc1T_CAGATCAAGCAGACTG-1	-0.0517648	0.130023	-0.116161	1.56377	-0.109925	0.08313	0.479205	1.90669	-0.133947	-0.306638	0.112528	0.508971	0.546598	0.609038	1.28622	1.91235	-0.163099	-0.0364284	-0.134802	G1
opc1T_CAGATCAAGCGTCAAG-1	0.742083	0.511301	0.215829	1.23691	0.770406	0.207406	0.41999	1.45368	-0.105649	-0.102279	0.885467	0.833829	0.592334	0.761204	0.955025	1.52131	0.146406	0.321082	0.512134	G2M
opc1T_CAGATCAAGTTGTAGA-1	-0.0777949	0.794344	0.0654656	1.39271	-0.118234	-0.0181649	-0.179864	1.53486	0.355479	0.396179	0.119095	0.921192	0.0822394	-0.300168	0.231722	1.84959	0.157292	-0.128166	-0.0208213	G1
opc1T_CAGATCACAGCTTAAC-1	-0.0596297	0.345549	-0.348248	1.43339	-0.0783903	-0.464474	-0.541464	1.56399	0.842099	0.774956	0.148341	0.667253	-0.136554	-0.390099	-0.0100958	1.8129	-0.237675	-0.0313364	-0.0444983	G1
opc1T_CAGATCACATATACGC-1	-0.0283995	0.331818	-0.272192	1.49525	-0.0537652	-0.215806	-0.168179	1.61013	0.578173	0.532722	0.0835555	0.649475	0.0353599	-0.34817	0.0875588	1.82018	-0.126734	-0.074356	-0.0311828	G1
opc1T_CAGATCAGTGAACCTT-1	-0.0454803	0.27256	0.265012	1.54558	-0.0198785	-0.0425715	0.727689	1.95427	-0.183105	-0.227267	0.0995989	0.715935	0.575574	0.911598	0.743857	1.85756	0.0348497	-0.121397	-0.0183681	G1
opc1T_CAGATCAGTTACGCGC-1	0.0459048	0.137956	0.273004	1.82642	-0.0567319	0.297898	0.795495	2.00048	-0.310187	-0.237305	0.0998667	0.647037	0.752365	0.65666	1.12098	2.06126	0.0848591	0.0221135	0.04418	G2M
opc1T_CAGATCAGTTCGAATC-1	-0.0624909	0.358813	-0.101761	1.00145	-0.0326988	0.336668	0.384065	1.36814	0.926427	0.872624	0.0603751	1.16221	0.759437	-0.0195274	0.656597	1.26732	0.268682	-0.0263343	-0.0783563	G1
opc1T_CAGATCATCACAGTAC-1	0.00157922	0.469771	-0.162446	1.45514	-0.0433338	-0.29841	-0.289509	1.55934	0.146803	-0.00226281	0.293894	0.69639	-0.0615647	-0.271392	0.276653	2.11588	0.044563	0.20988	-0.076045	S
opc1T_CAGATCATCTGGGCCA-1	-0.0414914	0.130255	0.583373	1.51637	-0.0982691	0.408789	0.924859	1.9647	-0.278882	-0.292349	-0.0680977	0.604913	0.935286	0.890444	0.906959	1.88821	0.471141	-0.0982333	-0.110901	G1
opc1T_CAGCAGCAGAAGGCCT-1	-0.0623945	0.779487	0.291282	1.20357	-0.118836	0.797163	1.17483	1.4383	-0.241414	-0.280585	-0.00347513	0.972576	1.23103	0.597082	1.2515	1.53371	0.332399	0.00555635	-0.052266	S
opc1T_CAGCAGCAGACACGAC-1	-0.0453275	0.484812	0.0575875	1.76576	-0.108099	0.507859	1.1821	2.04778	-0.0787866	-0.199677	0.0150905	0.833292	1.08023	0.964649	1.31078	2.03378	0.16626	-0.0687507	-0.0497533	G1
opc1T_CAGCAGCAGACTGGGT-1	-0.0641173	0.3892	0.168889	1.40654	-0.132671	0.187826	0.518213	1.70426	-0.0521864	-0.0399694	0.0826889	0.861129	0.597506	0.168138	0.70011	1.82332	0.209921	-0.0862343	-0.0987637	G1
opc1T_CAGCAGCAGTGTGGCA-1	0.049423	0.188303	0.367336	1.31879	0.0568019	0.258743	0.850772	1.57906	-0.0783606	-0.139958	0.10298	0.866579	0.943906	0.763418	1.12595	1.59092	0.194096	-0.0644774	0.0548053	G2M
opc1T_CAGCAGCCAACACCCG-1	0.0126993	0.140156	0.220497	1.40948	-0.0341757	0.320109	0.630395	1.84288	-0.0584189	-0.116213	-0.00821175	0.613379	0.632903	0.701067	0.975358	1.73199	0.0421455	-0.10229	-0.0431367	G1
opc1T_CAGCAGCCACGCATCG-1	-0.0553618	0.163776	-0.14219	1.40581	-0.102039	-0.0809359	0.338816	1.48402	-0.110024	-0.129911	0.0867116	0.71032	0.493093	0.24859	0.784258	1.81642	-0.172592	-0.0489417	-0.0593697	G1
opc1T_CAGCAGCCAGCTGGCT-1	-0.0152012	0.470088	-0.124377	1.4834	-0.073955	0.116748	0.176034	1.57274	0.374781	0.43757	0.0718576	0.746188	0.387195	0.0909087	0.623342	1.69974	0.318126	-0.0922968	0.0443105	G2M
opc1T_CAGCAGCCAGTATCTG-1	-0.0259124	0.106738	0.0473395	2.0918	0.00912878	0.0298325	0.333747	2.54396	-0.11764	-0.181217	0.0880369	0.829217	0.479728	0.868813	0.368218	2.18031	0.162811	-0.107363	-0.0140783	G1
opc1T_CAGCAGCGTATGAAAC-1	0.14917	0.314643	-0.261997	1.28636	0.178815	-0.129123	-0.286107	1.54463	0.91726	0.811534	0.916646	0.910134	0.17873	-0.36703	0.211939	1.62982	0.0453276	0.268784	-0.0313434	S
opc1T_CAGCAGCGTATGGTTC-1	-0.079482	0.0148845	0.157508	1.22628	-0.120999	0.0607712	0.0262794	1.57001	0.5996	0.604629	0.118355	0.714956	0.361955	-0.131999	0.221157	1.49914	-0.140221	-0.0927408	-0.0607954	G1
opc1T_CAGCAGCGTCAATACC-1	-0.00651504	0.529303	0.299566	1.2655	-0.0599052	0.82765	1.30002	1.56221	0.0518119	0.198494	-0.0339148	0.974279	1.31793	1.16264	1.59322	1.62634	0.480232	-0.0518226	-0.0103322	G1
opc1T_CAGCAGCGTCAGAGGT-1	0.000985862	0.449833	-0.106433	1.55037	0.0139759	0.0419123	0.181043	1.84558	-0.100394	0.0335958	0.0966884	1.06661	0.59309	0.278589	0.456653	1.74468	0.0899234	0.0572	-0.066848	S
opc1T_CAGCAGCGTGCAACTT-1	0.692429	0.601245	0.351988	1.12891	0.722619	0.770529	0.70269	1.27195	-0.191682	-0.00294107	1.2598	1.03206	1.2304	0.358078	0.611149	1.53746	0.171377	0.55262	0.408582	S
opc1T_CAGCAGCTCAATAAGG-1	-0.0617252	0.410357	0.223762	1.33619	-0.0264334	0.660309	0.973934	1.50355	-0.189082	-0.114696	0.0558878	1.15135	1.22811	0.9374	0.669148	1.59195	0.2445	-0.0826573	0.00745812	G2M
opc1T_CAGCAGCTCCTATGTT-1	-0.0427993	0.361697	-0.0727254	1.47043	-0.109868	-0.0461666	-0.140592	1.60523	1.00442	1.36967	0.2646	1.08294	0.314752	-0.249447	0.425933	1.76719	0.268587	-0.135784	-0.0441768	G1
opc1T_CAGCAGCTCGTTACGA-1	-0.0813169	0.223539	-0.280213	1.37137	-0.145468	-0.207711	-0.447809	1.37386	1.51216	1.39446	0.122204	1.00814	0.0540024	-0.3757	0.0644057	1.54749	0.178	-0.101873	-0.154567	G1
opc1T_CAGCAGCTCTATCGCC-1	-0.0410017	0.269967	0.347048	1.58634	-0.063847	0.388018	1.05467	1.86833	-0.196434	-0.278618	0.191332	0.674713	0.979088	0.937456	1.51544	1.95257	-0.0239842	-0.0531985	-0.00299593	G1
opc1T_CAGCAGCTCTCCAACC-1	-0.041567	0.754917	0.292447	1.11784	-0.0856935	0.465956	0.384747	1.55365	0.346755	0.372634	0.0302348	1.11537	0.664528	0.223041	0.734956	1.47949	0.406547	-0.142079	-0.106086	G1
opc1T_CAGCAGCTCTCTTATG-1	-0.0534823	0.0562439	0.404173	2.0259	-0.119059	-0.00279778	0.429229	2.17593	-0.19675	-0.309107	-0.00562828	0.537062	0.446512	0.366106	1.0752	2.14662	0.123052	-0.103484	-0.17343	G1
opc1T_CAGCATAAGAATTCCC-1	0.0181755	0.135729	0.300339	1.63773	-0.0332912	0.326129	0.459054	2.03927	-0.0825363	-0.0925002	-0.0329355	1.01496	0.717643	0.782935	0.4127	1.87345	0.171238	-0.0201246	0.00902547	G2M
opc1T_CAGCATAAGATCCTGT-1	-0.0451381	0.280995	0.328307	1.39103	-0.0984657	0.496346	0.966412	1.60812	-0.202755	-0.250373	0.0370455	0.815858	1.13613	0.988307	1.03507	1.69951	0.151462	-0.0573752	-0.134797	G1
opc1T_CAGCATAAGCGTCAAG-1	-0.0581244	0.510201	-0.235979	1.41865	-0.0648654	-0.0167694	-0.220893	1.56547	0.972809	1.0995	0.143323	1.20451	0.00688715	-0.379444	0.29405	1.71256	0.116883	-0.0878472	-0.0373594	G1
opc1T_CAGCATAAGGCTAGGT-1	-0.0541708	0.205686	0.110237	1.45045	-0.104429	0.535793	0.8274	1.82633	-0.141177	-0.176411	-0.158085	0.642447	1.09382	0.630128	0.67085	1.86405	0.372634	-0.0846508	0.0417977	G2M
opc1T_CAGCATACACGTAAGG-1	-0.0449745	0.455539	0.334993	1.48764	-0.10691	0.73639	1.35544	1.79504	-0.236221	-0.313179	-0.00073805	0.794753	1.365	0.821683	1.32823	1.93172	0.411351	-0.0756304	-0.0369084	G1
opc1T_CAGCATAGTAAGCACG-1	-0.0309053	0.486509	0.248725	1.21226	-0.0390805	0.395745	0.802123	1.52576	0.0287608	0.104899	0.0742312	0.907053	0.803592	0.412805	0.790355	1.58914	0.308607	-0.061547	-0.0889655	G1
opc1T_CAGCATAGTAAGTGTA-1	0.0158459	0.233482	0.0444271	1.51044	-0.0460685	0.107901	0.61225	1.87617	-0.21331	-0.437469	-0.094957	0.923059	0.763674	0.74197	0.531267	1.80962	0.0676601	-0.0722475	-0.0331211	G1
opc1T_CAGCATAGTACACCGC-1	-0.0461184	0.323303	0.253959	1.51928	-0.0544235	0.389881	0.750059	1.79379	-0.235452	-0.17096	0.0907941	0.963997	0.986822	0.459572	0.816326	1.87571	0.00980703	-0.0729461	0.0230034	G2M
opc1T_CAGCATAGTATGAAAC-1	-0.0581519	0.189292	-0.276102	1.74966	-0.110649	-0.447659	-0.351013	1.91538	0.26068	0.00258037	-0.0186472	0.657066	-0.113108	-0.385245	0.167991	1.9861	-0.382849	-0.0387727	-0.056611	G1
opc1T_CAGCATAGTGTATGGG-1	0.00902065	0.563282	0.188904	1.66037	-0.00974752	0.498388	0.888922	1.84558	-0.195129	-0.392219	-0.0359579	0.95573	1.11013	0.906338	0.565019	1.86014	0.208147	-0.0473746	0.0205364	G2M
opc1T_CAGCATAGTTGCGTTA-1	-0.0315526	0.186801	0.129394	1.80188	-0.0422961	-0.117357	-0.0516812	2.13622	-0.0794353	-0.153441	-0.036252	0.563674	0.132602	0.247544	0.305555	1.9604	0.146765	-0.101333	-0.0311195	G1
opc1T_CAGCATATCTCGCATC-1	-0.0626165	0.66901	0.298032	0.973374	-0.0758381	0.609048	0.96591	1.26681	-0.236229	-0.164205	0.0769408	0.839448	1.1162	0.575719	1.18704	1.39137	0.153441	-0.0843996	-0.0589426	G1
opc1T_CAGCCGAAGCGTGAGT-1	0.00755538	0.275105	0.240659	1.53847	-0.0371481	0.481311	1.11816	1.70556	-0.134627	-0.0495683	-0.0583576	0.886378	1.10065	0.875713	1.17253	1.61643	0.280323	-0.0197989	-0.0610922	G1
opc1T_CAGCCGAAGCTGAACG-1	-0.0439975	0.0672083	-0.106435	1.86641	-0.0713661	-0.494857	-0.365166	2.00813	0.318843	0.0202973	0.13349	0.517377	-0.168826	-0.26254	0.343319	2.14859	-0.242982	-0.0440497	-0.0343827	G1
opc1T_CAGCCGAAGGCTCATT-1	-0.00270272	0.617882	0.416395	1.44533	-0.0575101	0.71096	1.22481	1.58415	0.0187962	-0.00501439	0.00433908	1.12645	1.16618	0.446226	1.34578	1.68089	0.553082	-0.00605262	-0.0321976	G1
opc1T_CAGCCGAAGTACATGA-1	0.0891362	0.351951	0.131384	1.32846	0.0266666	0.582714	1.11443	1.52326	-0.045523	-0.0193312	-0.0232089	0.872853	1.05634	0.882576	1.60883	1.61747	0.285359	-0.0414251	-0.0871521	G1
opc1T_CAGCCGACAATAGAGT-1	-0.0211958	1.00716	0.442118	1.24438	-0.0767726	0.965521	1.00872	1.44961	-0.131231	-0.0221659	0.0857901	1.27376	1.26578	0.676154	1.03542	1.56931	0.362199	-0.0369236	-0.12727	G1
opc1T_CAGCCGACACCAGATT-1	-0.0209441	0.2589	-0.202523	1.3821	-0.117145	-0.0821724	-0.31388	1.42102	1.06909	1.0934	-0.00907031	0.982626	0.238036	-0.305879	0.108271	1.63921	0.0623229	-0.0280275	0.025149	G2M
opc1T_CAGCCGACATGCCACG-1	0.00845784	0.112524	0.454278	1.28276	-0.0486462	0.455649	1.12854	1.68056	-0.170916	-0.138005	-0.0348077	0.773881	1.06215	1.12337	2.01367	1.66494	0.126785	0.00384411	-0.0144604	S
opc1T_CAGCCGAGTAAGGGAA-1	-0.048799	0.262811	0.101691	1.29053	-0.0510002	0.670408	0.955616	1.58938	-0.0413267	-0.0536875	0.112951	0.997767	1.18956	0.703295	0.775846	1.55351	0.408107	0.0282746	-0.0474705	S
opc1T_CAGCCGAGTGCGATAG-1	-0.0492742	0.317067	-0.0901697	1.77187	-0.10252	0.403525	0.570189	1.9519	-0.0747373	-0.294314	0.0576627	0.624133	0.825116	0.47952	0.628983	1.92348	0.278329	0.00089748	0.0248735	G2M
opc1T_CAGCCGATCTGCCCTA-1	0.128295	0.59875	0.225216	1.11462	0.120837	0.850984	1.09844	1.16271	-0.126237	-0.188208	0.757026	0.974802	1.24479	0.656173	1.04325	1.36775	0.192574	0.271216	0.0147158	S
opc1T_CAGCCGATCTTACCTA-1	-0.0540011	0.157127	-0.208597	1.17559	-0.102739	0.2902	0.13091	1.72561	1.30501	1.42052	0.0685631	0.833826	0.479925	-0.31494	0.208918	1.44031	0.347264	-0.0676437	-0.0175229	G1
opc1T_CAGCGACCACATGTGT-1	-0.0710524	0.656584	0.208012	1.32434	-0.121535	0.17222	-0.00954517	1.6272	0.177872	0.116969	0.0132948	0.634711	0.275926	-0.0528849	0.469109	2.08855	0.0984344	-0.0335822	-0.161505	G1
opc1T_CAGCGACCACGCCAGT-1	-0.0403515	0.253933	-0.168948	1.44279	-0.104876	-0.131476	-0.0968197	1.70536	0.836307	0.65149	0.244453	0.968434	0.210654	-0.0987728	0.0857974	1.73996	0.0850846	-0.0155082	-0.113972	G1
opc1T_CAGCGACGTGCAGTAG-1	-0.0455658	0.22086	-0.174761	1.54842	-0.0533089	-0.314967	-0.267651	1.66062	-0.00509943	-0.0492424	-0.0120372	0.629843	0.00785059	-0.211567	0.275576	1.97061	-0.155983	0.0352681	0.0439103	G2M
opc1T_CAGCGACGTGGCCCTA-1	-0.0388493	0.416799	0.323264	1.55325	-0.0831117	0.271819	0.831041	2.13834	-0.126655	-0.243462	0.142203	0.682627	0.807894	0.90631	1.56817	2.06746	0.0245336	-0.0477197	-0.046053	G1
opc1T_CAGCGACGTGTTAAGA-1	0.0592294	0.576717	0.233826	1.65732	0.000161081	0.520572	1.29981	2.11329	-0.205917	-0.204086	-0.0727608	0.942727	1.12197	0.910089	1.74883	2.04198	0.443498	-0.0799288	-0.0388339	G1
opc1T_CAGCGACGTTTACTCT-1	-0.0491641	0.404313	0.281793	1.67122	-0.0514717	0.595937	1.22637	2.13055	-0.267908	-0.233587	0.186531	0.743966	1.08223	0.927331	1.62181	2.05688	0.199085	-0.127031	-0.150723	G1
opc1T_CAGCGACTCAACACCA-1	-0.0120405	0.192138	0.15942	1.6519	-0.0685982	-0.0525968	0.0249197	2.06314	-0.145049	-0.195503	0.181214	0.506201	0.196021	0.143808	0.852435	1.8933	-0.294905	-0.111785	-0.0549608	G1
opc1T_CAGCGACTCAGCACAT-1	-0.0564781	0.157026	0.204723	1.56964	-0.0779493	0.641749	0.931394	1.71807	-0.223103	-0.236551	0.100425	0.833805	1.11721	0.859263	0.586637	1.7862	0.173842	-0.139815	-0.0325222	G1
opc1T_CAGCGACTCGCACTCT-1	0.0992375	0.504033	0.125535	1.28872	0.0887558	0.646028	0.905351	1.51847	-0.158717	-0.261253	0.475204	0.810319	1.2706	0.419005	0.979362	1.8426	0.178724	0.214847	0.0403542	S
opc1T_CAGCGACTCTTAACCT-1	0.0333265	0.698384	0.521466	1.50078	0.0247638	0.561695	0.859135	1.73929	0.109569	0.21552	-0.0144899	1.11201	0.880989	0.330551	1.02495	1.77423	0.195109	-0.0211636	-0.0329653	G1
opc1T_CAGCTAAAGCCCAGCT-1	-0.0331209	0.312842	-0.158119	1.13714	-0.0574272	-0.192422	-0.115412	1.17951	1.01033	0.688445	0.289694	0.823472	0.223196	-0.219676	0.349574	1.25334	-0.194577	-0.124301	0.00695297	G2M
opc1T_CAGCTAAAGCGTTCCG-1	-0.0569607	0.21546	-0.229642	0.941022	-0.122289	-0.168556	-0.0474666	1.09462	1.20028	0.890187	0.08558	1.00195	0.356764	-0.235699	0.348034	1.23725	0.222817	-0.0114285	-0.108006	G1
opc1T_CAGCTAAAGGACGAAA-1	0.023675	0.309772	0.486445	1.56935	0.0206844	0.712832	1.26746	1.73341	-0.100125	-0.120617	0.2236	0.75393	1.06644	0.748434	1.5224	1.89638	0.442076	0.0203755	-0.078953	S
opc1T_CAGCTAAAGGGCTTCC-1	9.76174e-05	0.282786	0.221772	1.93461	0.00470676	0.427323	0.844688	2.16395	-0.0763557	-0.028228	0.118145	0.754721	0.814991	0.872708	0.683539	2.00863	0.481023	-0.0756528	-0.0623211	G1
opc1T_CAGCTAACAATCAGAA-1	-0.00242886	0.680534	0.163144	1.72913	0.00889113	0.441125	0.533562	1.90688	0.017866	-0.0619768	0.196348	0.751761	0.773108	0.482703	0.796373	2.07768	0.18827	-0.0913643	-0.0911076	G1
opc1T_CAGCTAACATGCTGGC-1	0.021198	0.286343	0.190848	1.5056	-0.0460214	0.330073	0.686922	1.83242	-0.0790526	-0.0965584	-0.0713308	0.852417	0.830964	0.739869	1.10154	1.75202	0.18276	-0.111685	-0.0356214	G1
opc1T_CAGCTAAGTAGAAAGG-1	-0.0149208	0.0832757	-0.194075	1.74995	-0.0651309	-0.346221	-0.297755	1.89439	0.365945	0.133746	0.135158	0.90196	0.00794438	-0.313721	0.2426	1.87565	-0.194234	-0.0701566	-0.0513928	G1
opc1T_CAGCTAAGTCGAGATG-1	-0.10574	0.450872	-0.215423	1.28587	-0.154412	0.00101013	-0.218042	1.31915	1.2578	1.00601	0.0834888	1.13162	0.347692	-0.487198	0.0140029	1.57998	-0.0480256	-0.112543	-0.0181898	G1
opc1T_CAGCTAAGTCTAGAGG-1	-0.0509991	-0.0923613	-0.202829	1.93257	-0.0626303	-0.0207684	-0.249674	2.16308	0.738556	0.724859	-0.0230699	0.758297	0.132121	-0.0403912	0.195064	2.05762	-0.0896096	-0.0567973	-0.0919898	G1
opc1T_CAGCTAAGTGTAACGG-1	-0.02248	0.042318	-0.085645	2.01602	-0.0692879	-0.372792	-0.376695	2.09332	-0.35446	-0.316412	0.188495	0.493763	-0.13153	-0.0491055	-0.0378628	2.19728	-0.370161	-0.0682429	-0.042484	G1
opc1T_CAGCTAAGTGTAAGTA-1	-0.00672013	0.305671	-0.233635	1.11942	-0.0989885	-0.235722	-0.377513	1.13367	1.23017	1.04119	0.118932	0.886646	0.0628567	-0.419758	0.0509977	1.29327	0.0365782	-0.0775471	0.0252091	G2M
opc1T_CAGCTAAGTTCGTCTC-1	0.00368573	0.441741	0.101888	1.57841	-0.0465159	0.788922	1.34833	1.85732	-0.13699	-0.155003	-0.0334632	0.683262	1.22849	0.949669	1.516	1.98765	0.296444	-0.137272	-0.051779	G1
opc1T_CAGCTAAGTTCGTGAT-1	-0.0466655	0.0411954	-0.273477	2.27903	-0.0977274	-0.175338	-0.0868241	2.45751	0.19764	0.0766726	0.0610421	0.60508	0.146863	-0.179142	0.180827	2.34753	-0.0952182	-0.057914	-0.0907669	G1
opc1T_CAGCTAATCCACGACG-1	-0.0374005	-0.00748941	-0.217587	2.30205	-0.0494539	-0.397345	-0.356255	2.56142	-0.124256	-0.285289	0.0465205	0.40593	-0.0582642	-0.226546	0.093888	2.39057	-0.285382	-0.0949903	-0.0173848	G1
opc1T_CAGCTAATCCGCATCT-1	-0.0410044	-0.21909	-0.0519312	1.8443	-0.0612062	-0.328055	-0.168658	2.2048	-0.0680524	-0.192276	-0.0602185	0.336268	0.0966972	0.0122769	0.232272	2.10965	-0.356799	-0.00484446	-0.0502754	G1
opc1T_CAGCTAATCCGCGGTA-1	-0.042152	0.373852	0.13601	1.25867	-0.0855087	-0.264994	-0.308769	1.67638	0.116962	0.153681	0.114344	0.477059	0.0102002	-0.181786	0.57705	1.96302	-0.0972411	-0.059189	0.0314212	G2M
opc1T_CAGCTAATCTTTAGTC-1	0.00396594	0.177052	-0.144649	0.778831	0.00923861	-0.00843534	-0.13485	0.646905	0.56124	0.609314	0.551532	0.709276	0.210245	-0.342087	0.041558	1.08636	0.145281	0.235791	0.0165253	S
opc1T_CAGCTGGAGACGCACA-1	-0.0450176	0.0390772	-0.0742189	1.84731	-0.0991242	-0.0963865	-0.136176	2.18939	0.252284	0.152996	0.0203815	0.535306	0.128818	-0.179549	0.25515	2.09768	-0.140343	-0.121032	-0.0361575	G1
opc1T_CAGCTGGAGCTACCTA-1	-0.00756283	0.0905185	0.188848	1.66495	-0.0605301	0.099835	0.227794	1.91932	-0.348503	-0.301513	0.0677175	0.715821	0.461837	0.676709	0.512249	1.97228	0.0142323	-0.0497961	0.0491117	G2M
opc1T_CAGCTGGAGGACATTA-1	-0.0239849	0.575583	0.0308627	1.30645	-0.0801924	-0.121888	-0.181168	1.47497	0.224454	0.432473	0.000114408	1.20808	0.120416	-0.294224	0.155739	1.7835	-0.0159172	-0.0054753	-0.0381562	G1
opc1T_CAGCTGGAGGTGATAT-1	-0.00749788	-0.0888415	0.275508	1.6754	-0.0114425	-0.061139	0.258233	2.07045	-0.262559	-0.264799	-0.000564563	0.712798	0.439447	0.651508	0.623233	1.95633	-0.144322	-0.00406375	-0.0541019	G1
opc1T_CAGCTGGAGTAGGTGC-1	-0.0758037	0.859062	0.347914	1.12919	-0.121825	0.973383	1.12026	1.64262	0.17659	0.239943	0.0305532	1.21012	1.42275	0.316487	1.11909	1.72109	0.348745	-0.0395902	-0.0260339	G1
opc1T_CAGCTGGCACCCATTC-1	-0.0353179	0.113489	-0.139393	2.12817	-0.0915563	-0.381082	-0.284753	2.41583	-0.0940541	-0.215006	-0.0292854	0.521687	-0.0872475	-0.160711	0.305794	2.31836	-0.198617	-0.0944359	-0.0216764	G1
opc1T_CAGCTGGCATGTCTCC-1	-0.057664	0.0268053	0.220559	1.76542	-0.102716	0.128756	0.583519	2.08664	-0.2445	-0.261932	0.00433683	0.591579	0.485448	0.739739	1.12776	1.98212	-0.0393189	-0.0819578	-0.072006	G1
opc1T_CAGCTGGCATTGAGCT-1	-0.0621089	0.295963	-0.13325	1.07024	-0.101622	-0.280666	-0.462121	1.28974	0.964008	1.30083	0.150715	0.968764	0.114591	-0.297428	0.0967123	1.16895	0.254265	-0.0382345	-0.0344299	G1
opc1T_CAGCTGGTCAACGGGA-1	-0.0361461	0.183423	0.420455	1.47651	-0.0271323	0.613131	1.3003	1.87431	0.0224478	0.161499	0.0614497	0.737877	1.11285	0.860469	1.5255	1.95383	0.365759	-0.121926	-0.0484566	G1
opc1T_CAGGTGCAGAACTGTA-1	-0.0671579	0.145091	-0.0117549	1.89493	-0.0238106	-0.214772	-0.208611	1.85324	0.147988	0.0478611	0.153734	0.883145	0.219153	-0.229567	0.252324	1.86409	-0.218257	-0.0643066	-0.10275	G1
opc1T_CAGGTGCAGCCAGAAC-1	-0.0536142	-0.0712015	0.00348581	1.56871	-0.100479	-0.134536	-0.188507	1.7452	0.558265	0.620109	-0.0228211	0.854584	0.313623	-0.0539109	0.26557	1.73664	-0.332064	-0.111185	-0.0265241	G1
opc1T_CAGGTGCAGCGTCTAT-1	-0.0379572	0.345031	-0.142064	1.62705	-0.0484843	0.191211	0.636134	1.97324	0.0621283	0.0926865	0.0571968	0.860477	0.801801	0.384333	1.01858	1.78288	0.232358	-0.121995	0.00211389	G2M
opc1T_CAGGTGCCACAGGCCT-1	-0.00194263	0.289083	-0.290016	1.91341	-0.0455527	0.0156463	-0.0427713	2.07437	-0.214456	-0.157815	0.10083	0.513234	0.316439	-0.26768	0.406697	2.23692	-0.363302	-0.0610958	-0.0161961	G1
opc1T_CAGGTGCCAGTATAAG-1	-0.0168055	0.133218	-0.20535	1.53595	0.019276	0.0436984	-0.167195	1.7178	0.447289	0.619323	0.048578	1.15181	0.376278	-0.263023	-0.169025	1.48281	0.100958	-0.0299105	-0.0156389	G1
opc1T_CAGGTGCCATACTACG-1	-0.0085297	0.444529	0.322561	1.87444	-0.0344522	0.455957	1.35854	1.96746	-0.299592	-0.242626	0.184857	0.731805	0.920584	0.805006	1.59006	2.03301	0.25735	-0.101825	0.00134852	G2M
opc1T_CAGGTGCCATCCCACT-1	0.061316	0.6274	0.133921	1.46709	0.0351366	0.197108	0.432847	1.59489	-0.108194	-0.0843974	0.36712	0.770918	0.578307	0.0364045	0.755766	1.83339	-0.016345	0.242987	0.00371071	S
opc1T_CAGGTGCCATCCCATC-1	0.0068743	0.199453	0.17613	1.46923	-0.0513857	0.350529	0.778553	1.95443	-0.0114827	-0.140877	-0.169008	0.846813	0.890426	0.907408	1.32459	1.87436	0.0782879	-0.116075	-0.122661	G1
opc1T_CAGGTGCCATGGTCTA-1	-0.0614959	0.66005	0.191288	1.32378	-0.115102	0.606558	1.14545	1.28134	-0.131492	-0.163222	0.00543118	0.88689	1.21656	0.494239	1.20935	1.49453	0.204727	-0.103958	-0.106202	G1
opc1T_CAGGTGCGTAGAAGGA-1	-0.0453731	0.447137	-0.10342	1.34738	-0.083742	0.0526638	0.114876	1.57805	0.703362	0.725472	0.179638	0.975141	0.517169	0.0218078	0.255034	1.65344	0.44291	-0.0492116	-0.0281083	G1
opc1T_CAGGTGCGTAGCTAAA-1	0.00729093	0.0668268	-0.246324	2.19055	-0.042807	-0.251329	-0.474205	2.21197	0.127844	-0.136069	-0.00472538	0.646253	-0.0288135	-0.231705	0.0269427	2.284	-0.192967	0.0233987	0.0416012	G2M
opc1T_CAGGTGCGTGACTACT-1	-0.0368831	0.344019	-0.121435	1.44545	-0.0568269	-0.013912	-0.196349	1.68287	0.702385	0.813316	0.0828632	0.675275	0.166384	-0.299372	0.0221089	1.62907	-0.0488355	-0.140365	-0.00459215	G1
opc1T_CAGGTGCGTTAAAGAC-1	-0.047135	0.594418	0.274465	1.46178	-0.103488	0.333556	1.00351	1.80713	-0.104262	-0.160814	0.0536909	0.843333	0.890663	0.370706	1.32796	1.87511	0.378151	-0.094269	0.0154861	G2M
opc1T_CAGGTGCTCAAAGTAG-1	-0.0273898	0.339201	-0.174065	1.45991	-0.0849041	-0.0468963	-0.168204	1.48391	0.580642	0.408873	0.164467	0.965834	0.238262	-0.273144	0.325577	1.71241	-0.0658281	-0.0260607	-0.0353294	G1
opc1T_CAGGTGCTCAGCTCTC-1	-0.0547576	0.162627	-0.200156	1.22166	-0.111631	-0.217438	-0.0957199	1.61729	0.583817	0.313481	0.104459	0.539458	0.145144	-0.190547	0.336135	1.69754	-0.158557	-0.0496175	-0.0456079	G1
opc1T_CAGGTGCTCCGAACGC-1	1.21487	0.38154	-0.289265	0.957444	1.12107	-0.229787	-0.129338	0.992564	-0.0244392	-0.0264695	0.450114	0.851026	0.259796	-0.0820259	0.215044	1.16443	-0.134244	0.0933969	0.914088	G2M
opc1T_CAGGTGCTCTGGAGCC-1	-0.0728305	0.383889	0.0562044	1.37093	-0.106798	0.341449	0.797879	1.60613	0.831863	0.770511	-0.0720369	0.898296	0.846068	0.362118	0.996306	1.6501	0.492961	-0.0664158	-0.0264846	G1
opc1T_CAGTAACAGAATCTCC-1	0.0107053	0.651822	0.123709	1.44178	-0.0478967	0.673659	0.974792	1.53252	-0.017134	0.0859155	0.119938	0.807943	1.00754	0.29953	1.1391	1.65525	0.457592	-0.1222	-0.0462745	G1
opc1T_CAGTAACAGACAGAGA-1	-0.0337806	0.862251	-0.101816	1.37795	-0.0913127	0.0662581	0.0193189	1.80508	-0.0142396	0.199834	0.0641145	1.47184	0.254075	-0.0422087	0.408919	1.92163	-0.0488362	-0.079417	-0.118337	G1
opc1T_CAGTAACAGCCAACAG-1	-0.0682898	0.320488	0.0722986	0.750455	-0.0983777	0.278457	0.543796	0.910784	-0.167844	-0.205271	-0.0647571	0.953387	0.983081	0.436274	0.382071	0.896222	0.447342	-0.102572	-0.127622	G1
opc1T_CAGTAACAGCGTCTAT-1	-0.0567375	0.470928	0.0576704	1.74068	-0.0417255	0.279586	0.616672	1.95413	-0.24099	-0.391763	0.103423	0.871103	0.86766	0.80588	0.75926	1.96909	0.0333376	-0.04355	-0.0632811	G1
opc1T_CAGTAACAGCTAACAA-1	-0.0354087	0.0564792	-0.0238635	1.99722	-0.105257	-0.34004	-0.332127	2.19964	-0.120148	-0.226559	-0.087034	0.529705	0.000404078	-0.158063	0.217741	2.35215	-0.23822	-0.0405718	-0.080953	G1
opc1T_CAGTAACAGGCAATTA-1	0.00182182	0.53113	0.312988	1.36705	-0.00671145	0.678125	1.10878	1.71144	-0.0640511	-0.0756755	0.113807	0.962292	1.15585	0.519788	1.03278	1.83054	0.129885	-0.0352258	-0.0894196	G1
opc1T_CAGTAACAGGGAGTAA-1	-0.0432319	0.846733	-0.196112	1.65039	-0.0938829	-0.0498542	-0.0362303	1.69285	0.398297	0.3031	-0.0170315	0.966489	0.300035	-0.0654402	0.28931	1.84705	0.172594	-0.0980433	-0.119952	G1
opc1T_CAGTAACCACCAGGTC-1	-0.0101299	-0.024287	0.278579	1.61636	-0.0216177	0.184242	0.68837	1.89255	-0.250082	-0.167982	0.0839084	0.549358	0.779609	1.02542	1.47875	1.83327	0.0528059	0.0277828	0.0318121	G2M
opc1T_CAGTAACCAGCAGTTT-1	-0.0361037	0.576524	0.414871	1.27849	-0.106051	0.580858	0.779554	1.62511	0.305763	0.236816	-0.00242385	0.927976	0.920166	0.542577	1.2072	1.61204	0.405768	-0.0232044	-0.0595151	G1
opc1T_CAGTAACCAGGCAGTA-1	-0.00891745	0.379307	0.161406	1.70413	-0.0209745	0.236737	0.109158	1.97519	-0.0332039	-0.103527	0.0880752	0.634188	0.534201	0.174326	0.62621	1.91101	0.117181	-0.00755182	-0.0503417	G1
opc1T_CAGTAACCATGACATC-1	-0.0746637	0.365065	-0.0859903	1.07521	-0.122124	-0.249361	-0.423679	1.20593	1.12158	1.32303	0.199713	1.03134	0.0129163	-0.347079	0.280108	1.32369	0.214292	-0.148939	-0.0657073	G1
opc1T_CAGTAACCATGTTGAC-1	-0.0384921	0.228022	-0.0497117	1.98885	-0.0972653	-0.186771	0.090142	2.17546	-0.290756	-0.302487	-0.0187886	0.725913	0.255884	0.500519	0.600663	2.2404	-0.322668	-0.084784	-0.0896067	G1
opc1T_CAGTAACGTAGGGTAC-1	-0.0460053	0.313625	0.306753	1.50833	-0.051733	0.609248	1.31374	1.80827	-0.143473	-0.0755364	0.0519936	0.746241	1.23496	1.17607	1.38166	1.77274	0.173313	-0.0258156	-0.0483284	G1
opc1T_CAGTAACGTTACGGAG-1	-0.0249933	1.17297	0.144187	1.00943	-0.0360907	0.728644	0.71759	1.37882	0.387582	0.546493	0.310547	1.70593	1.12579	0.13282	0.575479	1.62042	0.278783	-0.0413053	-0.0647187	G1
opc1T_CAGTAACTCACCTCGT-1	-0.0593624	0.0350313	-0.113114	1.48453	-0.102967	-0.0682303	-0.249221	1.7307	0.82073	1.02815	-0.062588	0.839858	0.198618	-0.173597	0.24968	1.70358	-0.0801633	-0.152633	-0.0149945	G1
opc1T_CAGTAACTCATTATCC-1	0.131478	0.233122	0.194425	1.65942	0.0168871	0.130485	0.445061	1.7077	-0.000100493	-0.0365443	0.0948398	0.676444	0.551883	0.332338	0.721358	1.83996	0.0553003	-0.0375331	0.0870582	G2M
opc1T_CAGTAACTCCTCAACC-1	-0.0116964	0.57001	0.463486	1.64117	-0.0719316	0.816442	1.26098	1.83255	-0.129491	-0.160235	0.0951336	0.785065	1.18164	0.694899	1.40416	1.9679	0.382016	-0.109846	-0.0890747	G1
opc1T_CAGTCCTAGGCTAGAC-1	-0.0167703	0.289204	0.119317	1.40115	-0.0648813	0.53277	0.844416	1.60784	-0.28698	-0.36225	-0.0257197	0.762684	0.970607	0.754944	0.796727	1.70485	0.131023	0.0274474	-0.0801262	S
opc1T_CAGTCCTAGTACGACG-1	-0.0445021	0.26002	0.358247	1.57482	-0.052614	0.477187	1.06114	1.88031	-0.26462	-0.185281	-0.0282426	0.941722	1.04363	0.972792	0.937328	1.89277	0.478539	-0.125979	-0.0552462	G1
opc1T_CAGTCCTCACCGCTAG-1	-0.0155646	0.0735496	-0.306233	1.65574	-0.0739391	-0.140194	-0.2128	1.739	0.63608	0.354166	0.0621891	0.564899	0.247661	-0.315432	0.0577869	1.85525	-0.102717	-0.0865777	-0.016895	G1
opc1T_CAGTCCTCAGACTCGC-1	-0.0662365	0.130637	-0.141228	1.7126	-0.114435	-0.23247	-0.422595	1.95361	0.388067	0.221235	-0.0833734	0.801097	0.131379	-0.308182	-0.0956161	1.88146	-0.334793	-0.0160293	-0.0591508	G1
opc1T_CAGTCCTCAGTGACAG-1	-0.0562669	0.0921663	0.0140109	1.55725	-0.0711834	-0.211063	0.310209	1.73857	-0.197393	-0.384264	0.0133637	0.527363	0.38382	1.03296	0.5105	1.76441	-0.252455	0.00679148	-0.0753894	S
opc1T_CAGTCCTCATTCTCAT-1	-0.00107082	0.235615	-0.00230785	1.81604	-0.102456	0.0291183	0.436455	2.24127	-0.0704091	-0.2959	-0.0270666	0.604494	0.523135	0.276975	0.724565	2.11789	0.323492	-0.0934942	-0.0513779	G1
opc1T_CAGTCCTGTCCTAGCG-1	-0.061112	0.403434	-0.0594124	1.82233	-0.113535	0.340133	0.652406	2.00312	-0.0672104	-0.0280365	0.000170065	0.889623	0.720872	0.323017	0.828035	1.91608	0.0822371	0.0410999	0.015669	S
[truncated: 47,888 more rows]
