# Supplementary material for: Proliferative exhausted CD8+ T cells exacerbate long-lasting anti-tumor effects in human papillomavirus-positive head and neck squamous cell carcinoma
Source: eLife. 2023 Feb 22;12:e82705. doi: 10.7554/eLife.82705 (PMC9946444; doi:10.7554/eLife.82705)
Supplement: Supplementary file 6. [file elife-82705-supp6.xls]

## Sheet: Supplemetary File 6
from	to	value
DN	DN	5406
Teff	DN	181
CD4 naive	DN	48
DN	Treg	23
CD8 Tex	DN	71
DN	Thelper	33
DN	γδT	22
CD8 stem1	DN	31
CD4 Tex	DN	12
CD8 stem2	DN	34
DN	Tfh	18
Teff	Teff	4141
CD4 naive	Teff	34
Teff	Treg	53
Teff	CD8 Tex	430
Teff	Thelper	36
Teff	γδT	144
Teff	CD8 stem1	211
CD4 Tex	Teff	8
Teff	CD8 stem2	192
Teff	Tfh	25
CD4 naive	CD4 naive	3604
CD4 naive	Treg	197
CD4 naive	CD8 Tex	15
CD4 naive	Thelper	38
CD4 naive	γδT	5
CD4 naive	CD8 stem1	31
CD4 naive	CD4 Tex	8
CD4 naive	CD8 stem2	21
CD4 naive	Tfh	6
Treg	Treg	2984
CD8 Tex	Treg	33
Thelper	Treg	26
Treg	γδT	8
CD8 stem1	Treg	112
CD4 Tex	Treg	5
CD8 stem2	Treg	100
Tfh	Treg	23
CD8 Tex	CD8 Tex	226
CD8 Tex	Thelper	19
CD8 Tex	γδT	40
CD8 stem1	CD8 Tex	165
CD4 Tex	CD8 Tex	12
CD8 stem2	CD8 Tex	161
CD8 Tex	Tfh	45
Thelper	Thelper	1119
Thelper	γδT	8
CD8 stem1	Thelper	20
CD4 Tex	Thelper	12
CD8 stem2	Thelper	17
Tfh	Thelper	46
γδT	γδT	168
CD8 stem1	γδT	25
CD4 Tex	γδT	1
CD8 stem2	γδT	25
Tfh	γδT	2
CD8 stem1	CD8 stem1	4
CD4 Tex	CD8 stem1	10
CD8 stem1	CD8 stem2	145
CD8 stem1	Tfh	42
CD4 Tex	CD4 Tex	1076
CD4 Tex	CD8 stem2	5
CD4 Tex	Tfh	38
CD8 stem2	CD8 stem2	0
CD8 stem2	Tfh	30
Tfh	Tfh	476
