# Supplementary material for: Proliferative exhausted CD8+ T cells exacerbate long-lasting anti-tumor effects in human papillomavirus-positive head and neck squamous cell carcinoma
Source: eLife. 2023 Feb 22;12:e82705. doi: 10.7554/eLife.82705 (PMC9946444; doi:10.7554/eLife.82705)
Supplement: Supplementary file 7. [file elife-82705-supp7.xls]

## Sheet: Supplemetary File 7
	γδT	Treg	Thelper	Tfh	DN	T-Tex	P-Tex2	P-Tex1	Teff	CD4 Tex	CD4 naive
CD4 naive	0.203349	0.11367	0.12182	0.135097	0.1	0.107424	0.0950872	0.110682	0.0880342	0.140056
CD4 Tex	0.141148	0.121382	0.0943044	0.133705	0.185808	0.0802988	0.0522979	0.0759331	0.171802
Teff	0.485646	0.0819623	0.127217	0.175487	0.118335	0.427074	0.350238	0.333333
P-Tex1	0.0980861	0.213642	0.0630631	0.0821727	0.127413	0.243243	0.242472
P-Tex2	0.0909091	0.209192	0.0570523	0.0681458	0.126783	0.272583
T-Tex	0.186603	0.11179	0.0611354	0.126741	0.158952
DN	0.270335	0.0777745	0.134927	0.164345
Tfh	0.0741627	0.143454	0.129526
Thelper	0.11244	0.0979183
Treg	0.177033
γδT
