# Supplementary material for: Proliferative exhausted CD8+ T cells exacerbate long-lasting anti-tumor effects in human papillomavirus-positive head and neck squamous cell carcinoma
Source: eLife. 2023 Feb 22;12:e82705. doi: 10.7554/eLife.82705 (PMC9946444; doi:10.7554/eLife.82705)
Supplement: Supplementary file 8. [file elife-82705-supp8.xls]

## Sheet: Supplemetary File 8
Cell type	Number	P_01	P_09	Cancer	Control
DN	2267	1516	751	496	1771
Teff	2396	1509	887	1735	661
CD4 Tex	1003	456	547	861	142
NKT	1583	709	874	1156	427
T-Tex	1047	516	531	1030	17
fibroblast	790	759	31	605	185
macrophage	918	754	164	701	217
P-Tex1	447	212	235	387	60
B cell	440	331	109	29	411
Treg	616	424	192	589	27
epithelial2	339	323	16	337	2
plasma B	330	169	161	116	214
endothelial	250	237	13	130	120
epithelial1	440	345	95	422	18
DC2	144	134	10	124	20
secreted cell	124	122	2	0	124
P-Tex2	118	57	61	93	25
plasma DC	106	45	61	72	34
DC1	85	77	8	85	0
mast cell	73	64	9	72	1
