# Supplementary material for: Proliferative exhausted CD8+ T cells exacerbate long-lasting anti-tumor effects in human papillomavirus-positive head and neck squamous cell carcinoma
Source: eLife. 2023 Feb 22;12:e82705. doi: 10.7554/eLife.82705 (PMC9946444; doi:10.7554/eLife.82705)
Supplement: Supplementary file 9. [file elife-82705-supp9.xls]

## Sheet: Supplemetary File 9
	P-Tex	T-Tex	teff	CD4 Tex	Treg	DN	NKT	B cell	plasma B	plasma DC	DC1	DC2	mast cell	macrophage	secreted cell	fibroblast	endothelial	epithelial1	epithelial2	P-value	Correlation	RMSE
TCGA-CV-A45V	0	0.0337205	0.025262	0.0525062	0.0332029	0	0.000540754	0	0.00377237	0	0.0194478	0.0197192	0.000528451	0	0	0.0189116	0	0.792388	0	0	0.656144	0.822315
TCGA-H7-7774	0	0.0120935	0.0744643	0.0663335	0.0857349	0	0	0	0.00771166	0	0.0192728	0.0227616	0	0	0	4.53727e-05	0	0.711582	0	0.001	0.54675	0.913557
TCGA-CQ-A4CG	0.120549	0	0.0114654	0	0.0117864	0.072221	0	0	0.00282026	0	0.0152606	0	0.00217078	0.00480249	0.0544547	0.0913698	0.0271399	0	0.58596	0.005	0.426399	0.904611
TCGA-CV-5970	0	0.035819	0.0430048	0.0327985	0.0245449	0	0	0.00818482	0.0278521	0	0.0186785	0.0406245	0	0	0.0122464	0.0484607	0	0.707786	0	0.002	0.513996	0.941376
TCGA-HD-8635	0	0.0220142	0	0.00883374	0.00531968	0	0.00628694	0.00180131	0.0279394	0.000150036	0.00775955	0.000397364	0.00226233	0	0.0616403	0.0587319	0.00440297	0.196327	0.596133	0.005	0.420304	0.918123
TCGA-CV-7250	0	0.00487794	0.0621913	0.0948861	0.082652	0	0	0	0.0273764	0.00591211	0.0372081	0	0	0	0.0732248	0.0270182	0	0.451409	0.133244	0.006	0.357822	0.995067
TCGA-CN-6018	0.0380911	0	0.0707075	0	0.0120912	0.0344127	0	0	0.117562	0.0166317	0.0229061	0.00397598	0.000396682	0.0407723	0.0727811	0.14415	0.0273131	0	0.398208	0.021	0.24802	0.991611
TCGA-CN-6996	0	0.0154733	0.00167064	0.00917963	0.0328354	0	0.0052815	0.020663	0.0840825	0.00526879	0.0296478	0.0537802	0.0048666	0	0.0750388	0.0505252	0	0.203775	0.407912	0.006	0.372841	0.945715
TCGA-CN-5356	0	0.0262731	0	0.00729323	0	0	0.00024543	0.0152481	0.100052	0	0	0.0165515	0.000508189	0	0.00899001	0.108558	0	0.233007	0.483273	0.006	0.364518	0.95482
TCGA-CN-6017	0	0.0511327	0	0	0.0949459	0.0459548	0.0134326	0.069711	0.252616	0	0.037505	0.0606734	0	0	0.0030034	0.115214	0	0.0227351	0.233076	0.035	0.158978	1.08588
TCGA-P3-A6T8	0	0	0	0	0.00924694	0.0218721	0.00196648	0	9.72591e-05	0	0.00456142	0	0.00110286	0.0013615	0.0169954	0.46064	0.00418309	0	0.477973	0.005	0.418367	0.914341
TCGA-F7-A50J	0	0.0566721	0	0.0407425	0.0330672	0	0.00104346	0	0.00663226	0	0.00911845	0.0290413	0	0	0.091431	0.01717	0	0.715082	0	0.001	0.564275	0.891281
TCGA-HD-8634	0	0.0150005	0.0336144	0.0379493	0.00708029	0	0	0.00588589	0.00131403	0	0	0.022883	0	0	0.0610926	0.00409215	0.0125946	0.798493	0	0	0.605158	0.878594
TCGA-CN-6994	0	0.0112106	0.00194282	0.00624769	0.0172784	0	0.00243891	0.0182639	0.00449677	0.00369884	0.0226791	0.00434637	0.00168772	0	0.0621516	0.146251	0	0.126325	0.570981	0.006	0.371647	0.939573
TCGA-D6-A4Z9	0.0482443	0	0.0345248	0.195758	0.0327268	0	0	0.00613565	0.0150032	0	0.0552583	0	0	0	0.0211329	0.0298667	0	0.293845	0.267505	0.006	0.371799	0.962045
TCGA-CR-7376	0	0.0465257	0.0277273	0	0.0685304	0	0.00214334	0.0238708	0.106738	0	0.0312503	0.0498381	0.00588501	0	0	0.250784	0	0.286289	0.100418	0.006	0.366028	0.966511
TCGA-CR-7391	0	0.0182128	0.0391413	0.0608587	0.0161149	0	0.00829013	0.0105877	0.0645652	0	0.0104453	0.040604	0.0014613	0	0	0.0401748	0.00210464	0.687439	0	0.002	0.503234	0.942479
TCGA-T2-A6X2	0	0.040426	0	0.0193449	0.0574182	0	0	0.018478	0.00532478	0.00930186	0.0208288	0.0356582	0	0	0	0.0809158	0	0.369048	0.343255	0.007	0.345484	0.996069
TCGA-BA-4074	0.109086	0	0.050115	0.0123927	0.0176182	0	0	0	0.00413641	0	0	0	0	0	0.00194325	0.067681	0	0.0887668	0.64826	0	0.748135	0.70462
TCGA-CR-7380	0	0.0304696	0	0.0635814	0.0105261	0	0.00141917	0.0205857	0.0350136	0	0.00116147	0.015923	0.00360526	0	0.014041	0.0938686	0	0.147043	0.562762	0.005	0.397893	0.926435
TCGA-CN-4734	0.0389254	0.00154116	0.0148842	0.0734762	0.0593508	0	0	0.0356842	0.0105497	0	0.00927094	0.0206722	0	0	0.063304	0.0602651	0	0.612076	0	0.006	0.382516	1.01733
TCGA-CV-6441	0.193265	0	0.0116223	0	0	0.0608051	0	0	0.000358378	0	0.0163016	0	0.00128591	0	0.0928222	0.00541566	0.00999405	0.0137285	0.594401	0.001	0.567314	0.83253
TCGA-CV-A6JY	0	0.0095525	0.0500913	0.0598323	0.00590735	0	0	0.0105312	0.0106577	0	0.00463576	0.0253588	0	0	0	0.00309851	0.00932422	0.81101	0	0	0.588029	0.904915
TCGA-D6-6825	0.0770949	0	0.0456225	0.106035	0.0934601	0	0	0.0240966	0.0161129	0	0.00278341	0.0352382	0	0	0	0.0521673	0	0.463572	0.0838167	0.003	0.482028	0.908105
TCGA-CR-5247	0	0	0.00956475	0.0150501	0	0	0	0.000979468	0.00395434	0	0	0.00955559	0	0	0.0410066	0.3896	0	0.0358414	0.494447	0.007	0.342601	0.953802
TCGA-CV-7410	0	0.0457366	0	0.00991224	0.0197147	0.0152191	0.00341926	0.120842	0.064934	0	0.00261137	0.0338069	0.00139749	0	0	0.0532146	0.0105546	0.457345	0.161292	0.003	0.463422	0.916936
TCGA-CV-7091	0	0.0429509	0	0.00896276	0.00858077	0	0.00598988	0.0049823	0.00641742	0.00109723	0.00242306	0.0115667	0.00170555	0	0	0.0682451	0	0.384132	0.452947	0.005	0.427905	0.943382
TCGA-CV-7428	0	0.0513591	0	0.00850931	0.0210129	0	0.00826187	0.00806521	0.0137811	0.00079905	0.000144556	0.0263593	0.000877528	0	0.0203534	0.0187971	0.0114334	0.260752	0.549495	0.002	0.501873	0.87171
TCGA-CX-7086	0	0.0212881	0.0401071	0.0591759	0.0170952	0	0	0.00660605	0.0120974	0	0	0.0255891	0	0	0	0.00450027	0.00844189	0.805099	0	0	0.649132	0.832744
TCGA-UF-A71A	0.0663497	0	0	0	0	0.0585463	0	0.0114747	0	0	0	0.0115571	0	0	0.0185066	0.134586	0	0	0.69898	0.004	0.456491	0.889636
TCGA-BA-A6DB	0	0.0394296	0.0377901	0.0734082	0.059265	0	0.00745656	0.0484273	0.0240382	0	0.0028007	0.0303193	0.0024539	0	0	0.0289406	0.0072204	0.63845	0	0	0.625019	0.80945
TCGA-CQ-5325	0	0.0484385	0	0.118721	0.0520817	0	0.0101729	0.0620204	0.175273	0	0.014928	0.0241866	0	0	0.00372924	0.0573283	0	0.425164	0.00795653	0.022	0.23538	1.07479
TCGA-CN-4731	0	0.00656816	0	0.0258413	0.0150531	0	0.00292047	0	0.00970675	0	0.00476599	0.0185351	0.00101187	0	0.126556	0.106613	0	0.158217	0.52421	0.001	0.56034	0.828719
TCGA-CV-7427	0	0.017125	0.0376924	0.0533196	0.0508594	0	0.00728602	0.0307581	0.00273052	0	0	0.0310839	0	0	0	0.0111374	0	0.758008	0	0	0.653991	0.811431
TCGA-T3-A92M	0.0892659	0	0.0150328	0.0221938	0.0382596	0	0	0.00133987	0.178222	0	0.0053897	0.0308352	0	0	0.012143	0.218209	0	0.0491203	0.339989	0.013	0.285206	0.986493
TCGA-MT-A67F	0	0.0523986	0	0.0681547	0.0446251	0	0.020939	0.0125858	0.00798035	0	0.0234826	0.0150059	0.00287802	0	0.0433075	0.015672	0	0.692971	0	0	0.690047	0.750057
TCGA-CV-A45X	0	0.012917	0.0268783	0.0533609	0	0	0	0	0.00205997	0	0.00742593	0.0114003	0	0	0	0.00639915	0.00805605	0.871502	0	0	0.739089	0.743812
TCGA-CQ-6222	0	0.0412249	0.0518647	0.0618496	0.0454552	0	0	0.0282539	0.001922	0	0.00865715	0.036996	0	0	0	0.00884129	0.0203004	0.694635	0	0	0.66393	0.782419
TCGA-MZ-A7D7	0	0.0241824	0	0.00393618	0	0	0.00329743	0	0.00323426	0	0	0.0018529	0.000342596	0	0.165534	0.000748769	0.00186598	0.795005	0	0	0.770203	0.668782
TCGA-CQ-5329	0.0416771	0	0	0	0.0130421	0	0	0	0.0276606	0	0	0.0469767	0.00169062	0.0101398	0.0558607	0.130601	0.0128742	0.124484	0.534993	0.005	0.420181	0.911735
TCGA-CV-5973	0	0.015617	0.0197281	0.0485783	0.0025967	0	0	0	0.0027513	0.0104782	0	0.0205759	0	0	0.0465041	0.00244555	0.00618088	0.824544	0	0	0.652051	0.83588
TCGA-BA-5555	0	0.0831856	0	0.00962362	0.110361	0	0	0.0409232	0.0272057	0	0.0274501	0.0439147	0	0	0.0258344	0.0270871	0	0.339884	0.264531	0.005	0.42595	0.932194
TCGA-CV-A6K2	0	0.0460363	0.0144072	0.0956137	0.070509	0	0.0093839	0	0.00429926	0	0.0213979	0.00959492	0	0	0.0132591	0.0240892	0	0.644526	0.046884	0	0.613215	0.827034
TCGA-CN-A49A	0.0172868	0	0.00997666	0.0138076	0	0	0	0	0.00455838	0	0	0.0105665	0	0	0	0.19291	0	0.224284	0.52661	0.002	0.527552	0.851301
TCGA-TN-A7HJ	0	0.0633827	0	0.0405296	0.0458862	0	0	0	0.0294013	0.00157242	0.00971611	0.0306725	0	0	0.0522465	0.0114193	0	0.524034	0.19114	0	0.661143	0.757199
TCGA-CN-4736	0	0.0370153	0.0403467	0.0396765	0.0157357	0	0.00798479	0.0445107	0.00399993	0.00984105	0.0402689	0.0520661	0.00164935	0	0.0264081	0.106364	0.00559725	0.131299	0.437237	0.006	0.382322	0.937931
TCGA-CN-4730	0.0850825	0	0.0156612	0	0	0	0	0	0.00908879	0	0.000369557	0.0078692	0.000325581	0	0.0309173	0.0357255	0	0	0.81496	0.002	0.497013	0.868077
TCGA-CV-7433	0	0.0517166	0.0027226	0.0117762	0.0438262	0	0.00419496	0.023745	0.0116357	0.0106683	0.0284758	0.0406758	0	0	0	0.153628	0	0.411458	0.205477	0.002	0.514876	0.876604
TCGA-CV-6934	0	0.000775799	0.0505186	0	0.0450107	0	0.00180731	0.046799	0.0166101	0.0170974	0.0505788	0	0.00312586	0	0.00833451	0.384329	0.030451	0	0.344562	0.004	0.452755	0.894395
TCGA-C9-A47Z	0	0.0473974	0.0126206	0.101947	0.082705	0	0	0	0.00494499	0	0.0486267	0.00360741	0	0	0.0280864	0.0155119	0.000307591	0.638727	0.0155187	0.006	0.39096	1.03021
TCGA-P3-A6T7	0	0.0122858	0.0693599	0.0718926	0.0505587	0	0	0	0.00456732	0	0.0360984	0.0134202	0	0	0	0.0288359	0	0.673639	0.0393424	0	0.6267	0.82141
TCGA-D6-6515	0.100801	0	0.023167	0.00847038	0.0166356	0	0	0.047461	0.0647327	0.00285217	0.0205678	0.0965742	0.00260593	0	0	0.147937	0.00607076	0.28016	0.181964	0.005	0.425674	0.926722
TCGA-CV-7180	0	0.00428274	0.0516667	0.0440725	0.0166422	0	0	0.00870861	0.0076832	0	0	0.03485	0	0	0	0.00207796	0	0.830016	0	0.001	0.574758	0.928714
TCGA-CV-6951	0	0.0538737	0	0.0428587	0.00126061	0	0.00976739	0	0.00170917	0	0.0026522	0.0113007	0.00426383	0	0.0196872	0.0371475	0.00116625	0.425735	0.388578	0.002	0.508176	0.88658
TCGA-F7-8298	0.121201	0	0.0240239	0	0.0112859	0.0409346	0	0	0.00971401	0	0.00879667	0	0.00105707	0.00269757	0.0291789	0.0987499	0.00989295	0	0.642467	0.004	0.447836	0.893937
TCGA-CV-7183	0	0.00725442	0.0398299	0.0513019	0	0	0	0	0.00196339	0	0	0.0304197	0	0	0.0216829	0.0249881	0	0.82256	0	0.002	0.5324	0.969519
TCGA-CV-A6JN	0	0.0740526	0	0.0229014	0.0594719	0	0.000960911	0	0.00391657	0.00174576	0.00203398	0.0342754	0	0	0.101551	0.0100401	0	0.653374	0.0356765	0.005	0.408234	1.01431
TCGA-DQ-5625	0	0.0888872	0	0.0469219	0.0205428	0	0.0120496	0.0160264	0.00420307	0.0104449	0.0137178	0.0324	0.000310553	0	0	0.029166	0.000260974	0.250642	0.474427	0.003	0.467495	0.89478
TCGA-CN-4723	0.0113581	0	0.00108465	0	0.0172032	0	0.000694526	0.0197182	0.0646557	0	0.0073247	0.00747723	0.00194994	0	0.0273911	0.124656	0.00207406	0.0344764	0.679936	0.006	0.358966	0.939885
TCGA-F7-A624	0.489012	0	0.0548074	0	0.0262273	0.228821	0	0	0.0813874	0	0.023297	0.0160703	0.00146209	0.0095561	0.00234821	0.0126541	0.0460315	0.00815635	0.000169609	0.043	0.136784	1.09996
TCGA-CV-A463	0	0.0618222	0.0318325	0.0486437	0.0363134	0	0.00105795	0.0101901	0.0110691	0.00399921	0	0.0298385	0	0	0	0.0083257	0.00756391	0.749344	0	0.002	0.497258	0.972541
TCGA-CV-6953	0	0.0400185	0	0.0276166	0	0	0.00442669	0.0270189	0.120245	0	0	0.0300433	0	0	0	0.00797781	0	0.742653	0	0.002	0.527892	0.93767
TCGA-CV-7261	0.0162506	0	0.00780307	0	0.00609497	0	0	0.0134503	0.098439	0	0.00905866	0	0.00136756	0.00834202	0.0482257	0.175859	0	0	0.615109	0.008	0.323276	0.954543
TCGA-CV-5979	0.0906178	0	0.0180422	0	0.0145027	0.00527754	0	0	0.00162781	0	0.0109488	0.000762276	0.00140691	0	0	0.0322672	0.0304609	0.236803	0.557283	0.004	0.44021	0.910951
TCGA-CV-6950	0.24761	0	0.130779	0	0.0750783	0	0	0	0.00861033	0	0.0698016	0	0	0	0.00923097	0.0648248	0.0397187	0	0.354346	0.022	0.233578	1.01718
TCGA-CV-A6JT	0	0.0413236	0.0244697	0.141028	0.0502841	0	0.0134126	0	0.00359579	0	0.0378056	0.0199549	0	0	0.00774463	0.059267	0	0.601114	0	0.003	0.470186	0.951483
TCGA-T2-A6WZ	0	0.0820568	0	0.0371226	0.0180436	0	0	0	0.0375634	0	0.00836021	0.0593157	0	0	0	0.0149387	0	0.657426	0.0851728	0.009	0.311725	1.10423
TCGA-CV-6436	0	0.0199203	0.0375084	0.0339832	0	0	0.00735562	0	0.00281587	0.012543	0	0.0503051	0	0	0.0656891	0.00902568	0.004913	0.755941	0	0	0.61374	0.85496
TCGA-UF-A7JA	0.000833396	0	0	0	0.00236697	0.015054	0	0	0.000881441	0	0.00093887	0.000695625	0.000220029	0.00131759	0.181789	0.160211	0.00241618	0.0469122	0.586364	0.002	0.507738	0.863163
TCGA-CQ-A4CB	0	0.0115349	0	0.00118832	0.00979653	0	0.00224331	0	0.0131929	0	0.0133339	0	0.00125581	0.00362956	0.0105437	0.124211	0.014893	0.0519466	0.74223	0.001	0.578407	0.818857
TCGA-CX-7219	0	0	0.0377939	0.0463721	0.0371737	0	0	0	0.0572169	0	0.00534736	0.0356622	0	0	0.0307368	0.11777	0	0.556649	0.0752785	0.003	0.479332	0.925969
TCGA-IQ-A61G	0	0.0258739	0	0.0370638	0.014807	0	0.00304392	0	0.000852086	0	0.0063999	0.00643448	0	0	0	0.00336932	0	0.388088	0.514067	0	0.642168	0.770024
TCGA-CV-5434	0.0113507	0	0.0187719	0	0.0331817	0.00729046	0	0.00439668	0.0192298	0.00623376	0.0471547	0	0.000945518	0.0106968	0.00787385	0.315139	0.0109509	0	0.506785	0.008	0.333192	0.956955
TCGA-CR-7382	0.0951763	0	0	0	0.0214239	0.0361554	0	0	0.0468659	0.0085425	0.0153847	0.0268396	0.0048364	0.0106563	0.00374669	0.404425	0.0246196	0.00243246	0.298895	0.002	0.52282	0.85175
TCGA-CQ-A4CI	0.197851	0	0.0679929	0	0	0	0	0	0.00895404	0	0.00339421	0	0.00183184	0	0	0.229375	0	0.000925455	0.489675	0.008	0.331124	0.953599
TCGA-CN-6997	0.0790877	0	0.048753	0	0.000362992	0	0	0	0.0675116	0	0	0.0106578	0.00474617	0.00775383	0.0303182	0.134507	0.0010571	0	0.615245	0.005	0.418732	0.908119
TCGA-CV-6937	0	0.0166753	0	0.0300699	0.025721	0	0.00540618	0.012988	0.000240448	0.00555029	0.00579381	0.0294859	0.000560001	0.00121242	0.0184484	0.0770209	0	0.203689	0.567138	0.001	0.565295	0.824421
TCGA-CQ-5326	0.0918883	0	0.0981181	0.0204615	0.0399877	0	0	0	0.00374862	0	0.0170598	0.00528611	0	0	0.109495	0.0481366	0	0.428898	0.136921	0.006	0.389566	0.96278
TCGA-P3-A6SX	0	0.0015787	0	0.00322197	0	0	0.00131452	0	0.00116334	0	0	0.0111235	0.000687369	0	0	0.036573	0	0.254869	0.689469	0.001	0.572189	0.823274
TCGA-D6-A6EQ	0	0.0595507	0	0.149103	0.046056	0	0	0	0.0102694	0	0.0632987	0.0103886	0	0	0.024188	0.0488943	0	0.392714	0.195537	0.005	0.397502	0.963086
TCGA-CN-6995	0.0244233	0.0580693	0	0.0968575	0.0755804	0	0	0.0940836	0.0047633	0.0141953	0.0550704	0.0114367	0	0	0	0.0247892	0	0.231455	0.309276	0.002	0.533893	0.847742
TCGA-CQ-6220	0	0	0.0844837	0.0684025	0.0588805	0	0	0.0446	0.00131128	0.00329235	0	0.0203962	0	0	0.086102	0.0147543	0.00215924	0.615618	0	0.005	0.432407	0.976979
TCGA-CV-A45Y	0	0.0502376	0	0.0561121	0.0284199	0	0.0045791	0.0377548	0.240236	0	0.00718608	0.013465	0.00203343	0	0.0122061	0.0956706	0	0.211129	0.24097	0.022	0.230415	1.04273
TCGA-P3-A6T0	0	0.00103456	0	0.00421173	0.00382236	0	0.00208377	0	0.000108999	0	0.00516617	0.00317025	0	0	0.10276	0.050037	0.0163078	0.0437555	0.767542	0.004	0.456535	0.89061
TCGA-CN-4740	0.0127317	0	0.0808552	0.0274355	0.0668018	0	0	0.0357231	0.059852	0.0099944	0	0.0440622	0	0	0	0.18802	0	0.373084	0.10144	0.005	0.427805	0.931178
TCGA-CN-5370	0	0.0154852	0	0	0.0406377	0	0.00270693	0.0288801	0.0142566	0	0.0157233	0.00432906	0.000784258	0.029643	0.0225451	0.169306	0	0.244374	0.411328	0.001	0.56121	0.827464
TCGA-CN-6024	0.00671927	0.000781523	0	0	0	0	0	0	0	0	0	0.0101687	0	0	0	0.193893	0	0.277346	0.511092	0.005	0.431497	0.923644
TCGA-CR-7397	0	0.0265651	0.0371936	0.0276016	0.00336896	0	0	0.0556276	0.00119544	0	0.000147519	0.0338788	0	0	0	0.154948	0	0.659474	0	0.001	0.565228	0.875896
TCGA-QK-AA3J	0	0.0266841	0	0.0288471	0.0230634	0	0.00488725	0	0.0423851	0	0.00294285	0.00999388	0.00168802	0	0.0140563	0.00621857	0.00893782	0.113059	0.717237	0.006	0.365116	0.946112
TCGA-BA-A6DI	0	0.0528613	0.00548003	0.0412105	0.0707667	0	0	0.0212174	0.0236747	0	0.0362171	0.00240653	0	0	0.0967091	0.0111431	0.00456568	0.574954	0.0587939	0.001	0.545391	0.87148
TCGA-CN-A498	0	0	0.0574082	0.0709632	0.0580544	0	0	0.000211565	0.0413188	0	0.0522084	0.00102537	0	0	0	0.0128555	0	0.705954	0	0.003	0.464221	0.988688
TCGA-CX-7082	0.0911949	0	0.0227295	0	0.0171531	0.00305843	0	0	0.00535636	0.00362184	0.00628358	0.00405283	0.000981549	0.00693796	0.0137709	0.100582	0	0	0.724277	0.006	0.367564	0.935361
TCGA-CV-7432	0	0.0180819	0	0.0197808	0.0115427	0	0.000368	0	0.00259342	0	0	0.0149188	0.000599262	0	0.0559765	0.0150657	0	0.232701	0.628372	0.003	0.460323	0.899485
TCGA-CV-7248	0	0.0356727	0	0	0.0356152	0	0.00328967	0.0417307	0.264412	0	0	0.0204007	0.000128263	0	0.0646296	0.0680279	0.0220092	0.149971	0.294113	0.022	0.2283	1.03707
TCGA-KU-A66T	0.0282753	0	0.00377435	0	0.00196662	0	0	0	0.000727553	0	0.00119488	0.00832435	0.000173704	0	0.0224336	0.00833088	0.00624271	0.472457	0.446099	0	0.654786	0.764994
TCGA-P3-A5Q6	0	0.0221791	0	0.0549136	0	0	0.00200368	0	0.0029811	0	0	0.0191469	0.00240417	0	0	0.153274	0	0.0799945	0.663102	0.002	0.518402	0.854615
TCGA-CV-A45O	0	0.0201975	0.0284634	0.0563913	0.0170668	0	0.000570132	0.00325312	0.000611027	0	0.00366637	0.0146983	0	0	0	0	0.0176703	0.837412	0	0	0.68446	0.802578
TCGA-T3-A92N	0.0243851	0	0	0	0.00666803	0	0	0.0260955	0.0267029	0.00424481	0.0111758	0.000156469	0.000460144	0.00380924	0.0464449	0.0273422	0.0110645	0	0.811451	0.003	0.465524	0.885281
TCGA-CV-7438	0.0669394	0	0.00703226	0	0.0126771	0	0	0	0.093517	0	0.0137703	0.0113919	0.000818112	0	0.0147378	0.0866339	0.0237244	0.209785	0.458973	0.003	0.478567	0.880634
TCGA-CV-A6K1	0	0.0445173	0.0130104	0.0840391	0.00656348	0	0.0031739	0	0.00303457	0	0	0.0320807	0	0	0.187842	0.0136327	0.00152173	0.610584	0	0.003	0.477201	0.936639
TCGA-H7-8502	0.133291	0	0.0481595	0	0.00118646	0.0484355	0	0	0.00182339	0	0.00819311	0	0.000337992	0.00792212	0.00566994	0.0803303	0.0147956	0.00744721	0.642408	0.005	0.418445	0.909145
TCGA-CV-7414	0	0.0419101	0	0.0378791	0.0607837	0	0.00913014	0	0.00172357	0	0	0.0151194	0.00101539	0	0	0.0605885	0.0040523	0.0877986	0.679999	0.005	0.426488	0.909408
TCGA-HD-7229	0	0.0857582	0	0.113175	0.0383315	0	0.0151888	0.0336589	0.0627807	0	0.042542	0.00748086	0	0	0.0504054	0.0186405	0	0.318504	0.213535	0.006	0.358909	0.968039
TCGA-CQ-5333	0	0.0423955	0	0.0480636	0.0385767	0	0.00927491	0.00916214	0.0348528	0	0.00422164	0.19484	0.00211841	0.0127122	0.0217495	0.0366808	0.0165244	0.0252407	0.503587	0.003	0.476636	0.88836
TCGA-CN-4733	0	0.00178316	0.0394978	0.0327692	0.0623924	0	0.000230136	0.0124499	0.38213	0.00351149	0	0.0500727	0	0	0.00169265	0.0872186	0	0.0809704	0.245281	0.012	0.29604	1.0416
TCGA-CN-5363	0.247001	0	0.064651	0	0.0218474	0.0115326	0	0	0.0578565	0.0067888	0.0156911	0.0408022	0.000674133	0	0.00230779	0.103434	0.00733899	0	0.420074	0.006	0.359063	0.941819
TCGA-CV-6956	0.0330735	0	0	0.00881082	0.0041742	0	0	0	0.00195128	0	0.00884506	0.00639407	0	0	0.16345	0.0527515	0	0.246622	0.473928	0.005	0.408599	0.927691
TCGA-CV-7263	0.0387597	0	0.0472998	0	0.0231185	0	0	0.0440374	0.119431	0.00624596	0.0167363	0.00183965	0.00226141	0	0.0133557	0.265848	0	0.0601304	0.360937	0.013	0.282562	0.982041
TCGA-IQ-A6SG	0	0	0.0412294	0.0395833	0	0	0	0	0.00209991	0	0.00324936	0.0218444	0	0	0	0.0159056	0	0.876088	0	0	0.756092	0.721751
TCGA-UF-A7JC	0	0.03311	0	0.114798	0.0566279	0	0	0	0.00432199	0	0.0477182	0.0115869	0	0	0.00491782	0.0244108	0	0.620438	0.0820704	0.005	0.39574	1.02509
TCGA-QK-A6II	0	0.0287526	0.017363	0.0672798	0	0	0.00434861	0	0.00141335	0	0	0.0285099	0	0	0.0305254	0	0.0127054	0.809102	0	0.001	0.575634	0.916887
TCGA-CN-A49B	0	0.0251919	0.0125713	0.0137531	0.0147026	0	0.00457797	0.00767553	0.00689393	0.0023111	0.0162186	0.0366672	0.000808312	0	0.0404896	0.0319333	0.0109592	0.271565	0.503681	0.002	0.520723	0.858812
TCGA-IQ-A61E	0.00959129	0.0352694	0	0	0.0241504	0	0.00466101	0	0.0115238	0	0.00014736	0.0262629	0.000950096	0	0	0.0287043	0.00689911	0.404837	0.447003	0	0.601969	0.806258
TCGA-QK-A8ZB	0	0.0383106	0.0240166	0.0600078	0.0199418	0	0	0.00342685	0.137336	0	0.0413128	0.0126744	0	0	0	0.0522193	0	0.587737	0.0230166	0.013	0.288679	1.08759
TCGA-BB-8596	0.0144549	0	0.00181987	0	0.006449	0	0	0	0.00410031	0	0.00673646	0.0307971	0.00206843	0	0.113482	0.239854	0.0248464	0.284239	0.271153	0	0.602961	0.797071
TCGA-CV-5978	0.158207	0	0.0447063	0	0.0244923	0.00602011	0	0	0.185247	0.000955282	0.0146653	0	0.00284993	0.00450017	0.0330281	0.292578	0.0130506	0.0583899	0.16131	0.012	0.296918	0.986408
TCGA-CV-5977	0.0769416	0	0	0	0.0135467	0.0175776	0	0	0.00124069	0	0.0120725	0.00684493	0.000482548	0	0.0550979	0.0267924	0.0201117	0.158408	0.610883	0.005	0.417579	0.916683
TCGA-CV-A6JU	0	0.00654023	0	0.0340487	0.0179716	0	0.00501378	0.00568727	0.000842903	0	0.011361	0.0153693	0.0024063	0	0.0969333	0.0790222	0.0190115	0	0.705792	0.006	0.382589	0.92691
TCGA-D6-A74Q	0	0	0.0166382	0.0299537	0.026221	0	0.0034309	0	0.202144	0	0.00579222	0.00126365	0.00466275	0	0.031453	0.0452461	0	0.0659767	0.567218	0.007	0.342479	0.956984
TCGA-D6-6824	0.0259905	0	0.0373796	0	0.0301546	0	0	0.0185315	0.0808568	0.0051911	0.0146617	0.0315872	0.00314506	0	0.404223	0.109099	0.0237572	0.130745	0.0846769	0.01	0.310562	0.971464
TCGA-CV-7440	0.110789	0	0.042275	0	0.00329567	0.0713429	0	0	0.0563093	0	0	0.000199552	0.000986017	0.0181241	0.0480171	0.0359039	0.0323538	0	0.580403	0.025	0.218916	0.999023
TCGA-CR-6477	0	0.0124715	0	0.00695756	0.0217336	0	0.000586298	0.00648882	0.152232	0.0023188	0.000897087	0.013301	0.00465846	0	0	0.123274	0	0.106303	0.548778	0.005	0.409357	0.918987
TCGA-UF-A71B	0.000217473	0	0.0779734	0.0160139	0.0520791	0	0	0	0.132636	0	0.0175603	0.0258071	0	0	0.0106351	0.0806337	0	0.345067	0.241377	0.014	0.276639	1.02725
TCGA-CQ-6229	0	0.0306811	0.0484097	0.0581638	0.0503462	0	0	0	0.00670324	0	0	0.0367105	0	0	0.0517448	0.0328828	0.00134726	0.68301	0	0.002	0.521413	0.923609
TCGA-CN-A63U	0	0	0.0530944	0.044109	0.00477615	0	0.001178	0	0.00602108	0	0	0.00739929	0.00194612	0	0.0976076	0.0171578	0.00541499	0	0.761296	0.002	0.492954	0.871072
TCGA-CV-6940	0.0865222	0	0.0105378	0.00983755	0.00214023	0	0	0.0217868	0.0033971	0	0	0.0333905	0	0	0	0.0578481	0	0.498626	0.275914	0	0.60058	0.815401
TCGA-H7-8501	0.0795706	0.0278257	0	0	0.112303	0.0434356	0.0049419	0.0167185	0.0276669	0	0.0138525	0.0498706	0	0	0.00619749	0.0350747	0.00684254	0.0367187	0.538981	0	0.642722	0.777987
TCGA-BA-A4IF	0.0102652	0.00586912	0.00108734	0.0126946	0.0222932	0	0	0.00384981	0.00364493	0	0	0.0168375	0	0	0.157188	0.049721	0	0.367079	0.349471	0.005	0.43699	0.924249
TCGA-CR-7392	0	0.0358448	0	0.153972	0.0402003	0	0	0.0780944	0.200494	0	0	0.0329278	0.00047783	0	0.00670324	0.120401	0	0.30151	0.0293749	0.022	0.231441	1.05427
TCGA-UF-A71A.1	0.071728	0	0.0175749	0	0	0	0	0.00189908	0.000377254	0	0	0.0188674	0	0	0.00733185	0.254088	0	0.0839018	0.544232	0.006	0.364584	0.941947
TCGA-CN-A642	0.0647382	0	0.0076522	0.0111871	0.00685509	0	0	0.0281833	0.00457883	0.0169556	0.0169299	0.0779804	0.00556731	0	0.0265133	0.0559257	0.0170592	0	0.659874	0.003	0.485224	0.874119
TCGA-CV-A45U	0	0.0418984	0	0.0226181	0.0288278	0	0.00936916	0	0.0213508	0	0.00808853	0.00532719	0.0013519	0	0	0.0395893	0	0.293657	0.527921	0.002	0.511879	0.867768
TCGA-CN-6012	0.0478546	0	0.0124654	0	0.0359329	0	0	0.0366027	0.373791	0	0.0274491	0.0248229	0	0	0	0.0318067	0	0.268668	0.140606	0.021	0.239299	1.09794
TCGA-CV-A45W	0.038925	0	0.033739	0.0065031	0.00417594	0	0	0	0.621725	0	0	0.0201137	0	0.00403819	0.0155553	0.0260699	0	0	0.229155	0.013	0.279107	1.20269
TCGA-CV-A6K0	0	0.02515	0	0	0.0252412	0.00956511	0.001865	0	0.00625797	0.00100945	0.0169164	0.0299684	0.00181447	0	0	0.103883	0.0238674	0.439821	0.31464	0	0.606444	0.803652
TCGA-CN-6022	0.136623	0	0.0600175	0	0.0356241	0	0	0.0469192	0.0115991	0.000759389	0.0145837	0	0	0.0184188	0.0377487	0.265315	0	0.0465131	0.325878	0.003	0.485478	0.873621
TCGA-CN-A6V3	0	0.0223724	0	0.0127915	0.023399	0	0.0030324	0	0.0940046	0	0	0.0310163	0.000232836	0	0.0746408	0.00877781	0.00591775	0.412109	0.311706	0.002	0.516235	0.872132
TCGA-IQ-A61J	0	0.0142147	0.0573451	0.0940958	0.0768463	0	0.00129478	0.0182122	0.00352935	0	0.0230484	0.0230609	0.000200849	0	0	0.0683612	0	0.619791	0	0.005	0.413722	1.0036
TCGA-BA-7269	0	0.0135685	0.0265007	0.0165547	0.0619421	0	0	0	0.00370548	0	0.0102198	0.030079	0	0	0.24322	0.0674494	0	0.257066	0.269694	0.004	0.45062	0.899444
TCGA-CV-7178	0	0.0485185	0.00217029	0.0178457	0.0166808	0	0.00912976	0.00664729	0.0216536	0	0	0.0315626	0.000325968	0	0.0287176	0.12661	0	0.0153527	0.674785	0.002	0.53604	0.846276
TCGA-CV-A468	0	0.0358879	0.0339295	0.02971	0.0633783	0	0.0086736	0.06595	0.0238682	0	0	0.0388063	0	0	0	0.0760537	0	0.623743	0	0.002	0.491449	0.932754
TCGA-CV-6960	0.028386	0	0.0360883	0	0.0413864	0	0	0	0.00215452	0	0.0243983	0.0100904	0	0	0.0377743	0.0362474	0	0.428416	0.355059	0.001	0.553775	0.848176
TCGA-CV-7252	0	0.0238514	0	0.0219426	0.017192	0	0.00186507	0.00724569	0.0229063	0	0.00120116	0.0127574	0.000235591	0	0.0527532	0.0520542	0	0.473931	0.312064	0.004	0.455091	0.934167
TCGA-CV-7422	0.00690285	0	0.0144553	0.0195077	0.019196	0	0	0.0222227	0.0204124	0	0.0200714	0	0.00117606	0.0099309	0	0.0623841	0	0.340897	0.462844	0.002	0.494786	0.885249
TCGA-CX-A4AQ	0.180848	0	0.0575616	0	0.0507713	0	0	0.205899	0.0957062	0	0.00273288	0.0468662	0	0	0.00564011	0.0561789	0.0348819	0	0.262915	0.025	0.218361	1.02115
TCGA-CQ-5330	0.112566	0	0.0348278	0	0.0424465	0.0504123	0	0.0106454	0.0067527	0.0172846	0.0134339	0.0336113	0.00161616	0	0.0203572	0.247408	0.0238056	0	0.384833	0.007	0.344144	0.950375
TCGA-P3-A6T3	0	0.0675239	0	0.067092	0.0366294	0	0.00553555	0	0.00439349	0	0.0444739	0.00321168	0	0	0.00753883	0.0156765	0	0.51243	0.235494	0.004	0.446778	0.953804
TCGA-HD-A6I0	0	0.0290234	0.0379911	0.0512197	0.0224845	0	0	0.0103254	0.00182979	0	0	0.0392304	0	0	0.124243	0.00934349	0	0.674309	0	0.006	0.359167	1.05954
TCGA-CQ-A4CE	0	0.0410119	0.00873685	0.0483479	0.00374649	0	0.00121516	0	0.00474026	0	0	0.0355042	0	0	0.000154623	0.00887242	0.00418192	0.843488	0	0.001	0.544211	0.968042
TCGA-CV-A460	0.0394589	0	0.101214	0.0172392	0.0451947	0	0	0.042453	0.116481	0	0.0245565	0.0266682	0	0	0.0242754	0.0774962	0	0.200537	0.284426	0.029	0.192478	1.04443
TCGA-UF-A7JF	0	0	0.0635971	0.0377909	0.0520988	0	0.00627836	0.0261924	0.0131415	0	0	0.0289333	0	0	0.142676	0.00846951	0.00440199	0.61642	0	0.001	0.557427	0.865913
TCGA-HD-7753	0	0.00814648	0.0720512	0.0731269	0.136135	0	0	0.00129202	0.0206216	0	0.0654614	0	0	0	0	0.0849419	0	0.293405	0.244819	0.006	0.381956	0.958419
TCGA-F7-A61S	0.0515315	0.00814356	0	0.0921208	0.0328779	0	0	0.0401014	0.0142495	0	0.00911023	0.00924683	0	0	0.24949	0.00225957	0.0125595	0.478309	0	0.001	0.544596	0.850167
TCGA-CQ-A4C9	0	0.0153912	0.0346108	0.0245955	0.0318708	0	0	0.0412283	0.0578579	0	0.022011	0.0176204	0	0	0	0.0521333	0	0.546041	0.15664	0.005	0.425791	0.971142
TCGA-CQ-A4CA	0	0.0504785	0.01621	0.0602757	0.0203801	0	0.0111545	0.0111553	0.00819668	0.0150834	0.0140987	0.0657769	0.00137149	0	0.0168212	0.0484158	0.00935819	0.00579975	0.645424	0.006	0.392572	0.925563
TCGA-IQ-A61O	0.123537	0	0.058617	0	0.001117	0.00765668	0	0	0.00468486	0	0	0.0475885	0.000296925	0.00652327	0	0.724235	0	0	0.0257439	0.001	0.583687	0.822965
TCGA-CQ-A4CD	0	0.0467985	0	0.0412762	0.00449705	0	0.0124356	0.00801092	4.19362e-05	0.000288712	0.00376243	0.0206274	1.13415e-05	0.000386649	0.0335251	0.0170441	0.00618665	0.113107	0.692001	0.001	0.550789	0.834462
TCGA-CN-6013	0	0.0703857	0.0173894	0.0524011	0.0638796	0	0.013763	0.0379826	0.0383248	0.00471097	0.0311945	0.064934	0	0	0.0328714	0.015475	0	0.22568	0.331009	0.005	0.394173	0.940448
TCGA-CN-6998	0	0.0369838	0.013962	0.0547763	0.0532126	0	0	0	0.00376978	0	0.038106	0.0101136	0	0	0.0392373	0.0141155	0	0.591805	0.143918	0.003	0.484521	0.939001
TCGA-QK-A6VB	0.0182896	0	0.00219456	0	0	0	0	0	0.000488487	0	0	0.0193087	0	0	0	0.055243	0	0.489992	0.414483	0	0.645516	0.776624
TCGA-CV-6959	0	0.0114457	0	0.0208444	0.0190387	0	0.00529889	0	0.0636273	0	0	0.0132579	0.00124006	0.0165485	0.0382868	0.0432107	0	0.200209	0.566992	0.005	0.42717	0.914199
TCGA-CN-A63V	0	0.0208581	0	0.000915859	0.00443135	0	0.00143077	0	0.0189051	0	0	0.0127543	0	0	0.110848	0.0951214	0	0.4062	0.328535	0	0.645498	0.763881
TCGA-CV-7415	0	0.0523553	0	0	0.0221537	0.0033517	0.00989405	0.00339274	0.0435722	0.0105128	0.0148206	0.027609	0.000604092	0	0.00454943	0.140798	0.0148781	0.013216	0.638292	0.007	0.344908	0.94693
TCGA-CV-6003	0.131772	0	0.00737418	0	0	0.0128646	0	0	0.0010276	0	0.00833462	0.00105555	0.00164865	0	0.0382018	0.0194769	0.0105128	0.0404684	0.727263	0.005	0.437061	0.900638
TCGA-CN-6016	0	0.0567926	0	0.018909	0.0261777	0	0.0141932	0.00561049	0.00123497	0.0022152	0.00322849	0.0390424	0	0	0.00851359	0.293349	0	0	0.530733	0.006	0.385582	0.928728
TCGA-H7-A6C4	0	0.0265905	0.0210508	0.0666306	0.0432914	0	0.0052808	0	0.0124309	0	0.00804162	0.0210205	0.00167697	0	0.0255237	0.0164401	0.0023683	0.749654	0	0	0.615806	0.850622
TCGA-CV-5966	0.334261	0	0.0718193	0	0.012936	0.0371098	0	0	0.000192739	0.00059422	0.0179041	0.0179803	0.000962927	0.000169755	0.0159562	0.047464	0.020976	0	0.421673	0.005	0.425377	0.907156
TCGA-BA-4076	0	0.0139286	0	0.0134293	0	0	0.00225371	0	0.00943079	0	0.00172495	0.00438747	0.00136959	0	0	0.0130614	0.0071243	0.518344	0.414946	0	0.728931	0.689243
TCGA-CN-4735	0.130573	0	0.054285	0	0.0312628	0	0	0.188218	0.175427	0.002611	0.0357904	0.049782	0	0	0.00972852	0.0668638	0.00586355	0	0.249596	0.013	0.289706	0.993762
TCGA-CV-6955	0	0.0369863	0.014614	0.0422069	0.0126424	0	0.00532388	0	0.00106611	0	0.00842302	0.0296003	0.0012311	0	0.0997692	0	0.00177787	0.746359	0	0	0.656973	0.801653
TCGA-BA-5558	0	0.0711964	0	0.0182617	0.0478832	0	0.000314156	0	0.00666699	0.00533388	0.00797983	0.0243186	0.00736844	0	0	0.031115	0	0.732272	0.0472898	0.002	0.529124	0.940146
TCGA-CN-4728	0.0505481	0	0.0675207	0	0.04849	0	0	0.0579107	0.0218361	0.00311482	0.0766635	0.0141785	0.00126708	0.00845401	0.037116	0.49088	0	0.122021	0	0.003	0.483458	0.890218
TCGA-BB-A5HZ	0	0.0796338	0	0.0285173	0.056047	0	0.00156107	0	0.00932497	0.00547977	0.014738	0.0269392	0	0	0	0.0425466	0	0.49915	0.236062	0.003	0.480517	0.921484
TCGA-CV-7407	0.0259735	0	0	0	0.0263728	0	0.0099312	0.00698042	0.000764558	0.0100917	0.0209681	0.0351662	0.00193492	0.0132626	0.0258459	0.0199191	0.0241648	0.154314	0.62431	0.006	0.371152	0.947858
TCGA-CV-7416	0.131832	0	0.0338267	0	0.00997685	0.0421546	0	0.00126859	0.000259281	0	0.015951	0	0.00145637	0.0106365	0.0178157	0.21652	0.00958991	0	0.508712	0.005	0.399602	0.918839
TCGA-CN-5361	0.00100142	0.00824562	0	0.0157869	0.0139746	0	0.000623463	0.004573	0.00140949	0	0.00230138	0.0123932	0.00159867	0	0.00163525	0.326942	0	0.0535737	0.555941	0.003	0.4705	0.882942
TCGA-UF-A71D	0	0.0240528	0.0120322	0.0237921	0.0356163	0	0	0	0.039499	0	0.0134145	0.0176406	0	0	0.0816374	0.00978499	0	0.74253	0	0.001	0.543979	0.91972
TCGA-CV-A464	0	0.0417084	0	0.0207286	0.0121203	0	0.0144487	0.0071602	0.00439012	0	0.00874195	0.0068874	0.00110068	0	0.0217865	0.128321	0.0103422	0.174514	0.54775	0.002	0.513232	0.858448
TCGA-CV-A6JD	0.0368313	0.0305021	0	0.00562313	0.059377	0.0728395	0.000630858	0.0277942	0.00066716	0.00727771	0.016104	0.0431635	0.000969818	0	0.0199447	0.0805113	0.0344549	0	0.563309	0.002	0.521898	0.853845
TCGA-CQ-7071	0	0.0246382	0	0.0367337	0	0	0.00929073	0.0171915	0.0226368	0	0.00180044	0.0231381	0	0	0.0847356	0.0250961	0	0.754739	0	0.001	0.586045	0.880542
TCGA-UF-A7J9	0.04018	0	0.0270835	0	0.0140723	0	0	0	0.0185081	0.00915633	0	0.0175551	0	0.0085693	0.0194288	0.395449	0	0	0.449998	0.006	0.385886	0.929797
TCGA-CQ-6225	0.0364986	0.0422149	0	0	0.0219156	0.0644486	0	0.029764	0.000461648	0	0.0305444	0.00976121	0	0	0.0176315	0.00678347	0	0.48748	0.252496	0.001	0.556445	0.852343
TCGA-MT-A51X	0	0.0114099	0.0495739	0.0928914	0.0619458	0	0	0	0.00991337	0	0.0256883	0.0139523	0	0	0.0900057	0.0393081	0	0.605311	0	0.004	0.438724	0.971323
TCGA-CR-6488	0	0	0.0438515	0.054173	0.0361235	0	0.00192709	0.0179486	0.00104828	0.00197512	0.0298254	0	0.00453943	0.022814	0	0.129811	0	0.535905	0.120058	0.006	0.393454	0.99876
TCGA-DQ-7588	0.135526	0	0.015479	0	0	0	0	0	0.0003367	0	0.000807942	0.00847701	0.000227543	0	0.042359	0.0108892	0.000644459	0.231509	0.553744	0.006	0.363042	0.957522
TCGA-BA-6873	0.0770564	0	0.00674773	0	0.0164361	0.0469416	0	0	0.0142645	0.00269972	0.0104832	0.0198989	0.000802342	0	0.003977	0.0466828	0.0236973	0.0167252	0.713587	0.003	0.472534	0.881147
TCGA-CQ-A4CH	0	0.013548	0	0.0124558	0.0112054	0	0	0	0.0209842	0	0.0140356	0	0	0.00930581	0	0.0511092	0.00644015	0.496452	0.364464	0.002	0.503421	0.907135
TCGA-CN-6020	0	0.0188161	0.0376687	0.0487296	0.0185809	0	0	0	0.00626205	0	0.0167381	0.0314772	0	0	0	0.0461806	0	0.775547	0	0	0.70138	0.761153
TCGA-CR-7364	0	0	0.0783657	0.0346883	0.0638398	0	0	0.0181057	0.102533	0	0.0447217	0.00323319	0.00135328	0	0.0219864	0.0408411	0	0.34002	0.250312	0.011	0.303185	1.00856
TCGA-CN-A63W	0	0.0260497	0	0.0176566	0.0210682	0	0.00330192	0	0.0027386	0	0.0166725	0.00569028	0	0	0.0698206	0.0195269	0.00568567	0.390185	0.421604	0.002	0.498485	0.888026
TCGA-D6-A6EK	0	0.0343222	0.0177737	0.0388247	0.014041	0	0	0	0.0095684	0	0	0.0415046	0	0	0.129178	0	0.00418721	0.7106	0	0.001	0.558652	0.894222
TCGA-BA-5557	0	0	0.117502	0.0822876	0	0	0	0	0.00204914	0	0	0.0223898	0	0	0.0907476	0.0781843	0	0.60684	0	0.001	0.543327	0.878053
TCGA-BA-6869	0.00424037	0	0.0483526	0.0312603	0.0499825	0	0	0	0.0788326	0	0.019784	0.0215878	0	0	0.0729224	0.0178481	0	0.307406	0.347784	0.006	0.389441	0.946469
TCGA-UF-A7JH	0	0	0.0698162	0.0324219	0.0268085	0	0.0014821	0.0186213	0.0318629	0	0	0.0226636	0	0	0.0356634	0.158162	0	0.323825	0.278673	0.005	0.396706	0.943227
TCGA-CV-7411	0	0.0122491	0.0422618	0.0609933	0	0	0	0	0.00695359	0	0.0137508	0.0189789	0	0	0	0.0226012	0	0.822211	0	0.002	0.529197	0.973815
TCGA-MT-A67A	0	0.0450229	0.0226219	0.0389331	0.0126377	0	0	0	0.00510604	0.00132808	0	0.0379349	0	0	0.089302	0.00922411	0.00483405	0.733055	0	0	0.588163	0.872494
TCGA-D6-6826	0.0739376	0	0.0972965	0.0186893	0.03816	0	0	0	0.038787	0	0.0403445	0.00475346	0	0.0407151	0.0892899	0.0586752	0	0.335418	0.163934	0.006	0.387055	0.951365
TCGA-CR-7404	0.0104648	0.0075321	0	0	0.00570441	0	0.000297203	0.011627	0.180179	0	0.00224107	0.0234038	0	0	0	0.0226346	0	0.247052	0.488865	0.016	0.269209	1.02421
TCGA-D6-A6EM	0	0.0659981	0	0.0513783	0.0353831	0	0.0193251	0.0153367	0.0326278	0.00263203	0.0111984	0.0295985	0.00142146	0	0.028723	0.00816578	0.00843474	0.0507891	0.638988	0.006	0.378852	0.932209
TCGA-BA-6871	0.263883	0	0.0779042	0	0.0345491	0.084491	0	0.0245204	0.0194643	0.00272703	0.0107295	0	0.00248606	0	0.00324187	0.269595	0.00305413	0	0.203355	0.003	0.474779	0.881167
TCGA-CR-7371	0	0	0.0405886	0.055216	0.0553062	0	0	0	0.0943544	0	0.0462037	0.0231749	0	0	0.0952788	0.0653623	0	0.355849	0.168666	0.008	0.319236	0.997747
TCGA-CV-5432	0.0891513	0	0.0644397	0	0.0330945	0	0	0.0169603	0.0544958	0	0.0339697	0.0268575	0	0	0.05737	0.0319388	0	0.458648	0.133074	0.008	0.336979	1.00881
TCGA-CN-5360	0	0.0135929	0	0.00015303	0.0495892	0	0.000335845	0.00557473	0.230539	0	0.0202379	0.0357134	0.00107342	0.000764108	0.337158	0.0416382	0	0.128241	0.135389	0.019	0.260848	1.01259
TCGA-CQ-A4C6	0.00533228	0	0.00175182	0.0081057	0.0388173	0	0.00173609	0	0.00346796	0	0.0252886	0.00926912	0.00278262	0	0.0146609	0.0541906	0.0161472	0.31489	0.50356	0.005	0.406413	0.9467
TCGA-MT-A7BN	0.113054	0	0.062552	0	0.0209018	0	0	0	0.141767	0	0	0.0533553	0.0231515	0	0.0518374	0.105671	0.0174383	0.0229728	0.3873	0.035	0.163621	1.03729
TCGA-CN-A641	0.0291078	0	0.0715976	0.0339871	0	0	0	0	0.0124901	0	0.00387972	0.0195879	0	0	0.0314993	0.00863855	0	0.789212	0	0	0.627754	0.849581
TCGA-BA-A6DJ	0	0.0646343	0	0.150833	0.0421401	0	0.0220338	0.00197446	0.0115099	0	0.0168362	0.0261385	0	0	0.0323193	0.019791	0	0.605503	0.00628605	0	0.620089	0.809432
TCGA-CV-6938	0	0.0281451	0	0.0366397	0.026061	0	0.00303305	0	0.00119692	0	0.0194402	0.0504349	0.000962668	0	0.0562201	0.0119432	0.0175674	0.213218	0.535138	0.001	0.569902	0.821305
TCGA-CR-7395	0.00516043	0.0243417	0.00277928	0.0324245	0.0740883	0	0.00557396	0.0505613	0.0797779	0	0.0236491	0.0298776	0	0	0.0360389	0.0581262	0	0.486736	0.0908647	0.006	0.391863	0.977134
TCGA-CV-7423	0	0	0.0686386	0.0520639	0.044062	0	0	0.00261626	0.0024267	0	0.0401334	0.0030992	0	0	0.0308004	0.0370877	0	0.719072	0	0.001	0.583948	0.87623
TCGA-QK-A8Z8	0	0	0.0733786	0.0543001	0.0660351	0	0	0.0646624	0.0174081	0.000450093	0	0.0229432	0	0	0	0.0112737	0.01114	0.678409	0	0	0.674779	0.763368
TCGA-CV-A465	0	0.0266629	0.03106	0.0293288	0.0311371	0	0	0.0255294	0.0129361	0	0.000272527	0.0169623	0	0	0.0661859	0.00314011	0.0112452	0.74554	0	0.002	0.533168	0.931125
TCGA-QK-A8Z9	0	0.00449961	0.0397934	0.000712591	0.0259043	0	0.00247442	0.0108252	0.0181548	0.00724916	0.0114782	0.020938	0.000931748	0	0.0112502	0.414569	0	0	0.43122	0.006	0.382987	0.933294
TCGA-IQ-7630	0	0.037359	0	0.0178584	0.00811391	0	0.010062	0.000590595	0.000309216	0	0.000565921	0.00821199	0	0	0.0451563	0.0684558	0	0.129168	0.674148	0.001	0.563917	0.825914
TCGA-CN-4738	0	0.0585857	0	0.0469953	0.0102169	0	0.0121078	0.0103069	0.0244613	0.00286728	0.0267036	0.0244267	0.00207902	0	0.0708606	0.0171465	0.00442433	0.355803	0.333015	0.005	0.416847	0.937792
TCGA-CQ-5331	0	0.037089	0.0489375	0.0791459	0.0839969	0	0	0	0.0222779	0	0.0267984	0.0337756	0	0	0	0.0257741	0	0.642205	0	0.004	0.44272	0.98721
TCGA-CV-7418	0.119924	0	0.0255377	0	0.0593463	0.181395	0	0.038031	0.0605893	0	0.0433175	0	0	0	0.0184778	0.0240029	0.0326017	0	0.396777	0.008	0.323727	0.956862
TCGA-BA-A6DG	0	0.0602392	0	0.0347715	0.00783702	0	0.0133589	0	0	0	0	0.00681401	0	0.00569332	0.0437297	0.208463	0	0.294427	0.324667	0.001	0.536539	0.84636
TCGA-UF-A7JT	0.0481943	0.0332559	0	0.02614	0.029915	0	0	0	0.0641188	0.0110573	0.0166434	0.029221	0	0	0.0661418	0.0458297	0.00338507	0.35207	0.274028	0.004	0.451973	0.909519
TCGA-CQ-7069	0	0.0311364	0.0850843	0.067064	0.127472	0	0	0	0.00476898	0	0.0799476	0	0	0	0.000517244	0.0728486	0	0.409374	0.121786	0.012	0.296422	1.04196
TCGA-CQ-6219	0.0397642	0	0.0173752	0.0463598	0.0350079	0	0	0	0.0110594	0.00322746	0.000472406	0.0904331	0.00161886	0	0.0212476	0.0768549	0	0.318599	0.33798	0.002	0.51457	0.867587
TCGA-IQ-A6SH	0	0.0892968	0	0.135169	0.0336455	0	0.0084995	0.0023809	0.026834	0	0.00829933	0.03251	0	0	0.0584921	0.0214831	0	0.503009	0.0803808	0.004	0.443755	0.942801
TCGA-IQ-7631	0	0.0239541	0	0.00414325	0	0	0.0164533	0.0012852	0	0	0	0.0121845	0	0	0.193349	0.302922	0.00185156	0.00440503	0.439453	0.008	0.325789	0.954106
TCGA-CR-7398	0.0133709	0	0.0129105	0	0.00551992	0	0	0	0.0157798	0.000994067	0	0.0112369	0.000698394	0.00310497	0.0290935	0.150147	0	0	0.757144	0.004	0.439124	0.898831
TCGA-UF-A71E	0	0.0215568	0.0210039	0.020489	0.0346758	0	0	0.0306221	0.07536	0	0.00230949	0.0235663	0	0	0	0.0242547	0	0.655048	0.0911142	0	0.634	0.805795
TCGA-UF-A719	0	0	0.0581199	0.0333465	0.0552841	0	0	0.0199404	0.010608	0	0	0.0131341	0	0	0	0.0103604	0.003662	0.795545	0	0	0.695857	0.771675
TCGA-CN-6023	0.293653	0	0.0589987	0	0.025355	0.0620925	0	0.0917169	0.186479	0	0.0449249	0.00551921	0.000356432	0	0.0114921	0.0378527	0.00577275	0	0.175786	0.025	0.220068	1.03266
TCGA-D6-A6EO	0.0649094	0	0.0490699	0	0.0108028	0	0	0	0.0591021	0.00370519	0	0	0.000190124	0.00426289	0.0892785	0.0357317	0.0358778	0	0.64707	0.008	0.337225	0.946168
TCGA-KU-A6H8	0	0.0514526	0.0105166	0.00464118	0.0513419	0	0.00476616	0	0.0130109	0	0.00489852	0.0198034	0.00428564	0	0.0230167	0.0445165	0.0227686	0.292571	0.45241	0	0.667598	0.745153
TCGA-CN-6010	0.0748437	0	0.0211434	0	0.013637	0	0	0.0157819	0.122238	0.00300704	0.0144867	0.00658214	0.00493469	0	0.371684	0.0590695	0.0063499	0	0.286241	0.022	0.230289	0.999424
TCGA-BA-A8YP	0	0	0.0132803	0.00337365	0.000987164	0	0.00103582	0.0110472	0.0520397	0	0	0.0125529	0	0.0138594	0.00501951	0.266627	0	0	0.620178	0.009	0.313384	0.962518
TCGA-CV-6936	0.158922	0	0.0305716	0	0.0104103	0	0	0.0023095	0.0504631	0.00625694	0.0165816	0.0249641	0.00046211	0	0.0767433	0.0496665	0.000841959	0.43405	0.137757	0	0.646952	0.76235
TCGA-D6-A4ZB	0	0	0.0760229	0.051184	0.0410265	0	0	0	0.0854962	0	0.0380994	0.00808378	0	0	0.0278257	0.0234417	0	0.560084	0.0887361	0.018	0.2645	1.09382
TCGA-QK-A6IG	0.238831	0	0.0704455	0	0.00213609	0.0878229	0	0	0.00591184	0	0.0278907	0.0486816	0	0	0.015949	0.0228536	0.0420983	0	0.43738	0.008	0.333324	0.957021
TCGA-UF-A7JJ	0	0	0.0680197	0.073829	0.0564444	0	0.00437941	0.0343495	0.168422	0	0	0.0362531	0	0	0.00668143	0.125989	0	0.425633	0	0.021	0.237156	1.07114
TCGA-RS-A6TO	0.136194	0	0.0322717	0	0.0175523	0.183993	0	0	0.00571359	0.00495359	0.0274347	0.0660035	0	0	0.0236862	0.131928	0	0	0.370269	0.02	0.253308	0.998879
TCGA-CR-7372	0.00770232	0.025109	0.0357339	0	0.0652359	0	0	0.0170421	0.0285449	0	0.0201251	0.0276154	0	0	0.0944931	0.0952738	0	0.463767	0.119357	0.007	0.350305	0.999908
TCGA-D6-6827	0.16603	0	0.0427354	0	0.0133394	0	0	0.0107621	0.0301738	0	0	0.0202634	0	0	0.0685936	0.0552979	0.0131675	0.151752	0.427885	0.001	0.550315	0.835634
TCGA-CQ-6223	0	0.00891744	0.0632249	0.0791467	0.0432565	0	0	0.00812137	0.0108245	0	0.00439667	0.0155719	0.000459354	0	0	0.0043274	0.014566	0.747187	0	0	0.615947	0.849756
TCGA-F7-7848	0	0.0125549	0.00935653	0.0160409	0.0165145	0	0.00164753	0.00826011	0.0692212	0	0	0.0259407	0.000318297	0	0.065401	0.0473685	0	0.332678	0.394698	0.013	0.278404	1.02271
TCGA-CV-A6JM	0	0.0444189	0	0.0344273	0.0259663	0	0.00642333	0	0.0234589	0	0	0.0219948	0	0	0.0362979	0.0189519	0	0.0242943	0.763766	0.008	0.321868	0.960953
TCGA-CN-5359	0	0.0534934	0	0	0.0172645	0	0.00765761	0.00799465	0.0197307	0	0	0.0390061	0.00160943	0	0.00475754	0.112414	0	0.605514	0.130558	0	0.612555	0.820193
TCGA-P3-A5QA	0.0368366	0	0.0392495	0	0.0341113	0.103512	0	0	0.0096739	0	0.0465474	0.0158364	0	0	0.0140906	0.184199	0	0	0.515944	0.002	0.513176	0.858546
TCGA-F7-A50I	0	0.0599497	0	0.0556913	0.0465285	0	0.0185555	0	0.0147128	0	0.0455114	0.00319562	0	0	0.133394	0.0330823	0	0.577717	0.0116623	0.001	0.542006	0.873848
TCGA-T2-A6WX	0.133262	0.000532603	0.0295563	0	0.0411291	0	0	0	0.0722852	0	0.0284453	0.0569458	0.000285799	0	0.0441391	0.0112262	0.0303523	0	0.55184	0.005	0.40701	0.915761
TCGA-CR-7389	0	0	0.0373437	0.122113	0.0743681	0	0.00423274	0.0198398	0.135643	0	0.0117809	0.0254436	0	0	0.0198157	0.0475945	0	0.501825	0	0.024	0.223153	1.10027
TCGA-BA-6868	0.0467385	0	0.00140406	0.00991621	0.0114915	0.0138546	0	0	0.00656688	0	0.0186915	0.0016949	0	0	0.0589674	0.0594679	0	0.151246	0.61996	0.003	0.47541	0.881687
TCGA-QK-A6IH	0	0.0435877	0	0.0505251	0.0405107	0	0	0	0.00380964	0	0.0492455	0.00655723	0	0	0.0690714	0.0310698	0	0.347008	0.358615	0.006	0.361486	0.97728
TCGA-CN-6011	0.0392016	0.0242106	0.00233034	0.101647	0.0551327	0	0	0	0.00395846	0	0.0484677	0.0111078	0	0	0.0870074	0.0464607	0	0.164654	0.415822	0.006	0.373442	0.942403
TCGA-D6-8568	0	0	0.0183079	0.00319695	0.0123766	0	0.000322163	0	0.0863303	0	0.0134278	0	0.0034917	0.00472861	0.0653372	0.0842735	0.0137568	0.202595	0.491855	0.004	0.449437	0.89817
TCGA-CV-6948	0.104647	0	0.0279118	0	0	0	0	0.04859	0.0590702	0	0	0.00796909	0	0.00769378	0.0101188	0.0540657	0	0	0.679934	0.005	0.429458	0.903127
TCGA-QK-A64Z	0	0.0400301	0	0.0253334	0.00195131	0	0.00762282	0	7.51294e-05	0	0.000294803	0.00974593	0.000841661	0	0.0224896	0.0388951	0	0.0799856	0.772734	0.002	0.496454	0.868434
TCGA-CQ-6228	0.011947	0	0.00874297	0.0112304	0.0176505	0.0334928	0	0.0587235	0.042925	0	0.0428034	0.00737464	0	0	0	0.0787847	0	0.244199	0.442126	0.005	0.403071	0.932642
TCGA-QK-A8Z7	0.118712	0	0.0313623	0	0.00280268	0	0	0.00755773	0.103191	0	0	0	0.000932048	0	0.00952484	0.0876302	0.00384719	0.00680175	0.627637	0.01	0.309469	0.96154
TCGA-CN-A497	0.124203	0	0.0503021	0	0.0198323	0	0	0.0172175	0.0817211	0.00379708	0.00499498	0.00473622	0.00199679	0.0154599	0.0153759	0.124521	0.0138697	0	0.521973	0.022	0.232466	0.996593
TCGA-F7-A50G	0	0.0696221	0.019769	0.0841525	0.0692433	0	0	0.00159025	0.0223189	0	0.0412079	0.0187673	0	0	0	0.0286372	0	0.632468	0.0122236	0.003	0.482282	0.949772
TCGA-CR-7373	0.109411	0	0.00525705	0	0.0353762	0.0230388	0.00300584	0	0.0230404	0	0.0444541	0.0343338	0.00209735	0	0.0298668	0.0218573	0.0296823	0.0557176	0.582861	0.011	0.303939	0.971922
TCGA-CN-A63T	0.0378863	0	0.0297952	0	0.0344307	0	0	0	0.0633312	0.00591419	0.0202448	0	0.0012281	0.0230155	0.133334	0.0379999	0.0160015	0.235089	0.361729	0.008	0.33296	0.96678
TCGA-CN-6019	0	0.0370141	0	0	0.00859675	0	0.00543345	0.0291792	0.0451625	0	0	0.0734351	0.000797397	0	0.0788334	0.4427	0	0.246199	0.0326484	0.003	0.466127	0.898307
TCGA-CR-7386	0	0.0264532	0.0172715	0.169331	0.0710769	0	0	0.117687	0.0253852	0	0.0053345	0.0167848	0	0	0	0.195773	0	0.295719	0.0591848	0.008	0.317261	0.995013
TCGA-HD-A6HZ	0.013371	0.0051418	0	0	0.0313315	0	0	0	0.128862	0	0.0151459	0.0125254	0.00316879	0	0	0.050287	0	0.35541	0.384757	0.005	0.411622	0.945753
TCGA-CN-4725	0.0552527	0.00454326	0.0129181	0	0.0401223	0	0	0.018465	0	0	0.0260538	0.0157101	0	0	0.0647825	0.0289724	0	0.625169	0.108011	0.003	0.467591	0.959237
TCGA-WA-A7H4	0	0.0134376	0	0.0190015	0.00991355	0	0.00260346	0.00484763	0.0626043	0	0.00342248	0.010392	0.00198237	0	0.14391	0.171446	0.00101782	0.150741	0.404681	0.003	0.465953	0.884763
TCGA-CV-5441	0	0.013155	0	0.0105999	0.00638785	0	0.00347623	0	0.00709009	0.00273145	0	0.00338889	0.000604811	0	0.156034	0.0518776	0	0	0.744654	0.005	0.42905	0.904164
TCGA-CR-7367	0	0.0307361	0.029895	0.0532697	0	0	0	0.037335	0.0764756	0	0	0.0673678	0	0	0.00976216	0.142421	0	0.517738	0.0349999	0.006	0.37454	0.999186
TCGA-F7-A620	0	0.0978127	0	0.0425692	0.00431608	0	0.0150539	0.00426778	0.0680831	0.00632222	0.00371916	0.055391	0.00111274	0	0.0174593	0.0118557	0.00392821	0.482989	0.18512	0.002	0.51908	0.88138
TCGA-CV-7090	0	0.00493605	0.0252708	0.0116132	0.0393852	0	0.00273533	0.0344214	0.0136727	0	0.0117328	0	0.00326313	0.0166102	0.0238345	0.150486	0.0220104	0.150878	0.48915	0.005	0.42139	0.912604
TCGA-CV-7437	0.110173	0	0.00623325	0	0.0100274	0.096482	0	0	0.018843	0	0	0.0155846	0.00250429	0.00130052	0.0193143	0.044963	0.0104817	0	0.664093	0.006	0.38763	0.924031
TCGA-BA-5151	0	0.0423127	0.00640213	0.0571769	0.0265314	0	0.00313014	0.028172	0.0306695	0	0.00590614	0.023776	0	0	0.0281148	0.0237914	0	0.724017	0	0	0.622211	0.83308
TCGA-CV-A461	0.00196829	0.0426155	0	0.00102044	0.0832279	0	0.00738922	0.00414083	0.0378896	0.0264494	0.0350765	0.0891703	0.0119046	0	0.0134809	0.0449087	0.02989	0	0.570868	0.006	0.378737	0.936447
TCGA-CV-7421	0.0769795	0	0.0554371	0	0.000703306	0	0	0	0.00424292	0	0.00203841	0.00339436	0.000544644	0	0.203065	0.203899	0.0501775	0.153802	0.245717	0.006	0.392722	0.924377
TCGA-CN-4729	0	0.0126358	0.0452735	0.0397732	0.0544135	0	0	0.0111433	0.0710989	0	0.0147446	0.0251668	0	0	0.0228966	0.0553473	0	0.647507	0	0.004	0.442098	0.981221
TCGA-BB-4217	0.136494	0	0.0577867	0	0.0281077	0	0	0.0637303	0.215135	0	0.0344524	0.0343969	0	0	0	0.0173478	0	0.219339	0.19321	0.025	0.214136	1.05426
TCGA-CR-7394	0	0.00215132	0.0613698	0.0566766	0.0546419	0	0.00423564	0.0535542	0.0926454	0	0.01536	0.0186138	0	0	0	0.0514334	0	0.589318	0	0.013	0.281654	1.08649
TCGA-F7-A61V	0.046058	0.0454998	0	0.0442424	0.0437362	0	0	0.0315767	0.0403396	0	0.0357001	0.0258926	0	0	0.127878	0.0245655	0	0.507549	0.0269619	0.006	0.380164	0.986472
TCGA-CN-5369	0	0.03417	0.0105432	0.0455878	0.050853	0	0.0082713	0.0131334	0.0875625	0	0.00436982	0.0366304	0	0	0	0.0449503	0	0.663928	0	0.007	0.350077	1.06495
TCGA-CN-6988	0.0932108	0	0.0752951	0	0.0313953	0	0	0.017786	0.00595654	0.0173641	0.00577305	0.0157353	0	0	0.175728	0.0420494	0	0.345035	0.174672	0.015	0.274695	1.01608
TCGA-BA-A6DE	0.0727122	0	0.0484807	0	0.0614957	0	0	0.0213651	0.00715812	0.00036183	0.0372306	0	0	0	0	0.0219625	0	0.518947	0.210287	0.004	0.458454	0.942323
TCGA-D6-8569	0	0.0485837	0	0.158745	0.0439194	0	0	0.0251886	0.00742291	0	0.0407971	0.00257641	0	0	0	0.0468325	0	0.516164	0.109769	0.002	0.519882	0.889065
TCGA-CV-7177	0	0	0.0160591	0	0.000661102	0	0	0.034946	0.0328568	0.000681877	0	0.0196265	0	0	0.133505	0.298525	0	0.2096	0.253539	0.008	0.31889	0.972742
TCGA-CV-7238	0	0.0613131	0	0.00769147	0.0655315	0	0	0.0373563	0.0221435	0	0.0436328	0.018294	0	0	0	0.0463278	0	0.505216	0.192493	0.004	0.446148	0.949431
TCGA-CV-7247	0.182072	0	0.0331483	0	0.0410258	0	0	0	0.00422577	0	0.0128052	0.03242	0	0	0	0.0518369	0	0.177767	0.464699	0.005	0.419944	0.917292
TCGA-CQ-7072	0	0.00303567	0.0478318	0	0.0152744	0	0	0.0540846	0	0.00175812	0	0.0153131	0	0	0.00388196	0.547457	0	0	0.311363	0.001	0.585065	0.810291
TCGA-CV-A45T	0	0.0546772	0.00866965	0.040285	0.036181	0	0.00727953	0	0.0586929	0	0.0133667	0.0534803	0	0	0	0.021567	0.0261704	0.634835	0.0447955	0.006	0.383548	1.03229
TCGA-BA-4075	0.0135915	0	0	0.0010955	0	0	0	0	0.000799375	0	0.00334786	0	0.000201535	0.00987067	0.111226	0.0204483	0.00195697	0.00195523	0.835508	0	0.610555	0.803618
TCGA-DQ-5624	0	0.0352367	0	0.0272656	0.0115114	0	0.00783494	0.000597894	0.0442888	0	0.0120845	0.00150167	0.000362789	0	0.152235	0.0765591	0	0.373109	0.257412	0.006	0.391541	0.950915
TCGA-BA-A6DD	0	0.0326723	0.0425581	0.0534614	0.0117519	0	0.000427582	0	0.0552591	0.00650981	0.00514376	0.0362873	0	0	0	0.0350096	0	0.720919	0	0.006	0.36911	1.07396
TCGA-KU-A66S	0.215262	0	0.0429249	0	0.104119	0.108682	0	0	0.0593463	0	0.0100819	0	0.0082359	0.00384665	0.0166502	0.0433166	0.0218621	0.00828476	0.357387	0.009	0.313319	0.964996
TCGA-CV-7254	0.0589263	0	0.00235453	0	0.0277728	0.0479649	0	0.100235	0.136796	0.00387571	0.0112391	0.0119804	0.00691526	0	0.144828	0.182437	0.0154977	0	0.249177	0.025	0.212401	1.00739
TCGA-CV-5976	0	0.0186521	0	0.00871441	0.00479098	0	0.00430992	0	0.00204312	0	0	0.00897696	0.000564004	0	0	0.0688621	0.00608466	0.211503	0.665499	0.001	0.543859	0.840879
TCGA-CR-7374	0.0538399	0.00217811	0	0	0.0152161	0.0318153	0	0	0.433668	0	0.0137897	0.0169507	0.000834257	0	0.024386	0.0332058	0	0.0237939	0.350323	0.014	0.276014	1.06956
TCGA-CV-A6JZ	0.0187476	0.0231519	0.00599139	0.0765188	0.0266582	0	0	0.0212679	0.0152072	0.00954421	0.020159	0.0863169	0	0	0.0143345	0.0630024	0	0.15352	0.46558	0.005	0.430898	0.912746
TCGA-CV-6935	0	0	0	0	0	0	0.000469253	0	0.0731163	0	0	0.0199796	0	0.00844067	0.14416	0.169712	0	0	0.584122	0.016	0.269735	0.976651
TCGA-CV-6954	0	0.069595	0	0.0371206	0.00219524	0	0.0124174	0.00139906	0.00178043	0	0.000130408	0.0490693	0	0	0.101336	0.0676911	0	0.220744	0.436522	0.002	0.526935	0.850064
TCGA-CV-5431	0.0663187	0	0.0382114	0	0.0448595	0	0	0.0374865	0.405193	0	0.0268241	0.00723997	0	0	0.000870212	0.101778	0	0.00622127	0.264997	0.012	0.299983	1.04311
TCGA-CQ-7065	0	0.0463447	0	0.130424	0.0244624	0	0.0141097	0.00648173	0.00190552	0	0.042712	0	0	0	0.086193	0.0152874	0.00125345	0.597655	0.0331709	0.005	0.402305	1.00149
TCGA-UF-A7JD	0.0531054	0	0.0297476	0	0.00261619	0	0	0	0.155969	0	0	0	0	0.0449379	0.00969552	0.401716	0	0	0.302213	0.02	0.253814	1.00823
TCGA-QK-A6IJ	0	0.0142862	0.0507778	0.0672881	0.0283355	0	0	0	0.00192219	0	0	0.0438993	0	0	0.0507279	0	0.0151266	0.727636	0	0	0.669684	0.782639
TCGA-CV-7425	0	0.0667281	0.00230621	0.0860391	0.0443223	0	0.00185034	0	0.00365667	0	0.0319693	0.029401	0	0	0.0218808	0.0246952	0	0.612079	0.0750721	0.005	0.416403	1.00243
TCGA-BB-A5HU	0	0.00223736	0.00630896	0.00592178	0.0051421	0	0	0.00362647	0.00788697	0.000337609	0	0.0113905	0	0	0	0.196597	0	0.348146	0.412406	0	0.680054	0.732556
TCGA-CQ-5324	0	0.0370813	0	0.000814472	0.0175635	0	0.00628317	5.094e-05	0.0227766	0	0.00881756	0.00720947	0.0020946	0	0.0448926	0.054104	0	0.272197	0.526115	0.004	0.445138	0.910545
TCGA-BB-A5HY	0.05206	0	0.00827415	0	0.00223787	0	0	0	0.000217777	0	0.000215535	0	7.15519e-05	0	0.045466	0.0689016	0	0.00187876	0.820677	0.002	0.535102	0.846907
TCGA-CV-A45R	0	0.058309	0.0249242	0.0636599	0.0531862	0	0.00159363	0.00777963	0.00222158	0	0.0389924	0.0120703	0.00089697	0	0	0.051164	0	0.685202	0	0.002	0.535643	0.916183
TCGA-P3-A6T4	0	0.0522193	0	0.0358581	0.00134141	0	0.010358	0.00116546	0.00431232	0	0.00967148	0.00288544	0.00103364	0	0	0.0317279	0.0029048	0.644403	0.202119	0	0.669583	0.771898
TCGA-CV-6962	0.171358	0	0.0395447	0	0	0.0554113	0	0.00897552	0.00446035	0	0	0	2.6756e-05	0.0124874	0	0.120023	0.0199932	0.0776732	0.490046	0.008	0.319431	0.961567
TCGA-MT-A51W	0	0	0.0574191	0.0507271	0.0482303	0	0	0.00133277	0.00273317	0	0.0147651	0.0115911	0	0	0	0.0161603	0	0.797041	0	0.002	0.516458	0.975835
TCGA-CQ-7068	0	0.101625	0	0.0388819	0.0117142	0	0.0154337	0.00625964	0.00405374	0.00645938	0.013254	0.0936922	0.000550032	0	0.000396289	0.00603616	0.00475611	0.277233	0.419654	0	0.62936	0.776712
TCGA-4P-AA8J	0.000487093	0.0087227	0.0292428	0.0672281	0.0611742	0	0	0.0330073	0.0974073	0	0.0256436	0.0312934	0	0	0.0266276	0.189567	0	0.188508	0.241091	0.021	0.242435	1.0188
TCGA-CV-A45P	0	0.0170802	0.019978	0.0445738	0.00529365	0	0	0.0175616	0.00485981	0	0.00567479	0.0116614	0	0	0.0119233	0.00601616	0.00800972	0.847368	0	0	0.622953	0.880434
TCGA-CV-7429	0.224067	0	0.0687838	0	0.0119415	0.051454	0	0	0.00242261	0	0.00746043	0.0102937	0.000893137	0.00420472	0.00319203	0.16821	0.0622525	0	0.384825	0.002	0.491199	0.870499
TCGA-HD-A633	0	0.0242573	0	0.0304914	0.00630598	0	0.000468809	0	0.00583529	0	0	0.0107741	0	0	0.11666	0.0364448	0	0.420724	0.348038	0	0.655413	0.755846
TCGA-CV-5436	0.091296	0	0.0407501	0	0.00741355	0.0198664	0	0	0.0895966	0	0.0164662	0	0.00412543	0	0.0327931	0.0956773	0.00738344	0.092858	0.501774	0.007	0.347054	0.946942
TCGA-DQ-7592	0	0.011133	0	0	0.011756	0	0.0128385	0.00344033	0.00938233	0.0081342	0.00749165	0.00234605	0	0.00364799	0.0828403	0.149112	0.0036778	0.0664158	0.627784	0.006	0.381769	0.929391
TCGA-CV-7255	0	0	0.019835	0.180885	0.00915695	0	0	0	0.00660703	0.000138463	0.0406859	0.00466065	0	0	0.0805006	0.0188933	0	0.320031	0.318606	0.005	0.412184	0.936104
TCGA-P3-A6T5	0	0.0345699	0.0178478	0.0625005	0.0133814	0	0	0	0.00938212	0	0.000719706	0.0304815	0	0	0.0889057	0.0386936	0	0.703518	0	0.003	0.462807	0.98263
TCGA-CV-6952	0	0.0061829	0.0247639	0.145533	0.0320895	0	0.00716488	0.0554299	0.017738	0	0.0343834	0.00368871	0	0	0.0265606	0.0145776	0.00842103	0.623467	0	0.004	0.44327	0.974471
TCGA-D6-A6ES	0	0.0201034	0.00968416	0.0482539	0.011002	0	0.00109985	0	0.0021394	0	0	0.0155342	0.000332139	0	0.460173	0.00278773	0	0.347183	0.0817067	0.005	0.426829	0.9286
TCGA-CV-7435	0	4.71486e-05	0.0352625	0.0034251	0.0202479	0	0	0.00393332	0.0889093	0.0036434	0.0299788	0.00418235	0.00161595	0	0	0.349101	0	0.172179	0.287475	0.006	0.375118	0.945654
TCGA-CV-7446	0	0	0.0199419	0.0210983	0.000854146	0	0.00041659	0	0.0189876	0	0.00655284	0.00418827	0.000407553	0.00582199	0.0649861	0.121732	0.00555953	0.142805	0.586648	0.005	0.398932	0.925216
TCGA-BA-6870	0	0.0189309	0.0520781	0.081712	0.0479632	0	0	0	0.186426	0	0.0182297	0.0228022	0	0	0.0254281	0.0167611	0	0.525101	0.00456724	0.02	0.256188	1.09077
TCGA-CV-7430	0	0.0243633	0.0216268	0.0264243	0.0181436	0	0	0	0.00266405	0.0054525	0.0115629	0.0211695	0	0	0	0.0100083	0	0.858585	0	0.002	0.505122	1.01689
TCGA-CV-7099	0	0.0278278	0	0.00983399	0.0437388	0	0.00686695	0	0.0208598	0	0.0301285	0.0200628	0	0	0.0374599	0.0145936	0	0.476082	0.312546	0.004	0.457311	0.936475
TCGA-CQ-6221	0.163207	0	0.0399376	0	0.00522404	0.0700677	0	0.0145836	0	0.0205727	0.057565	0.00687839	0	0	0	0.613267	0	0	0.00869669	0	0.60499	0.800148
TCGA-CN-6992	0.214141	0	0.069454	0	0.00597587	0.0993622	0	0	0.0286325	0.00604941	0.012666	0	0.00187912	0.0120534	0.0343269	0.122266	0.0336304	0	0.359563	0.011	0.307436	0.963929
TCGA-BA-5556	0	0.0943597	0	0	0.0142147	0	0.00829621	0.0188324	0.0401548	0.0152517	0.0144312	0.0665189	0.00154814	0	0.052082	0.0224544	0.00232431	0.423078	0.226453	0.002	0.514625	0.876462
TCGA-CV-7245	0.010713	0.000703112	0	0	0.00611233	0	0	0	0.00226948	0	0.00605567	0	0.000259435	0	0.0923101	0.136011	0	0.326642	0.418924	0.006	0.361125	0.972015
TCGA-UF-A7JV	0.00755173	0	0.000691945	0	0.020794	0	0	0	0.0012804	0	0.0115016	0	0.000190555	0.0423301	0.169525	0.0506472	0.0105633	0.0290852	0.655839	0	0.604383	0.809239
TCGA-CV-5440	0	0.0361915	0	0.0257004	0.00294195	0	0.0102267	0.00454623	0.00068781	0	0.00368388	0.00631796	0.00140042	0	0	0.0435117	0.0124136	0.310815	0.541563	0.002	0.491369	0.886029
TCGA-UF-A7JO	0.0775273	0	0.0904535	0	0.0443036	0.0166753	0	0.00665062	0.00225588	0.0122475	0.0137448	0.0482446	2.92043e-05	0	0.00829709	0.0620541	0.00666123	0.0322426	0.578613	0.003	0.465618	0.885148
TCGA-CR-7399	0.348995	0	0.0750438	0	0.0433569	0.013546	0	0.0344016	0.0366635	0	0.015473	0.062728	0.000539076	0	0.00292958	0.0372063	0.00324531	0.0168657	0.309006	0.002	0.492873	0.871108
TCGA-CQ-5334	0.00668858	0.0421665	0	0.0556379	0.022687	0	0	0	0.0152507	0.00598709	0	0.0588145	0.00059615	0	0	0.121016	0	0.338275	0.33288	0.002	0.512261	0.870065
TCGA-CQ-5332	0.0897641	0	0.0290557	0	0	0	0	0.0143495	0.0382738	0	0	0.00882598	0	0.0265015	0.00800785	0.165735	0	0.0426671	0.57682	0.021	0.25082	0.993227
TCGA-HD-8224	0	0.0477181	0	0.0138709	0.00883628	0	0.00851494	0	0.00210554	0	0.00363035	0.0143981	0.00176067	0	0	0.0975183	0.00277665	0.288447	0.510423	0.002	0.499223	0.876347
TCGA-BB-8601	0.113237	0	0.00499007	0	0.029802	0	0	0.0324997	0.0188329	0	0.0211469	0.010523	0.00045914	0	0	0.00338608	0	0.401658	0.363466	0.004	0.45	0.92536
TCGA-CN-5355	0.0729011	0	0.0327083	0	0.0509945	0	0	0.0133662	0.0417839	0	0.0562837	0.0301609	0	0	0.0479919	0.148347	0	0.363852	0.14161	0.013	0.280028	1.02847
TCGA-CN-4737	0	0.00775714	0	0.00976643	0.00828743	0	0.00517009	0.0105779	0.0018082	0.000164015	0.00663647	0.00250316	0.00207708	0	0.0695907	0.198835	0.00127704	0.215513	0.460037	0.008	0.331768	0.971189
TCGA-CN-5358	0	0	0.0271805	0.04345	0	0	0.00437565	0.0524237	0.340001	0	0.0123371	0.0275914	0	0	0.00394126	0.111027	0	0.377672	0	0.008	0.317494	1.04688
TCGA-CV-6945	0	0.0145647	0.0158906	0.0251079	0.0262235	0	0	0	0.00323436	0.00272899	0.0177833	0.0210914	0	0	0.030635	0.0386888	0	0.390581	0.413471	0.002	0.531195	0.863322
TCGA-CQ-6218	0	0.0275725	0.0299887	0.0459767	0.0484571	0	0	0	0.0105024	0	0.00392861	0.0231898	0	0	0.0345287	0.0384374	0	0.737418	0	0.002	0.498088	0.965664
TCGA-CV-7413	0	0.0573036	0	0.0708978	0.0198599	0	0.00917941	0.0198181	0.00407083	0	0.00346475	0.022523	0.000461417	0	0	0.0923432	0	0.53942	0.160658	0.002	0.520549	0.892439
TCGA-CR-7377	0.0589591	0.00773007	0.0220641	0	0.0768081	0	0	0.0448702	0.0494391	0	0.0732879	0.0418087	0	0	0	0.130211	0	0.406765	0.0880563	0.008	0.32114	1.01974
TCGA-D6-6823	0.0745509	0	0.0264715	0	0.00417615	0	0	0	0.0211475	0	0.00213517	0	0.00101117	0.00317172	0.056155	0.053455	0.00963614	0	0.74809	0.004	0.453427	0.891368
TCGA-CV-7253	0	2.95453e-05	0	0.00715882	0	0	0.00145187	0	0.00113435	0.000240554	0	0.00455113	0.00103112	0	0.0517539	0.0231964	0.00639962	0.0149637	0.888089	0.005	0.414615	0.91493
TCGA-CV-6942	0.0455758	0	0.0117539	0.0147722	0.0242118	0	0	0	0.271274	0.000110111	0.0179385	0.00563008	0.00665747	0	0.0247095	0.0559299	0.0217263	0.0231507	0.47656	0.013	0.286274	0.996965
TCGA-BA-A6DA	0	0.0104508	0.0329156	0.0476605	0.00417156	0	0	0	0.00214636	0	0	0.0263586	0	0	0	0.00162136	0.0124834	0.862192	0	0	0.65921	0.845018
TCGA-MT-A67D	0	0.0488202	0.0216008	0.0390973	0.0221058	0	0	0	0.0842129	0	0.0201527	0.0265184	0	0	0.0741947	0.0441049	0	0.567924	0.0512685	0.006	0.376652	1.00788
TCGA-CR-7390	0.0456825	0.0108198	0.0244619	0	0.0489243	0	0	0	0.00789506	0	0.0420362	0.0240231	0	0	0	0.128426	0	0.551661	0.11607	0.004	0.438087	0.967268
TCGA-UF-A7JK	0	0.0139909	0	0.0162444	0	0	0.00355529	0	0.00176936	0	0.00141082	0.00136071	0.000591637	0	0.0623176	0.0461653	0.00496715	0.0477924	0.799834	0.003	0.47107	0.882838
TCGA-CR-6478	0.100702	0	0.0350979	0	0.01862	0	0	0.00700998	0.193777	0.00482806	0.0207664	0.0445243	0.00133437	0	0.00116553	0.0362971	0.00978953	0.122154	0.403933	0.009	0.313487	0.979399
TCGA-CN-6021	0	0.0334241	0	0	0.0401953	0	0	0.0412706	0.116082	0	0.0380814	0.0110074	0	0	0.0195117	0.0211096	0	0.605017	0.0743007	0.005	0.406626	1.00191
TCGA-CQ-6224	0.100739	0	0.0321933	0	0.0219961	0.0899452	0	0.0279298	0.00479997	0.0031251	0.0261485	0.00441145	0.000567902	0.0140557	0.00904415	0.342593	0	0	0.322451	0.006	0.378901	0.935058
TCGA-F7-A622	0	0.0492421	0	0.056743	0.0116796	0	0.00416533	0	0.00194225	0.00145131	0	0.023631	0	0	0.0121911	0.000485734	0.00772514	0.830743	0	0	0.67714	0.808995
TCGA-P3-A6T2	0.0301521	0	0.00378897	0	0.00636824	0.00859249	0	0	0.00125316	0	0.000308213	0.00650633	0.000180159	0	0.0312683	0.0447904	0.00778297	0.0301318	0.828877	0.001	0.556922	0.832533
TCGA-CR-7383	0.00800571	0.00950439	0.0326941	0.034414	0.0549017	0	0	0	0.0423629	0	0.0142378	0.0285374	0.00338582	0	0	0.135774	0	0.215473	0.420709	0.006	0.392632	0.936523
TCGA-D6-A6EN	0	0.045447	0	0.0691217	0.00788135	0	0.0204622	0	0.00719814	0.00323374	0.0169784	0.0438262	0.00212244	0	0.0609045	0.0066787	0.0233408	0.0213272	0.671478	0.001	0.558338	0.832649
TCGA-CQ-A4C7	0.0586712	0	0	0	0.0179861	0.0973804	0	0	0.0050173	0	0.0104561	0	0.000342933	0.0133489	0.0203734	0.252678	0.0383544	0.0658532	0.419538	0.005	0.394307	0.923409
TCGA-CV-5435	0.0296681	0	0.00590254	0	0.00231325	0	0.00030055	0	0	0	0	0.00876869	0.000540133	0	0.00929865	0.16799	0	0	0.775219	0.01	0.308713	0.966685
TCGA-CN-4722	0	0	0.0593354	0.0588329	0	0	0.00145738	0.0155924	0.0253713	0	0	0.043292	0	0	0	0.0362405	0	0.759878	0	0.003	0.461821	1.01025
TCGA-F7-8489	0	0.0371109	0	0.0224441	0.0364977	0	0.00973151	0.00869838	0.0633542	0.00800528	0.0140004	0.0341794	0.00137553	0	0	0.0347541	0.0118988	0.38616	0.33179	0.006	0.361542	0.984587
TCGA-D6-6516	0	0.0409471	0.0261203	0.0892716	0.0469998	0	0	0.0243819	0.011723	0	0.0456806	0.00708451	0.000645958	0	0	0.0219335	0	0.616328	0.0688837	0.005	0.43522	0.987244
TCGA-CV-5444	0	0.0159646	0	0.0386647	0.0192354	0	0.0121974	0.00880203	0.010109	0	0.0076353	0.0696655	0.00160882	0	0.0158194	0.305673	0	0.0570265	0.437598	0.003	0.465169	0.886781
TCGA-CV-A45Z	0.0224461	0.00500318	0.00945221	0	0.0392788	0	0	0.0265309	0.0165267	0.00780341	0.0112411	0.0150966	0.000393697	0	0.109936	0.0435122	0.00827167	0.347511	0.336996	0.002	0.486343	0.885293
TCGA-UF-A7JS	0	0.0663608	0.0243339	0.022392	0.0415887	0	0.0108464	0.00367836	0.00188997	0.00268211	0	0.057687	0	0	0.0888608	0.0125169	0	0.667163	0	0.012	0.29444	1.11152
TCGA-CV-A45Q	0	0	0.0475197	0.0460809	0	0	0	0	0.00211048	0	0	0.0316754	0	0	0.0643274	0.00212749	0	0.806159	0	0.004	0.445746	1.04551
TCGA-QK-A6VC	0	0.0621327	0	0.0391268	0.0162064	0	0.0123009	0.0193001	0.0558622	0	0.0162963	0.0128716	0.00032534	0	0.00618793	0.0187011	0.00122998	0.410215	0.329243	0	0.660739	0.750707
TCGA-BA-A6DL	0	0	0.056789	0.0647205	0.0885471	0	0	0	0.0451336	0	0.046111	0	0	0	0.0394164	0.0128329	0	0.403792	0.242658	0.005	0.414744	0.948174
TCGA-CR-7365	0.0493201	0	0.0303305	0.0208812	0.0574947	0	0	0.0224417	0.0154162	0	0.0177118	0.0304422	0	0	0.0575627	0.0919579	0	0.271867	0.334574	0.007	0.352775	0.964996
TCGA-CN-4742	0	0.0315699	0	0.031803	0.00968545	0	0.00248299	0.013991	0.0926998	0	0	0.0127464	0	0	0.0737371	0.112689	0	0.615809	0.00278696	0.002	0.517753	0.901211
TCGA-IQ-A61H	0.100735	0	0.0220593	0	0.00621283	0	0	0	0.0190691	0	0.00607049	0.000354937	0.00122274	0	0.0518739	0.0919523	0.00205592	0.237155	0.461238	0.002	0.494219	0.871752
TCGA-CX-7085	0	0.00145622	0.0286693	0.0408903	0.0152157	0	0.00475852	0.00351928	0.193145	0	0.00659157	0.0465199	0	0	0.033429	0.0899277	0	0.535878	0	0.021	0.246564	1.10097
TCGA-CV-7235	0.0297273	0	0.0292697	0	0.0414391	0	0.00306874	0	0.00227422	0.00589296	0.0102368	0.0308346	0.0048462	0	0	0.325166	0.0224213	0	0.494823	0.007	0.342069	0.953181
TCGA-CV-7434	0	0.0154499	0	0	0.00325389	0	0.00265987	0.000375091	0	0.00300249	0.00481373	0.00354863	0.000153913	0	0.0602346	0.0221675	0.00445551	0.143458	0.736427	0.005	0.415415	0.921117
TCGA-CV-7242	0.0511799	0	0	0	0.032192	0	0	0.028979	0.391459	0	0.0132873	0.0376567	0.00346278	0	0.144473	0.00719846	0	0.159369	0.130742	0.016	0.26791	1.0647
TCGA-F7-A61W	0.0961379	0	0.0220233	0	0.00237418	0	0	0	5.90493e-05	0	0.00798419	8.70218e-05	0.000357208	0	0	0.0118	0.0163027	0.223221	0.619654	0.002	0.509667	0.864635
TCGA-CV-5439	0	0.0699688	0	0.0449432	0.0139652	0	0.0105642	0.0215817	0.00653917	0.00376371	0.0241207	0.0449995	0.000551158	0	0	0.00591134	0.00127052	0.40913	0.342691	0.005	0.433527	0.943681
TCGA-HD-A4C1	0.0417431	0	0.0594846	0.00764638	0.0495427	0	0	0	0.0211331	0	0	0.0296967	0	0	0.0485192	0.0457017	0	0.696533	0	0.001	0.565794	0.882548
TCGA-D6-6517	0.0558488	0	0.0183598	0	0.01106	0	0	0	0.088277	0	0.00540034	0.00825912	0.000927547	0.00116137	0.0689842	0.0431971	0	0.335194	0.363331	0.006	0.365068	0.965786
TCGA-CQ-6227	0.0203971	0	0.00517888	0.00134512	0.00564567	0	0	0	0.0104039	0	0.00288091	0.00643265	0.00318066	0	0.0878629	0.109447	0.0529951	0.341746	0.352484	0.004	0.443172	0.914882
TCGA-CV-7089	0	0.00998244	0.0346161	0.019276	0.0265431	0	0	0	0.00319328	0.00973542	0	0.0390919	0	0	0	0.0135413	0.00236315	0.841657	0	0.001	0.576383	0.933414
TCGA-QK-AA3K	0.20983	0	0.0731366	0	0.0156654	0.0563247	0	0	0.0722306	0.00113826	0.0116863	0.0119126	0.000422491	0.00821966	0.0046077	0.285735	0.0133468	0	0.235744	0.005	0.396158	0.92527
TCGA-CN-5367	0.118247	0	0.0619952	0	0.00953965	0	0	0.0256315	0.00564586	0	0.0104882	0.0147383	0.000412232	0	0.00550677	0.0742155	0.00565307	0.0545082	0.613419	0.006	0.390671	0.925245
TCGA-WA-A7GZ	0	0.0158852	0	0.0208801	0	0	0.00362068	0	0.000684809	0	0	0.0118181	0.00224114	0	0.0273634	0.0908034	0	0.139568	0.687135	0.003	0.482436	0.878221
TCGA-CV-7095	0.0113947	0.0402935	0	0.039432	0.0418758	0	0	0.0459265	0.0198511	0	0.0433705	0.00631406	0	0	0	0.0296032	0	0.385936	0.336003	0.006	0.3751	0.977209
TCGA-QK-A8ZA	0.0392952	0	0	0	0	0.0220192	0	0	0.000932338	0	0.00678288	0	0.000482657	0.00596274	0.0119899	0.0147618	0.00392425	0.0961341	0.797715	0.003	0.461575	0.891015
TCGA-CV-A6JE	0	0.0739158	0	0.0620567	0.0256761	0	0.0150472	0	0.000719911	0.00266731	0.00624349	0.0263711	0.000910631	0	0.0734127	0.0361952	0.00216828	0.194442	0.480174	0.006	0.372371	0.945397
TCGA-CQ-7063	0	0.0572267	0	0.0827291	0.0719643	0	0	0.0147549	0.00882527	0	0.0160746	0.0391553	5.84041e-06	0	0.00659379	0.0226576	0	0.583401	0.0966113	0.005	0.428502	0.983963
TCGA-CN-5373	0	0.0605408	0.0268108	0.0858258	0.0931646	0	0	0.0468695	0.00668489	0	0.0342221	0.0100281	0	0	0	0.0899186	0	0.545935	0	0.006	0.371103	1.01434
TCGA-CV-7568	0.000967138	0.000473037	0	0	0.00398857	0	0.00763798	0.00398294	0.036973	0	9.69376e-05	0.00568221	0.000615914	0	0.02379	0.22143	0	0.0874893	0.606873	0.005	0.416713	0.912671
TCGA-CN-6989	0.0616757	0	0.0612624	0	0.0118916	0	0	0	0.0114736	0	0	0.0593372	0	0.0234693	0.0176217	0.473048	0	0	0.28022	0.006	0.365873	0.953153
TCGA-CV-6943	0	0	0.0936501	0.0859857	0.0695989	0	0.000488676	0.0772184	0.0509214	0	0.0347922	0.0315257	0	0	0	0.114648	0	0.44117	0	0.012	0.300791	1.03485
TCGA-CV-7424	0.00528054	0	0.0202757	0	0.0199216	0	0	0	0.286042	0.000983032	0.00726211	0.00464647	0.00214595	0	0.0107171	0.257243	0	0	0.385483	0.027	0.199123	1.05385
TCGA-BA-4078	0.0535751	0	0.0335162	0	0.00514078	0	0	0	0.0121704	0.00259492	0	0.0173353	0	0.0117126	0.0145059	0.282657	0	0	0.566791	0.005	0.397034	0.92085
TCGA-CN-4739	0	0	0.0569678	0.00015696	0.0243092	0	0.00188707	0.0161239	0.0817641	0	0.00724532	0.0211339	0	0	0	0.0161803	0	0.774231	0	0.006	0.367157	1.09889
TCGA-CV-5430	0.147959	0	0.0507485	0	0.0283017	0	0	0.0107969	0.220954	0	0.0189031	0.0160935	0	0	0.00236646	0.0644385	0	0.0587324	0.380706	0.007	0.341682	0.960322
TCGA-BA-A6D8	0.0291183	0	0.00443927	0	0	0	0	0	0.0152186	0	0	0.0147384	0.00252724	0	0.0408116	0.102364	0	0.0126926	0.77809	0.012	0.29305	0.97355
TCGA-CV-7236	0.0210761	0	0	0	0.0192898	0	0	0	0.0193867	0	0.0193634	0	0.00139814	0.00271673	0.0227563	0.0995671	0.0480352	0.199747	0.546664	0.003	0.473606	0.884708
TCGA-CN-4727	0	0	0	0.0106345	0	0	0.00162572	0	0.00119042	0	0.0035224	0	0.000590192	0	0.0116337	0.116803	0.0143142	0.015394	0.824292	0.004	0.447554	0.895596
TCGA-CQ-5327	0	0.0164558	0	0.165628	0.0396519	0	0	0.0145765	0.00666313	0	0.00955602	0.0379737	0	0	0.0195541	0.020938	0	0.524904	0.144099	0	0.598747	0.819677
TCGA-C9-A480	0	0.0457918	0.00365985	0.0640148	0.0482807	0	0.00288362	0	0.00454499	0.000756566	0.0284968	0.0143392	0	0	0.0721418	0.0084405	0	0.481317	0.225332	0.006	0.371256	0.998764
TCGA-CV-A6JO	0	0.058298	0	0.00250683	0.0322707	0	0.00991128	0	0.000759573	0.00608868	0.0220886	0.0259089	0.000458144	0	0.0222661	0.0150529	0.00958199	0.685957	0.108852	0	0.60409	0.851225
TCGA-CR-6492	0	0.0156882	0.0326323	0.0496418	0.0397221	0	0	0.0228037	0.0521446	0	0	0.0248347	0	0	0.0214163	0.0151552	0.00278747	0.723174	0	0.002	0.513424	0.942639
TCGA-CV-6933	0.063065	0	0.0403437	0	0.0156608	0	0	0.0129351	0.00542694	0.00275959	0.0166757	0.00235123	0	0	0	0.0918199	0	0.53527	0.213692	0.001	0.560163	0.857299
TCGA-BA-6872	0.0541836	0	0.0426508	0.00423204	0.0568412	0	0	0	0.0111262	0	0.0433626	0	0.000935633	0	0.0214568	0.0582628	0	0.5368	0.170148	0.003	0.483598	0.923923
TCGA-CN-4726	0	0.0126192	0.0702185	0.0770228	0.0477518	0	0	0	0.00343899	0	0.0338547	0.00730575	0	0	0.0683722	0.0615227	0	0.617893	0	0.001	0.57001	0.859217
TCGA-CR-7393	0	0.0356598	0.0610184	0.0350782	0.0140852	0	0	0.0377209	0.0301009	0	0	0.0465518	0.005081	0	0	0.0537451	0.00533582	0.675623	0	0.001	0.552348	0.891943
TCGA-F7-A623	0	0.0474745	0	0.0262708	0.0161705	0	0.00465008	0	0.0493578	0	0.00205252	0.0153566	0.000228679	0	0	0.024279	0	0.63193	0.182229	0.002	0.512007	0.926034
TCGA-IQ-7632	0	0.0144486	0.0359779	0.0676555	0.00221162	0	0.000877174	0	0.0386814	0	0.00947582	0.0141046	0	0	0	0.00643118	0.00815581	0.80198	0	0.002	0.494236	0.996334
TCGA-QK-A652	0	0.0272739	0.0240116	0.0938169	0.0528956	0	0	0.0205839	0.00325357	0	0.028319	0.0160131	0	0	0.00603611	0.0273145	0	0.700482	0	0	0.595367	0.859688
TCGA-CR-7388	0.0233533	0	0.0737868	0.0368463	0.0396519	0	0	0.039351	0.185274	0	0.0325652	0.0105247	0.00100968	0	0	0.0532986	0	0.320916	0.183422	0.026	0.206346	1.06942
TCGA-UF-A718	0	0.0387341	0	0.0289386	0.0232635	0	0.00571849	0.0181749	0.0544807	0	0.0068019	0.00526407	0	0	0.0261912	0.0461844	0	0.58075	0.165498	0.002	0.516501	0.902765
TCGA-CR-6487	0.172951	0	0.0511067	0	0.0332661	0.0517602	0	0.0399128	0.419579	0	0.0075071	0.036153	0.00125591	0	0.00520922	0.0265042	0	0	0.154794	0.012	0.291222	1.06488
TCGA-CR-6484	0	0	0.0645032	0.0978577	0.0609805	0	0.00551711	0.0992079	0.109819	0	0.00838503	0.012668	0	0	0.033675	0.075698	0	0.431689	0	0.008	0.324012	1.00636
TCGA-CR-7369	0	0.01899	0.0415057	0.0127954	0.0470637	0	0	0.0337591	0.0202294	0	0.0470372	0.00803922	0	0	0	0.0528311	0	0.717749	0	0.001	0.547769	0.913039
TCGA-BA-5153	0.144673	0	0.0456764	0	0.0372908	0	0	0.0678874	0.110898	0.0134854	0.00798192	0.0999372	0	0	0.00216427	0.0376286	0	0.106876	0.325501	0.026	0.210278	1.03834
TCGA-CN-5364	0.0278724	0	0.000736931	0.0331252	0.0156756	0	0	0	0.000908406	0	0.00907516	0.0115926	0.000791398	0	0	0.0553677	0	0.490869	0.353986	0	0.648885	0.770921
TCGA-CR-6467	0.310758	0	0.0781145	0	0.00221049	0.096133	0	0.0594816	0.237905	0	0.00911199	0.00206447	0	0	0.0267718	0.0338696	0	0	0.143579	0.028	0.194933	1.05133
TCGA-CN-A6UY	0.0497269	0.053663	0	0	0.0852526	0	0.00178791	0.136828	0.0517155	0.0167792	0.0294169	0.144138	0	0	0.00855188	0.00508499	0	0.112829	0.304226	0.013	0.280209	1.02416
TCGA-CV-6941	0.0626349	0	0.029698	0	0.03682	0.0276673	0	0	0.0620966	0	0.0194534	0	0.00499301	0.00738144	0.046416	0.281179	0	0.0745436	0.347116	0.011	0.302292	0.971864
TCGA-BB-A6UM	0.139189	0	0.0807478	0	0.105118	0	0	0.0119867	0.00357742	0	0.0401003	0.0012295	0	0	0	0	0.0216525	0.596399	0	0	0.651518	0.775633
TCGA-CV-7100	0.254295	0	0.0910942	0	0.0277484	0.00924362	0	0.00491835	0	0.0151451	0.0354886	0	0.00117037	0.00929174	0.0145323	0.100044	0.00154662	0	0.435482	0.001	0.542659	0.840727
TCGA-TN-A7HL	0	0.0512588	0.0264358	0.0352986	0.0144091	0	0.0139951	0	0.0407201	0.00111594	0.00608477	0.0320312	0.000335952	0	0.014964	0.00231463	0.00613909	0.055116	0.699781	0.008	0.332722	0.957797
TCGA-BB-4228	0.267997	0	0.0884001	0	0.0145503	0.0324418	0	0	0.0481068	0	0	0.0137784	0	0.00858401	0.0851806	0.102061	0	0.0261218	0.312778	0.027	0.198661	1.01513
TCGA-P3-A5QF	0	0.0251364	0	0.0149781	0.0244726	0	0.000688126	0	0.0043658	0	0.0049547	0.00982073	0.000111033	0	0.0380284	0.00799136	0	0.46821	0.401243	0	0.610697	0.80542
TCGA-CR-6470	0.0703445	0	0.0331323	0	0.0332293	0	0	0.0801206	0.320158	0.00102063	0.0226705	0.00600334	0	0	0.00525193	0.0805125	0	0.020565	0.326992	0.02	0.253277	1.03434
TCGA-CR-6493	0.0702481	0	0	0.0534741	0	0.00266092	0	0	0.0194006	0	0	0.0145251	0	0	0.0520616	0.0176203	0	0.213919	0.55609	0.005	0.430996	0.912625
TCGA-BB-4224	0.0382592	0	0.000631838	0	0.000207038	0	0	0.0035662	0	0.00103187	0	0.0075982	0.00100718	0	0	0.0124595	0.000540934	0.313676	0.621022	0	0.595787	0.807034
TCGA-CV-7101	0.0179541	0	0.0746364	0.0288789	0.0455998	0	0	0.014879	0.156812	0	0.0340019	0.0182783	0	0	0.00165074	0.0404302	0	0.386447	0.180432	0.033	0.169623	1.10668
TCGA-CV-5971	0.0347883	0.00587262	0	0	0.108414	0	0.00645267	0.0780661	0.0412526	0	0.0177759	0.0117589	0.00406895	0	0.035142	0.209862	0.0399109	0.0709377	0.335697	0.006	0.374353	0.934281
TCGA-CV-5443	0.0966791	0	0.11782	0.00240086	0.0464525	0	0	0.0693504	0.209378	0	0.0223782	0.0274531	0	0	0.0158757	0.0211772	0	0.0310517	0.339983	0.037	0.147728	1.06438
TCGA-P3-A5Q5	0	0.0597118	0.0275784	0.0223176	0.0290869	0	0.00853837	0	0.0531662	0	0.00666766	0.042903	0.000733518	0	0.000416194	0.00567312	0.00680037	0.00029784	0.736109	0.006	0.356045	0.943211
TCGA-CN-5374	0.122581	0	0	0	0.00628521	0.0175523	0	0.0846779	0.101426	0	0.0229691	0.0139009	0.00263001	0	0.033412	0.0136168	0.0109855	0.335109	0.234855	0.007	0.345885	0.974459
TCGA-BA-A4IH	0.159466	0	0.0299662	0	0.00581566	0	0	0.0221074	0.0237239	0.00743867	0.0125842	0.00166691	0.000322804	0	0.0100754	0.0348772	0.0203219	0.354609	0.317025	0	0.597476	0.802206
TCGA-CV-7406	0.157099	0	0.0594574	0	0.00977665	0	0	0	0.00351192	0.00119357	0	0.0118507	0	0.0111483	0.0665007	0.164067	0	0	0.515394	0.011	0.304742	0.963172
TCGA-CV-6961	0	0.00371946	0.00195552	0.0202299	0.00972842	0	0.00428912	0.000522359	0	0.00124314	0.00424923	0.0240001	0.000462125	0.00419468	0.149855	0.0627801	0.000188828	0.0767432	0.635838	0.005	0.420646	0.909739
TCGA-TN-A7HI	0.317111	0	0.0340885	0	0.00251455	0.0924868	0	0.0364182	0.334063	0	0	0.0344416	0	0	0.0225938	0.0222645	0	0.00454071	0.0994771	0.029	0.18999	1.09401
TCGA-CN-A49C	0.0458361	0.00381871	0.00360221	0	0.0384222	0	0	0.0247249	0.0209722	0	0.0470262	0.00972946	0	0	0	0.00316091	0	0.76025	0.0424574	0	0.709282	0.748424
TCGA-CV-7097	0.00676312	0	0.0135507	0.00259901	0.0108088	0	0.0119934	0.0093876	0.00673475	0	0.00788868	0.0167221	0.00125939	0	0.200395	0.094411	0	0.191727	0.425759	0.005	0.416212	0.915762
TCGA-CR-6481	0.0786189	0.00632212	0.0128541	0	0.102565	0	0	0.0717899	0.249957	0	0.0112933	0.0301667	0	0	0.00334884	0.0287249	0	0.100862	0.303497	0.021	0.248394	1.02601
TCGA-RS-A6TP	0.0919241	0	0	0	0.00795236	0	0	0.0215306	0	0.0085451	0.0107097	0.00425604	0	0	0.0617949	0.0044455	0	0.0315054	0.757336	0.001	0.582202	0.81911
TCGA-CV-7102	0.250082	0	0.0864233	0	0.0160462	0	0	0	0.00136495	0	0.0121411	0.00846391	0.00159411	0	0.000740591	0.108709	0.0258135	0	0.488621	0.008	0.324762	0.957773
TCGA-CR-7368	0	0	0.0961795	0.049588	0.0653295	0	0	0.0284349	0.0234546	0	0.00703424	0.0210343	0.000156819	0	0	0.020655	0	0.686129	0.00200396	0.002	0.526782	0.920121
TCGA-QK-A6IF	0.212569	0	0.0383683	0	0.01016	0	0	0.105195	0.201199	0	0.0206589	0.0203306	0.000936906	0	0.00119105	0.0245828	0.0029109	0.00748605	0.354411	0.021	0.247355	1.00827
TCGA-CV-5442	0	0.0145345	0.0115927	0.0262787	0	0	0	0	0.00751828	0	0.0183006	0.0346122	0	0	0	0	0	0.854918	0.0322449	0.002	0.519383	1.00574
TCGA-BB-A6UO	0	0.0215385	0.000439797	0.0171276	0.023985	0	0.0023746	0	0.000143947	0	0.00357183	0.0119713	0	0	0.0237053	0.0906687	0.0104764	0.479628	0.314369	0.002	0.534679	0.872428
TCGA-CV-7104	0	0.0393468	0	0.016277	0.0209218	0	0.0102337	0.00949427	0.0147877	7.72183e-05	0.0127096	0.032143	0.00430526	0	0.0108482	0.0839746	0.0163393	0.350152	0.37839	0.006	0.386385	0.961498
TCGA-CN-A499	0.319947	0	0.0824482	0	0.0391201	0	0	0	0.0276586	0	0.0178154	0.000322253	0.000456279	0	0.0586813	0.0198788	0.0197263	0.243734	0.170212	0.006	0.370385	0.948094
TCGA-MZ-A6I9	0.0281783	0	0.0757377	0.0239199	0.0378679	0	0	0	0.08377	0.00270072	0	0.0482209	0	0	0	0.00400011	0	0.685465	0.0101392	0.008	0.33725	1.08532
TCGA-HD-7832	0.28631	0	0.0808482	0	0.0302054	0.00064209	0	0.00727457	0.00388009	0.0014077	0.040529	0	0.000202785	0	0.0420474	0.0381426	0.00544454	0.108221	0.354844	0.009	0.3149	0.970049
TCGA-CR-6491	0	0.0206731	0.0377409	0.00976716	0.0506386	0	0	0.00812575	0.028083	0	0.026476	0.01956	0	0	0.0170042	0.0266256	0	0.715485	0.0398203	0.006	0.385761	1.06252
TCGA-UP-A6WW	0.137537	0	0.0207606	0.009218	0.0133925	0	0	0.0631582	0.0593756	0.00170374	0.0114527	0.0356351	0.0015817	0	0.0377344	0.0543021	0	0.297151	0.256996	0.006	0.358412	0.961647
TCGA-HD-7831	0	0.00226769	0.0107163	0	0.0135812	0	0	0.0363047	0.0776259	0.00508528	0.00169181	0.00776599	0.000350761	0	0	0.644564	0	0.0913945	0.108652	0.004	0.450127	0.913143
TCGA-CR-7385	0.121317	0	0.04305	0	0.0324905	0	0	0.042899	0.0623914	0	0.0311374	0.0150097	0	0	0	0.0129596	0	0.638745	0	0.002	0.515368	0.913382
TCGA-CR-6472	0.0565124	0	0.0153252	0	0	0	0	0.00176643	0.0302391	0	0	0.0167715	0	0	0.00691475	0.0570625	0	0.180557	0.634851	0.001	0.546262	0.837266
TCGA-BA-4077	0	0.0513228	0	0	0.0300095	0	0.00358723	0.0206485	0.0217983	0	0.0226982	0.0564304	0.00204347	0	0.0457571	0.0251192	0	0.324593	0.395992	0.001	0.544039	0.844946
TCGA-DQ-5629	0	0.00116484	0	0.00279505	0	0	0.0013905	0	0.0423582	0	0	0.00224732	0.000787076	0	0.039515	0.0840857	0.00425852	0	0.821398	0.005	0.406279	0.916336
TCGA-P3-A5QE	0.119242	0	0	0	0.0548966	0.0481635	0	0.0443111	0.029335	0	0.00265527	0.0343749	0	0	0.00124394	0.0102973	0	0.351633	0.303847	0.001	0.548264	0.841117
TCGA-H7-A76A	0	0.0650476	0	0.00110954	0.0217245	0	0.0101143	0.0227769	0.252873	0.00223171	0	0.0433744	0	0	0.0137389	0.0630922	0	0.407161	0.0967554	0.008	0.332268	1.01862
TCGA-D6-A6EP	0.256934	0	0.129984	0	0.00467652	0	0	0	0.0291167	0	0	0.0354869	0	0.00522609	0.0137045	0.335627	0.0617135	0	0.127531	0.046	0.133346	1.08129
TCGA-CN-A6V6	0.0248611	0	0.0492675	0.0163584	0.104409	0	0	0.0554255	0.152591	0	0	0.00937879	0	0	0.00887809	0.0171801	0	0.289961	0.27169	0.019	0.260237	1.02521
TCGA-CR-6473	0.142237	0	0.0159232	0	0.011252	0	0	0.00131323	0.0243521	0	0.0208205	0	0.000204382	0	0.0152356	0.0344468	0.00474915	0.137866	0.591601	0.003	0.468029	0.885157
TCGA-KU-A6H7	0	0.0478712	0	0	0.0514282	0	0.00762442	0.0390628	0.00535341	0.00336832	0	0.0985851	0	0	0.0305462	0.00501478	0	0.141842	0.569304	0.005	0.417875	0.920852
TCGA-CN-5366	0	0.0245961	0	0	0.019136	0	0.00391452	0.0127429	0.0438445	0.000377838	0.0106086	0.00280701	0.00140092	0	0.103629	0.133984	0.00855228	0.0859862	0.548421	0.005	0.410822	0.913448
TCGA-CR-7402	0.112206	0	0.00245716	0	0.0211411	0	0	0.00243315	0.292001	0	0	0.0725203	0	0	0.0662007	0.02584	0	0.0874785	0.317722	0.021	0.241489	1.03758
TCGA-CR-6474	0	0.00507515	0.00808872	0.0204493	0.0290801	0	0.00893242	0	0.0487018	0.00841553	0.0238104	0	0.00882036	0.00102698	0.0230835	0.309972	0	0	0.504543	0.005	0.414337	0.912084
TCGA-CV-6939	0.268152	0	0.0881484	0	0.030372	0.0439634	0	0.01289	0.123317	0.0111775	0.0369682	0.00678509	0.00484865	0.00162101	0.109062	0.057994	0.0179178	0.00805582	0.178728	0.025	0.218957	1.01678
TCGA-HD-A634	0.621283	0	0.171142	0	0	0.135683	0	0.00379495	0	0	0	0	0	0	0.00520057	0.00879502	0.00251962	0	0.0515822	0.006	0.392563	0.949925
TCGA-IQ-A61I	0.149889	0	0.0212573	0	0.0195649	0	0	0.0442575	0.130484	0.00415227	0.0331218	0.0967905	0.000244484	0	0.131453	0.00652535	0.0158193	0.236854	0.109588	0.006	0.380672	0.949505
TCGA-CR-5249	0	0.0222291	0	0	0.0223233	0	0.00183896	0.0820228	0.233627	0	0.0277494	0.00226873	0.00206893	0	0	0.0243225	0.00502912	0.319326	0.257194	0.006	0.377145	0.968854
TCGA-BA-5559	0.209343	0	0.138195	0	0.0989642	0	0	0.0831624	0.170311	0.00900822	0.00576521	0.043368	0	0	0.00104023	0.0743148	0	0	0.166527	0.03	0.18705	1.05826
TCGA-CR-5248	0.129706	0.0125934	0.042684	0	0.0393268	0	0	0.0172446	0.362269	0.00209812	0.00662983	0.04754	0	0	0	0.0122494	0	0.0790842	0.248574	0.013	0.284581	1.04167
TCGA-CR-7401	0	0.0332685	0.018544	0.0444746	0.0593532	0	0	0.00688365	0.00485162	0.00571008	0.0245528	0.0220635	0.00144716	0	0	0.134724	0	0.538497	0.10563	0.006	0.36912	1.01703
TCGA-KU-A6H7.1	0.0354614	0.0280669	0	0.0554631	0.0328394	0	0	0.0284663	0.034652	0.0123424	0.0153855	0.0320214	0.000556145	0	0	0.00788083	0.00529461	0.125794	0.585776	0.003	0.464621	0.887919
TCGA-CR-5250	0	0.0350662	0	0	0.0365612	0	0	0.11203	0.216022	0.000936842	0.0317605	0	0.00320897	0	0.0163991	0.0513554	0	0.242678	0.253982	0.026	0.204023	1.05733
TCGA-DQ-5631	0.0457569	0	0.00282959	0	0.0011722	0	0	0	0.0768272	0	0	0.0055138	0.00125386	0	0.00320448	0.24968	0.0109676	0.00970047	0.593094	0.006	0.380191	0.928512
TCGA-CR-6482	0.160884	0	0.0145563	0.0374698	0.0106336	0	0	0.147782	0.256629	0.00279622	0.0194224	0.0413767	0.00164695	0	0.00474613	0.0472114	0.00891046	0.0584713	0.187464	0.02	0.25563	1.02697
TCGA-P3-A6T6	0.0826935	0	0.0210961	0	0.0258338	0	0	0	0.0175387	0	0	0.00113045	0.000334794	0	0.17389	0.01096	0.0112884	0.0912748	0.563959	0.001	0.536546	0.846485
TCGA-BA-A4II	0.00855049	0	0.0774001	0.0439902	0.0101472	0	0	0	0.0319584	0	0.0215274	0.0170962	0	0	0	0.0412033	0	0.645402	0.102724	0	0.635761	0.803967
TCGA-HL-7533	0	0.0455677	0	0.029309	0.0025704	0	0.00273764	0.0246066	0.00928401	0.00321038	0.00769734	0.0762808	0.000389176	0	0	0.0195415	0.00156236	0.282931	0.494312	0.001	0.570261	0.824367
TCGA-CR-5243	0.0444185	0	0.0358523	0.00280009	0.0134125	0	0	0.114932	0.138489	0.0076465	0.00383037	0.0243768	0	0	0	0.0886873	0	0.0937201	0.431835	0.028	0.194841	1.02731
TCGA-MZ-A5BI	0	0.049025	0	0	0.0683346	0	0	0	0.202665	0.00648674	0	0.0752875	0	0	0	0.00933469	0.00337181	0.476425	0.10907	0.021	0.249608	1.09321
TCGA-CN-4741	0.0531804	0	0.0898089	0.011772	0.0501812	0	0	0.0540435	0.0151699	0	0	0.0262192	0	0	0.00318884	0.0201011	0	0.676335	0	0	0.642885	0.79777
TCGA-CR-6471	0	0.00619868	0.0540857	0.0363721	0.0490449	0	0	0.0224972	0.0215688	0	0.0173111	0.0297061	0	0	0	0.0439409	0	0.719274	0	0.003	0.463357	0.993279
TCGA-QK-A6V9	0.154353	0	0.0151774	0	0.0133494	0	0	0.0766831	0.0554179	0.0257563	0.0194453	0.00457734	7.06898e-05	0	0.0344965	0.00598517	0	0.205979	0.388709	0.005	0.412318	0.919191
TCGA-DQ-7591	0.374484	0	0.102807	0	0.0416072	0.0258635	0	0.0799018	0.11183	0.00353486	0.0616524	0	1.43432e-05	0	0.0104826	0.0131855	0.00878747	0	0.165849	0.026	0.210735	1.04085
TCGA-CQ-5323	0.0786174	0	0.0251972	0	0.0496963	0	0	0.0500108	0.17228	0	0.00187735	0.0236358	0	0	0.0298002	0.0216484	0	0.547237	0	0.007	0.341528	1.02889
TCGA-HD-7754	0.0865747	0	0.0360301	0	0.00124143	0	0	0	0.0910408	0	0	0.0188219	0	0.00394016	0.00713546	0.154085	0	0.298051	0.30308	0.005	0.40272	0.93556
TCGA-CN-A6V7	0.221172	0	0.0275259	0	0	0.10131	0	0	0.0142593	0	0	0.00583276	0	0	0.0286015	0.00219118	0	0.329529	0.269578	0.006	0.389299	0.946226
TCGA-P3-A6SW	0.0429868	0	0.00687458	0.0386093	0.0320313	0	8.57144e-05	0.0440574	0.428478	0	0.00460064	0.018549	0.0039408	0	0.00906557	0.0277113	0	0.0814665	0.261544	0.014	0.276405	1.07336
TCGA-HD-8314	0.323415	0	0.151274	0	0.00545725	0	0	0.0446281	0.0338364	0.00163886	0.0118758	0.00376661	0.00122702	0.0073842	0.17148	0.0657184	0.00936921	0.102434	0.0664953	0.022	0.230281	1.01258
TCGA-CR-6480	0.0636346	0	0.0256307	0	0.00937857	0	0	0.0284811	0.128484	0.000526693	0.000159471	0.0182819	0	0	0.173104	0.00410321	0	0.353676	0.19454	0.002	0.518573	0.859442
TCGA-CN-5365	0	0.0346638	0	0	0.00803078	0	0.00292406	0.00540921	0.00067232	0	0.000658703	0.0201593	0.000220559	0	0.0835216	0.0115683	0	0.323484	0.508687	0.002	0.496513	0.881604
TCGA-BB-4227	0	0	0.0479441	0.0487071	0	0	0	0	0.00214131	0	0	0.0201947	0	0	0	0.00451461	0.00176217	0.663246	0.21149	0	0.733343	0.700346
TCGA-CV-6433	0.290176	0	0.072859	0	0.0381039	0	0	0.0654835	0.0547423	0.02366	0.0643179	0.0594546	0.00176601	0	0.00750654	0.00752966	0.0123115	0.0070115	0.295078	0.04	0.139818	1.08133
TCGA-CV-7103	0.0853022	0	0.0778645	0	0.0045758	0	0	0.0409502	0	0.00695299	0	0.0262607	0	0	0.00528986	0.491201	0	0	0.261602	0.005	0.394692	0.934188
TCGA-CR-7379	0.0351691	0	0.019175	0	0.00670862	0	0	0	0.163949	0	0.00466792	0.000933349	0	0.027618	0.0592235	0.188408	0	0.319805	0.174343	0.012	0.297112	1.00696
TCGA-BB-4223	0.243376	0	0.0577844	0	0.0129055	0.0714032	0	0.0798045	0.0698652	0	0.0323286	0.0139452	0	0	0.0188455	0.0338084	0	0	0.365933	0.026	0.206019	1.01596
TCGA-BA-5152	0	0.0539564	0	0.0309012	0.0202597	0	0.00466343	0.018052	0.0261327	0.00921224	0.0110007	0.0207309	0.00105498	0	0	0.0213264	0.000100635	0.580771	0.201838	0	0.609809	0.819955
TCGA-BB-4225	0.185496	0	0.0278411	0	0.029973	0.0908668	0	0.0703849	0.121248	0.0147692	0.0391835	0.0288417	0	0	0.0349377	0.0139873	0	0	0.342471	0.036	0.158447	1.04345
TCGA-BA-A4IG	0.0326622	0.0192226	0	0	0.0395793	0	0	0.00519055	0.0449741	0	0.0340143	0.012318	0	0	0	0	0	0.377858	0.434181	0.002	0.532415	0.861027
TCGA-T2-A6X0	0.0466315	0	0.00816651	0	0.022017	0	0	0	0.223701	0	0.00224202	0.0183279	0.00151014	0	0	0.0352663	0.0022547	0.197164	0.442719	0.013	0.289148	1.00663
