# Supplementary material for: Proliferative exhausted CD8+ T cells exacerbate long-lasting anti-tumor effects in human papillomavirus-positive head and neck squamous cell carcinoma
Source: eLife. 2023 Feb 22;12:e82705. doi: 10.7554/eLife.82705 (PMC9946444; doi:10.7554/eLife.82705)
Supplement: Supplementary file 10. [file elife-82705-supp10.xls]

## Sheet: Supplemetary File 10
No	source	target	ligand	receptor	prob	pval	interaction_name	interaction_name_2	pathway name	annotation	evidence
1	DN	fibroblast	TGFB1	TGFbR1_R2	0.000370788	0	TGFB1_TGFBR1_TGFBR2	TGFB1 - (TGFBR1+TGFBR2)	TGFb	Secreted Signaling	KEGG: hsa04350
2	Teff	fibroblast	TGFB1	TGFbR1_R2	0.000576868	0	TGFB1_TGFBR1_TGFBR2	TGFB1 - (TGFBR1+TGFBR2)	TGFb	Secreted Signaling	KEGG: hsa04350
3	CD4 Tex	fibroblast	TGFB1	TGFbR1_R2	0.000548446	0	TGFB1_TGFBR1_TGFBR2	TGFB1 - (TGFBR1+TGFBR2)	TGFb	Secreted Signaling	KEGG: hsa04350
4	NKT	fibroblast	TGFB1	TGFbR1_R2	0.00151351	0	TGFB1_TGFBR1_TGFBR2	TGFB1 - (TGFBR1+TGFBR2)	TGFb	Secreted Signaling	KEGG: hsa04350
5	T-Tex	fibroblast	TGFB1	TGFbR1_R2	0.000524558	0	TGFB1_TGFBR1_TGFBR2	TGFB1 - (TGFBR1+TGFBR2)	TGFb	Secreted Signaling	KEGG: hsa04350
6	fibroblast	fibroblast	TGFB1	TGFbR1_R2	9.45773e-05	0	TGFB1_TGFBR1_TGFBR2	TGFB1 - (TGFBR1+TGFBR2)	TGFb	Secreted Signaling	KEGG: hsa04350
7	macrophage	fibroblast	TGFB1	TGFbR1_R2	0.000852788	0	TGFB1_TGFBR1_TGFBR2	TGFB1 - (TGFBR1+TGFBR2)	TGFb	Secreted Signaling	KEGG: hsa04350
8	P-Tex1	fibroblast	TGFB1	TGFbR1_R2	0.00100113	0	TGFB1_TGFBR1_TGFBR2	TGFB1 - (TGFBR1+TGFBR2)	TGFb	Secreted Signaling	KEGG: hsa04350
9	Treg	fibroblast	TGFB1	TGFbR1_R2	0.000459087	0	TGFB1_TGFBR1_TGFBR2	TGFB1 - (TGFBR1+TGFBR2)	TGFb	Secreted Signaling	KEGG: hsa04350
10	epithelial2	fibroblast	TGFB1	TGFbR1_R2	0.000426683	0	TGFB1_TGFBR1_TGFBR2	TGFB1 - (TGFBR1+TGFBR2)	TGFb	Secreted Signaling	KEGG: hsa04350
11	endothelial	fibroblast	TGFB1	TGFbR1_R2	0.000337351	0	TGFB1_TGFBR1_TGFBR2	TGFB1 - (TGFBR1+TGFBR2)	TGFb	Secreted Signaling	KEGG: hsa04350
12	epithelial1	fibroblast	TGFB1	TGFbR1_R2	0.000275666	0	TGFB1_TGFBR1_TGFBR2	TGFB1 - (TGFBR1+TGFBR2)	TGFb	Secreted Signaling	KEGG: hsa04350
13	DC2	fibroblast	TGFB1	TGFbR1_R2	0.000614413	0	TGFB1_TGFBR1_TGFBR2	TGFB1 - (TGFBR1+TGFBR2)	TGFb	Secreted Signaling	KEGG: hsa04350
14	P-Tex2	fibroblast	TGFB1	TGFbR1_R2	0.000444689	0	TGFB1_TGFBR1_TGFBR2	TGFB1 - (TGFBR1+TGFBR2)	TGFb	Secreted Signaling	KEGG: hsa04350
15	plasma DC	fibroblast	TGFB1	TGFbR1_R2	0.00154071	0	TGFB1_TGFBR1_TGFBR2	TGFB1 - (TGFBR1+TGFBR2)	TGFb	Secreted Signaling	KEGG: hsa04350
16	DC1	fibroblast	TGFB1	TGFbR1_R2	0.000197017	0	TGFB1_TGFBR1_TGFBR2	TGFB1 - (TGFBR1+TGFBR2)	TGFb	Secreted Signaling	KEGG: hsa04350
17	mast cell	fibroblast	TGFB1	TGFbR1_R2	0.000524862	0	TGFB1_TGFBR1_TGFBR2	TGFB1 - (TGFBR1+TGFBR2)	TGFb	Secreted Signaling	KEGG: hsa04350
18	DN	plasma DC	TGFB1	TGFbR1_R2	0.00368989	0	TGFB1_TGFBR1_TGFBR2	TGFB1 - (TGFBR1+TGFBR2)	TGFb	Secreted Signaling	KEGG: hsa04350
19	Teff	plasma DC	TGFB1	TGFbR1_R2	0.00573259	0	TGFB1_TGFBR1_TGFBR2	TGFB1 - (TGFBR1+TGFBR2)	TGFb	Secreted Signaling	KEGG: hsa04350
20	CD4 Tex	plasma DC	TGFB1	TGFbR1_R2	0.00545121	0	TGFB1_TGFBR1_TGFBR2	TGFB1 - (TGFBR1+TGFBR2)	TGFb	Secreted Signaling	KEGG: hsa04350
21	NKT	plasma DC	TGFB1	TGFbR1_R2	0.0149444	0	TGFB1_TGFBR1_TGFBR2	TGFB1 - (TGFBR1+TGFBR2)	TGFb	Secreted Signaling	KEGG: hsa04350
22	T-Tex	plasma DC	TGFB1	TGFbR1_R2	0.00521463	0	TGFB1_TGFBR1_TGFBR2	TGFB1 - (TGFBR1+TGFBR2)	TGFb	Secreted Signaling	KEGG: hsa04350
23	fibroblast	plasma DC	TGFB1	TGFbR1_R2	0.000941692	0	TGFB1_TGFBR1_TGFBR2	TGFB1 - (TGFBR1+TGFBR2)	TGFb	Secreted Signaling	KEGG: hsa04350
24	macrophage	plasma DC	TGFB1	TGFbR1_R2	0.00845852	0	TGFB1_TGFBR1_TGFBR2	TGFB1 - (TGFBR1+TGFBR2)	TGFb	Secreted Signaling	KEGG: hsa04350
25	P-Tex1	plasma DC	TGFB1	TGFbR1_R2	0.00991975	0	TGFB1_TGFBR1_TGFBR2	TGFB1 - (TGFBR1+TGFBR2)	TGFb	Secreted Signaling	KEGG: hsa04350
26	Treg	plasma DC	TGFB1	TGFbR1_R2	0.00456583	0	TGFB1_TGFBR1_TGFBR2	TGFB1 - (TGFBR1+TGFBR2)	TGFb	Secreted Signaling	KEGG: hsa04350
27	epithelial2	plasma DC	TGFB1	TGFbR1_R2	0.00424484	0	TGFB1_TGFBR1_TGFBR2	TGFB1 - (TGFBR1+TGFBR2)	TGFb	Secreted Signaling	KEGG: hsa04350
28	endothelial	plasma DC	TGFB1	TGFbR1_R2	0.00335792	0	TGFB1_TGFBR1_TGFBR2	TGFB1 - (TGFBR1+TGFBR2)	TGFb	Secreted Signaling	KEGG: hsa04350
29	epithelial1	plasma DC	TGFB1	TGFbR1_R2	0.00274508	0	TGFB1_TGFBR1_TGFBR2	TGFB1 - (TGFBR1+TGFBR2)	TGFb	Secreted Signaling	KEGG: hsa04350
30	DC2	plasma DC	TGFB1	TGFbR1_R2	0.00610412	0	TGFB1_TGFBR1_TGFBR2	TGFB1 - (TGFBR1+TGFBR2)	TGFb	Secreted Signaling	KEGG: hsa04350
31	P-Tex2	plasma DC	TGFB1	TGFbR1_R2	0.00442307	0	TGFB1_TGFBR1_TGFBR2	TGFB1 - (TGFBR1+TGFBR2)	TGFb	Secreted Signaling	KEGG: hsa04350
32	plasma DC	plasma DC	TGFB1	TGFbR1_R2	0.0152102	0	TGFB1_TGFBR1_TGFBR2	TGFB1 - (TGFBR1+TGFBR2)	TGFb	Secreted Signaling	KEGG: hsa04350
33	DC1	plasma DC	TGFB1	TGFbR1_R2	0.00196296	0	TGFB1_TGFBR1_TGFBR2	TGFB1 - (TGFBR1+TGFBR2)	TGFb	Secreted Signaling	KEGG: hsa04350
34	mast cell	plasma DC	TGFB1	TGFbR1_R2	0.00521764	0	TGFB1_TGFBR1_TGFBR2	TGFB1 - (TGFBR1+TGFBR2)	TGFb	Secreted Signaling	KEGG: hsa04350
35	fibroblast	fibroblast	TGFB3	TGFbR1_R2	5.07616e-05	0	TGFB3_TGFBR1_TGFBR2	TGFB3 - (TGFBR1+TGFBR2)	TGFb	Secreted Signaling	KEGG: hsa04350
36	fibroblast	plasma DC	TGFB3	TGFbR1_R2	0.000505896	0	TGFB3_TGFBR1_TGFBR2	TGFB3 - (TGFBR1+TGFBR2)	TGFb	Secreted Signaling	KEGG: hsa04350
67	epithelial2	Treg	CCL20	CCR6	0.00405268	0	CCL20_CCR6	CCL20 - CCR6	CCL	Secreted Signaling	KEGG: hsa04060
68	DC1	DN	CCL19	CCR7	0.0164967	0	CCL19_CCR7	CCL19 - CCR7	CCL	Secreted Signaling	KEGG: hsa04060
69	DC1	DC1	CCL19	CCR7	0.131362	0	CCL19_CCR7	CCL19 - CCR7	CCL	Secreted Signaling	KEGG: hsa04060
70	fibroblast	endothelial	CCL2	ACKR1	0.0162876	0	CCL2_ACKR1	CCL2 - ACKR1	CCL	Secreted Signaling	PMID: 26740381
71	macrophage	endothelial	CCL2	ACKR1	0.0023948	0	CCL2_ACKR1	CCL2 - ACKR1	CCL	Secreted Signaling	PMID: 26740381
72	endothelial	endothelial	CCL2	ACKR1	0.00597988	0	CCL2_ACKR1	CCL2 - ACKR1	CCL	Secreted Signaling	PMID: 26740381
73	mast cell	endothelial	CCL2	ACKR1	0.0121665	0	CCL2_ACKR1	CCL2 - ACKR1	CCL	Secreted Signaling	PMID: 26740381
74	DN	endothelial	CCL5	ACKR1	0.00523186	0	CCL5_ACKR1	CCL5 - ACKR1	CCL	Secreted Signaling	PMID: 26740381
75	Teff	endothelial	CCL5	ACKR1	0.0642113	0	CCL5_ACKR1	CCL5 - ACKR1	CCL	Secreted Signaling	PMID: 26740381
76	CD4 Tex	endothelial	CCL5	ACKR1	0.0375534	0	CCL5_ACKR1	CCL5 - ACKR1	CCL	Secreted Signaling	PMID: 26740381
77	NKT	endothelial	CCL5	ACKR1	0.0671755	0	CCL5_ACKR1	CCL5 - ACKR1	CCL	Secreted Signaling	PMID: 26740381
78	T-Tex	endothelial	CCL5	ACKR1	0.0702008	0	CCL5_ACKR1	CCL5 - ACKR1	CCL	Secreted Signaling	PMID: 26740381
79	P-Tex1	endothelial	CCL5	ACKR1	0.0408406	0	CCL5_ACKR1	CCL5 - ACKR1	CCL	Secreted Signaling	PMID: 26740381
80	P-Tex2	endothelial	CCL5	ACKR1	0.0510146	0	CCL5_ACKR1	CCL5 - ACKR1	CCL	Secreted Signaling	PMID: 26740381
101	fibroblast	endothelial	CCL11	ACKR1	0.00388718	0	CCL11_ACKR1	CCL11 - ACKR1	CCL	Secreted Signaling	PMID: 26740381
102	DC1	endothelial	CCL17	ACKR1	0.00993584	0	CCL17_ACKR1	CCL17 - ACKR1	CCL	Secreted Signaling	PMID: 26740381
487	P-Tex1	CD4 Tex	IL16	CD4	0.0013047	0	IL16_CD4	IL16 - CD4	IL16	Secreted Signaling	KEGG: hsa04060
488	DC2	CD4 Tex	IL16	CD4	0.00141397	0	IL16_CD4	IL16 - CD4	IL16	Secreted Signaling	KEGG: hsa04060
489	P-Tex1	macrophage	IL16	CD4	0.00180594	0	IL16_CD4	IL16 - CD4	IL16	Secreted Signaling	KEGG: hsa04060
490	DC2	macrophage	IL16	CD4	0.00195711	0	IL16_CD4	IL16 - CD4	IL16	Secreted Signaling	KEGG: hsa04060
491	P-Tex1	Treg	IL16	CD4	0.00128463	0	IL16_CD4	IL16 - CD4	IL16	Secreted Signaling	KEGG: hsa04060
492	DC2	Treg	IL16	CD4	0.00139223	0	IL16_CD4	IL16 - CD4	IL16	Secreted Signaling	KEGG: hsa04060
493	P-Tex1	DC2	IL16	CD4	0.000509957	0	IL16_CD4	IL16 - CD4	IL16	Secreted Signaling	KEGG: hsa04060
494	DC2	DC2	IL16	CD4	0.000552704	0	IL16_CD4	IL16 - CD4	IL16	Secreted Signaling	KEGG: hsa04060
495	P-Tex1	plasma DC	IL16	CD4	0.00478554	0	IL16_CD4	IL16 - CD4	IL16	Secreted Signaling	KEGG: hsa04060
496	DC2	plasma DC	IL16	CD4	0.00518482	0	IL16_CD4	IL16 - CD4	IL16	Secreted Signaling	KEGG: hsa04060
497	P-Tex1	DC1	IL16	CD4	0.000602289	0	IL16_CD4	IL16 - CD4	IL16	Secreted Signaling	KEGG: hsa04060
498	DC2	DC1	IL16	CD4	0.00065277	0	IL16_CD4	IL16 - CD4	IL16	Secreted Signaling	KEGG: hsa04060
535	CD4 Tex	fibroblast	TNF	TNFRSF1A	0.00420974	0	TNF_TNFRSF1A	TNF - TNFRSF1A	TNF	Secreted Signaling	KEGG: hsa04060
536	macrophage	fibroblast	TNF	TNFRSF1A	0.005581	0	TNF_TNFRSF1A	TNF - TNFRSF1A	TNF	Secreted Signaling	KEGG: hsa04060
537	P-Tex1	fibroblast	TNF	TNFRSF1A	0.00318776	0	TNF_TNFRSF1A	TNF - TNFRSF1A	TNF	Secreted Signaling	KEGG: hsa04060
538	B cell	fibroblast	TNF	TNFRSF1A	0.0102411	0	TNF_TNFRSF1A	TNF - TNFRSF1A	TNF	Secreted Signaling	KEGG: hsa04060
539	epithelial2	fibroblast	TNF	TNFRSF1A	0.0144508	0	TNF_TNFRSF1A	TNF - TNFRSF1A	TNF	Secreted Signaling	KEGG: hsa04060
540	DC2	fibroblast	TNF	TNFRSF1A	0.00373141	0	TNF_TNFRSF1A	TNF - TNFRSF1A	TNF	Secreted Signaling	KEGG: hsa04060
541	mast cell	fibroblast	TNF	TNFRSF1A	0.00773738	0	TNF_TNFRSF1A	TNF - TNFRSF1A	TNF	Secreted Signaling	KEGG: hsa04060
542	CD4 Tex	macrophage	TNF	TNFRSF1A	0.00111865	0	TNF_TNFRSF1A	TNF - TNFRSF1A	TNF	Secreted Signaling	KEGG: hsa04060
543	macrophage	macrophage	TNF	TNFRSF1A	0.00148453	0	TNF_TNFRSF1A	TNF - TNFRSF1A	TNF	Secreted Signaling	KEGG: hsa04060
544	P-Tex1	macrophage	TNF	TNFRSF1A	0.000846437	0	TNF_TNFRSF1A	TNF - TNFRSF1A	TNF	Secreted Signaling	KEGG: hsa04060
545	B cell	macrophage	TNF	TNFRSF1A	0.0027335	0	TNF_TNFRSF1A	TNF - TNFRSF1A	TNF	Secreted Signaling	KEGG: hsa04060
546	epithelial2	macrophage	TNF	TNFRSF1A	0.0038692	0	TNF_TNFRSF1A	TNF - TNFRSF1A	TNF	Secreted Signaling	KEGG: hsa04060
547	DC2	macrophage	TNF	TNFRSF1A	0.00099119	0	TNF_TNFRSF1A	TNF - TNFRSF1A	TNF	Secreted Signaling	KEGG: hsa04060
548	mast cell	macrophage	TNF	TNFRSF1A	0.0020614	0	TNF_TNFRSF1A	TNF - TNFRSF1A	TNF	Secreted Signaling	KEGG: hsa04060
549	CD4 Tex	epithelial2	TNF	TNFRSF1A	0.00328773	0	TNF_TNFRSF1A	TNF - TNFRSF1A	TNF	Secreted Signaling	KEGG: hsa04060
550	macrophage	epithelial2	TNF	TNFRSF1A	0.00435998	0	TNF_TNFRSF1A	TNF - TNFRSF1A	TNF	Secreted Signaling	KEGG: hsa04060
551	P-Tex1	epithelial2	TNF	TNFRSF1A	0.00248902	0	TNF_TNFRSF1A	TNF - TNFRSF1A	TNF	Secreted Signaling	KEGG: hsa04060
552	B cell	epithelial2	TNF	TNFRSF1A	0.00800873	0	TNF_TNFRSF1A	TNF - TNFRSF1A	TNF	Secreted Signaling	KEGG: hsa04060
553	epithelial2	epithelial2	TNF	TNFRSF1A	0.0113113	0	TNF_TNFRSF1A	TNF - TNFRSF1A	TNF	Secreted Signaling	KEGG: hsa04060
554	DC2	epithelial2	TNF	TNFRSF1A	0.00291386	0	TNF_TNFRSF1A	TNF - TNFRSF1A	TNF	Secreted Signaling	KEGG: hsa04060
555	mast cell	epithelial2	TNF	TNFRSF1A	0.00604745	0	TNF_TNFRSF1A	TNF - TNFRSF1A	TNF	Secreted Signaling	KEGG: hsa04060
556	CD4 Tex	endothelial	TNF	TNFRSF1A	0.0014473	0	TNF_TNFRSF1A	TNF - TNFRSF1A	TNF	Secreted Signaling	KEGG: hsa04060
557	macrophage	endothelial	TNF	TNFRSF1A	0.00192047	0	TNF_TNFRSF1A	TNF - TNFRSF1A	TNF	Secreted Signaling	KEGG: hsa04060
558	P-Tex1	endothelial	TNF	TNFRSF1A	0.0010952	0	TNF_TNFRSF1A	TNF - TNFRSF1A	TNF	Secreted Signaling	KEGG: hsa04060
559	B cell	endothelial	TNF	TNFRSF1A	0.00353491	0	TNF_TNFRSF1A	TNF - TNFRSF1A	TNF	Secreted Signaling	KEGG: hsa04060
560	epithelial2	endothelial	TNF	TNFRSF1A	0.00500191	0	TNF_TNFRSF1A	TNF - TNFRSF1A	TNF	Secreted Signaling	KEGG: hsa04060
561	DC2	endothelial	TNF	TNFRSF1A	0.00128245	0	TNF_TNFRSF1A	TNF - TNFRSF1A	TNF	Secreted Signaling	KEGG: hsa04060
562	mast cell	endothelial	TNF	TNFRSF1A	0.00266629	0	TNF_TNFRSF1A	TNF - TNFRSF1A	TNF	Secreted Signaling	KEGG: hsa04060
563	CD4 Tex	epithelial1	TNF	TNFRSF1A	0.000706495	0	TNF_TNFRSF1A	TNF - TNFRSF1A	TNF	Secreted Signaling	KEGG: hsa04060
564	macrophage	epithelial1	TNF	TNFRSF1A	0.000937699	0	TNF_TNFRSF1A	TNF - TNFRSF1A	TNF	Secreted Signaling	KEGG: hsa04060
565	P-Tex1	epithelial1	TNF	TNFRSF1A	0.000534525	0	TNF_TNFRSF1A	TNF - TNFRSF1A	TNF	Secreted Signaling	KEGG: hsa04060
566	B cell	epithelial1	TNF	TNFRSF1A	0.00172741	0	TNF_TNFRSF1A	TNF - TNFRSF1A	TNF	Secreted Signaling	KEGG: hsa04060
567	epithelial2	epithelial1	TNF	TNFRSF1A	0.00244612	0	TNF_TNFRSF1A	TNF - TNFRSF1A	TNF	Secreted Signaling	KEGG: hsa04060
568	DC2	epithelial1	TNF	TNFRSF1A	0.00062597	0	TNF_TNFRSF1A	TNF - TNFRSF1A	TNF	Secreted Signaling	KEGG: hsa04060
569	mast cell	epithelial1	TNF	TNFRSF1A	0.00130236	0	TNF_TNFRSF1A	TNF - TNFRSF1A	TNF	Secreted Signaling	KEGG: hsa04060
570	CD4 Tex	DC2	TNF	TNFRSF1A	0.000661097	0	TNF_TNFRSF1A	TNF - TNFRSF1A	TNF	Secreted Signaling	KEGG: hsa04060
571	macrophage	DC2	TNF	TNFRSF1A	0.000877458	0	TNF_TNFRSF1A	TNF - TNFRSF1A	TNF	Secreted Signaling	KEGG: hsa04060
572	P-Tex1	DC2	TNF	TNFRSF1A	0.000500172	0	TNF_TNFRSF1A	TNF - TNFRSF1A	TNF	Secreted Signaling	KEGG: hsa04060
573	B cell	DC2	TNF	TNFRSF1A	0.00161651	0	TNF_TNFRSF1A	TNF - TNFRSF1A	TNF	Secreted Signaling	KEGG: hsa04060
574	epithelial2	DC2	TNF	TNFRSF1A	0.0022892	0	TNF_TNFRSF1A	TNF - TNFRSF1A	TNF	Secreted Signaling	KEGG: hsa04060
575	DC2	DC2	TNF	TNFRSF1A	0.000585743	0	TNF_TNFRSF1A	TNF - TNFRSF1A	TNF	Secreted Signaling	KEGG: hsa04060
576	mast cell	DC2	TNF	TNFRSF1A	0.00121872	0	TNF_TNFRSF1A	TNF - TNFRSF1A	TNF	Secreted Signaling	KEGG: hsa04060
577	CD4 Tex	DC1	TNF	TNFRSF1A	0.000870168	0	TNF_TNFRSF1A	TNF - TNFRSF1A	TNF	Secreted Signaling	KEGG: hsa04060
578	macrophage	DC1	TNF	TNFRSF1A	0.00115487	0	TNF_TNFRSF1A	TNF - TNFRSF1A	TNF	Secreted Signaling	KEGG: hsa04060
579	P-Tex1	DC1	TNF	TNFRSF1A	0.000658384	0	TNF_TNFRSF1A	TNF - TNFRSF1A	TNF	Secreted Signaling	KEGG: hsa04060
580	B cell	DC1	TNF	TNFRSF1A	0.00212709	0	TNF_TNFRSF1A	TNF - TNFRSF1A	TNF	Secreted Signaling	KEGG: hsa04060
581	epithelial2	DC1	TNF	TNFRSF1A	0.0030116	0	TNF_TNFRSF1A	TNF - TNFRSF1A	TNF	Secreted Signaling	KEGG: hsa04060
582	DC2	DC1	TNF	TNFRSF1A	0.000771002	0	TNF_TNFRSF1A	TNF - TNFRSF1A	TNF	Secreted Signaling	KEGG: hsa04060
583	mast cell	DC1	TNF	TNFRSF1A	0.00160385	0	TNF_TNFRSF1A	TNF - TNFRSF1A	TNF	Secreted Signaling	KEGG: hsa04060
584	CD4 Tex	EFFT	TNF	TNFRSF1B	0.00224754	0	TNF_TNFRSF1B	TNF - TNFRSF1B	TNF	Secreted Signaling	KEGG: hsa04060
585	macrophage	EFFT	TNF	TNFRSF1B	0.00298156	0	TNF_TNFRSF1B	TNF - TNFRSF1B	TNF	Secreted Signaling	KEGG: hsa04060
586	P-Tex1	EFFT	TNF	TNFRSF1B	0.0017011	0	TNF_TNFRSF1B	TNF - TNFRSF1B	TNF	Secreted Signaling	KEGG: hsa04060
587	B cell	EFFT	TNF	TNFRSF1B	0.00548311	0	TNF_TNFRSF1B	TNF - TNFRSF1B	TNF	Secreted Signaling	KEGG: hsa04060
588	epithelial2	EFFT	TNF	TNFRSF1B	0.00775232	0	TNF_TNFRSF1B	TNF - TNFRSF1B	TNF	Secreted Signaling	KEGG: hsa04060
589	DC2	EFFT	TNF	TNFRSF1B	0.00199172	0	TNF_TNFRSF1B	TNF - TNFRSF1B	TNF	Secreted Signaling	KEGG: hsa04060
590	mast cell	EFFT	TNF	TNFRSF1B	0.00413775	0	TNF_TNFRSF1B	TNF - TNFRSF1B	TNF	Secreted Signaling	KEGG: hsa04060
591	CD4 Tex	CD4 Tex	TNF	TNFRSF1B	0.00664869	0	TNF_TNFRSF1B	TNF - TNFRSF1B	TNF	Secreted Signaling	KEGG: hsa04060
592	macrophage	CD4 Tex	TNF	TNFRSF1B	0.00880736	0	TNF_TNFRSF1B	TNF - TNFRSF1B	TNF	Secreted Signaling	KEGG: hsa04060
593	P-Tex1	CD4 Tex	TNF	TNFRSF1B	0.0050376	0	TNF_TNFRSF1B	TNF - TNFRSF1B	TNF	Secreted Signaling	KEGG: hsa04060
594	B cell	CD4 Tex	TNF	TNFRSF1B	0.0161178	0	TNF_TNFRSF1B	TNF - TNFRSF1B	TNF	Secreted Signaling	KEGG: hsa04060
595	epithelial2	CD4 Tex	TNF	TNFRSF1B	0.0226878	0	TNF_TNFRSF1B	TNF - TNFRSF1B	TNF	Secreted Signaling	KEGG: hsa04060
596	DC2	CD4 Tex	TNF	TNFRSF1B	0.00589488	0	TNF_TNFRSF1B	TNF - TNFRSF1B	TNF	Secreted Signaling	KEGG: hsa04060
597	mast cell	CD4 Tex	TNF	TNFRSF1B	0.0121951	0	TNF_TNFRSF1B	TNF - TNFRSF1B	TNF	Secreted Signaling	KEGG: hsa04060
598	CD4 Tex	NKT	TNF	TNFRSF1B	0.00231678	0	TNF_TNFRSF1B	TNF - TNFRSF1B	TNF	Secreted Signaling	KEGG: hsa04060
599	macrophage	NKT	TNF	TNFRSF1B	0.00307334	0	TNF_TNFRSF1B	TNF - TNFRSF1B	TNF	Secreted Signaling	KEGG: hsa04060
600	P-Tex1	NKT	TNF	TNFRSF1B	0.00175353	0	TNF_TNFRSF1B	TNF - TNFRSF1B	TNF	Secreted Signaling	KEGG: hsa04060
601	B cell	NKT	TNF	TNFRSF1B	0.00565145	0	TNF_TNFRSF1B	TNF - TNFRSF1B	TNF	Secreted Signaling	KEGG: hsa04060
602	epithelial2	NKT	TNF	TNFRSF1B	0.00798977	0	TNF_TNFRSF1B	TNF - TNFRSF1B	TNF	Secreted Signaling	KEGG: hsa04060
603	DC2	NKT	TNF	TNFRSF1B	0.00205309	0	TNF_TNFRSF1B	TNF - TNFRSF1B	TNF	Secreted Signaling	KEGG: hsa04060
604	mast cell	NKT	TNF	TNFRSF1B	0.00426496	0	TNF_TNFRSF1B	TNF - TNFRSF1B	TNF	Secreted Signaling	KEGG: hsa04060
605	CD4 Tex	T-Tex	TNF	TNFRSF1B	0.00599742	0	TNF_TNFRSF1B	TNF - TNFRSF1B	TNF	Secreted Signaling	KEGG: hsa04060
606	macrophage	T-Tex	TNF	TNFRSF1B	0.00794634	0	TNF_TNFRSF1B	TNF - TNFRSF1B	TNF	Secreted Signaling	KEGG: hsa04060
607	P-Tex1	T-Tex	TNF	TNFRSF1B	0.00454343	0	TNF_TNFRSF1B	TNF - TNFRSF1B	TNF	Secreted Signaling	KEGG: hsa04060
608	B cell	T-Tex	TNF	TNFRSF1B	0.0145526	0	TNF_TNFRSF1B	TNF - TNFRSF1B	TNF	Secreted Signaling	KEGG: hsa04060
609	epithelial2	T-Tex	TNF	TNFRSF1B	0.0204979	0	TNF_TNFRSF1B	TNF - TNFRSF1B	TNF	Secreted Signaling	KEGG: hsa04060
610	DC2	T-Tex	TNF	TNFRSF1B	0.00531705	0	TNF_TNFRSF1B	TNF - TNFRSF1B	TNF	Secreted Signaling	KEGG: hsa04060
611	mast cell	T-Tex	TNF	TNFRSF1B	0.0110065	0	TNF_TNFRSF1B	TNF - TNFRSF1B	TNF	Secreted Signaling	KEGG: hsa04060
612	CD4 Tex	macrophage	TNF	TNFRSF1B	0.0035595	0	TNF_TNFRSF1B	TNF - TNFRSF1B	TNF	Secreted Signaling	KEGG: hsa04060
613	macrophage	macrophage	TNF	TNFRSF1B	0.00471996	0	TNF_TNFRSF1B	TNF - TNFRSF1B	TNF	Secreted Signaling	KEGG: hsa04060
614	P-Tex1	macrophage	TNF	TNFRSF1B	0.00269495	0	TNF_TNFRSF1B	TNF - TNFRSF1B	TNF	Secreted Signaling	KEGG: hsa04060
615	B cell	macrophage	TNF	TNFRSF1B	0.00866735	0	TNF_TNFRSF1B	TNF - TNFRSF1B	TNF	Secreted Signaling	KEGG: hsa04060
616	epithelial2	macrophage	TNF	TNFRSF1B	0.0122382	0	TNF_TNFRSF1B	TNF - TNFRSF1B	TNF	Secreted Signaling	KEGG: hsa04060
617	DC2	macrophage	TNF	TNFRSF1B	0.00315482	0	TNF_TNFRSF1B	TNF - TNFRSF1B	TNF	Secreted Signaling	KEGG: hsa04060
618	mast cell	macrophage	TNF	TNFRSF1B	0.00654584	0	TNF_TNFRSF1B	TNF - TNFRSF1B	TNF	Secreted Signaling	KEGG: hsa04060
619	CD4 Tex	P-Tex1	TNF	TNFRSF1B	0.00523968	0	TNF_TNFRSF1B	TNF - TNFRSF1B	TNF	Secreted Signaling	KEGG: hsa04060
620	macrophage	P-Tex1	TNF	TNFRSF1B	0.00694408	0	TNF_TNFRSF1B	TNF - TNFRSF1B	TNF	Secreted Signaling	KEGG: hsa04060
621	P-Tex1	P-Tex1	TNF	TNFRSF1B	0.00396865	0	TNF_TNFRSF1B	TNF - TNFRSF1B	TNF	Secreted Signaling	KEGG: hsa04060
622	B cell	P-Tex1	TNF	TNFRSF1B	0.0127278	0	TNF_TNFRSF1B	TNF - TNFRSF1B	TNF	Secreted Signaling	KEGG: hsa04060
623	epithelial2	P-Tex1	TNF	TNFRSF1B	0.0179411	0	TNF_TNFRSF1B	TNF - TNFRSF1B	TNF	Secreted Signaling	KEGG: hsa04060
624	DC2	P-Tex1	TNF	TNFRSF1B	0.00464487	0	TNF_TNFRSF1B	TNF - TNFRSF1B	TNF	Secreted Signaling	KEGG: hsa04060
625	mast cell	P-Tex1	TNF	TNFRSF1B	0.00962203	0	TNF_TNFRSF1B	TNF - TNFRSF1B	TNF	Secreted Signaling	KEGG: hsa04060
626	CD4 Tex	Treg	TNF	TNFRSF1B	0.0104961	0	TNF_TNFRSF1B	TNF - TNFRSF1B	TNF	Secreted Signaling	KEGG: hsa04060
627	macrophage	Treg	TNF	TNFRSF1B	0.0138865	0	TNF_TNFRSF1B	TNF - TNFRSF1B	TNF	Secreted Signaling	KEGG: hsa04060
628	P-Tex1	Treg	TNF	TNFRSF1B	0.00796021	0	TNF_TNFRSF1B	TNF - TNFRSF1B	TNF	Secreted Signaling	KEGG: hsa04060
629	B cell	Treg	TNF	TNFRSF1B	0.0253052	0	TNF_TNFRSF1B	TNF - TNFRSF1B	TNF	Secreted Signaling	KEGG: hsa04060
630	epithelial2	Treg	TNF	TNFRSF1B	0.0354851	0	TNF_TNFRSF1B	TNF - TNFRSF1B	TNF	Secreted Signaling	KEGG: hsa04060
631	DC2	Treg	TNF	TNFRSF1B	0.00931019	0	TNF_TNFRSF1B	TNF - TNFRSF1B	TNF	Secreted Signaling	KEGG: hsa04060
632	mast cell	Treg	TNF	TNFRSF1B	0.01919	0	TNF_TNFRSF1B	TNF - TNFRSF1B	TNF	Secreted Signaling	KEGG: hsa04060
633	CD4 Tex	DC2	TNF	TNFRSF1B	0.000885577	0	TNF_TNFRSF1B	TNF - TNFRSF1B	TNF	Secreted Signaling	KEGG: hsa04060
634	macrophage	DC2	TNF	TNFRSF1B	0.00117532	0	TNF_TNFRSF1B	TNF - TNFRSF1B	TNF	Secreted Signaling	KEGG: hsa04060
635	P-Tex1	DC2	TNF	TNFRSF1B	0.000670045	0	TNF_TNFRSF1B	TNF - TNFRSF1B	TNF	Secreted Signaling	KEGG: hsa04060
636	B cell	DC2	TNF	TNFRSF1B	0.00216471	0	TNF_TNFRSF1B	TNF - TNFRSF1B	TNF	Secreted Signaling	KEGG: hsa04060
637	epithelial2	DC2	TNF	TNFRSF1B	0.00306481	0	TNF_TNFRSF1B	TNF - TNFRSF1B	TNF	Secreted Signaling	KEGG: hsa04060
638	DC2	DC2	TNF	TNFRSF1B	0.000784656	0.03	TNF_TNFRSF1B	TNF - TNFRSF1B	TNF	Secreted Signaling	KEGG: hsa04060
639	CD4 Tex	P-Tex2	TNF	TNFRSF1B	0.00505169	0	TNF_TNFRSF1B	TNF - TNFRSF1B	TNF	Secreted Signaling	KEGG: hsa04060
640	macrophage	P-Tex2	TNF	TNFRSF1B	0.00669535	0	TNF_TNFRSF1B	TNF - TNFRSF1B	TNF	Secreted Signaling	KEGG: hsa04060
641	P-Tex1	P-Tex2	TNF	TNFRSF1B	0.00382609	0	TNF_TNFRSF1B	TNF - TNFRSF1B	TNF	Secreted Signaling	KEGG: hsa04060
642	B cell	P-Tex2	TNF	TNFRSF1B	0.0122744	0	TNF_TNFRSF1B	TNF - TNFRSF1B	TNF	Secreted Signaling	KEGG: hsa04060
643	epithelial2	P-Tex2	TNF	TNFRSF1B	0.0173054	0	TNF_TNFRSF1B	TNF - TNFRSF1B	TNF	Secreted Signaling	KEGG: hsa04060
644	DC2	P-Tex2	TNF	TNFRSF1B	0.00447812	0	TNF_TNFRSF1B	TNF - TNFRSF1B	TNF	Secreted Signaling	KEGG: hsa04060
645	mast cell	P-Tex2	TNF	TNFRSF1B	0.00927827	0	TNF_TNFRSF1B	TNF - TNFRSF1B	TNF	Secreted Signaling	KEGG: hsa04060
646	CD4 Tex	plasma DC	TNF	TNFRSF1B	0.00421086	0	TNF_TNFRSF1B	TNF - TNFRSF1B	TNF	Secreted Signaling	KEGG: hsa04060
647	macrophage	plasma DC	TNF	TNFRSF1B	0.00558248	0	TNF_TNFRSF1B	TNF - TNFRSF1B	TNF	Secreted Signaling	KEGG: hsa04060
648	P-Tex1	plasma DC	TNF	TNFRSF1B	0.00318861	0	TNF_TNFRSF1B	TNF - TNFRSF1B	TNF	Secreted Signaling	KEGG: hsa04060
649	B cell	plasma DC	TNF	TNFRSF1B	0.0102438	0	TNF_TNFRSF1B	TNF - TNFRSF1B	TNF	Secreted Signaling	KEGG: hsa04060
650	epithelial2	plasma DC	TNF	TNFRSF1B	0.0144546	0	TNF_TNFRSF1B	TNF - TNFRSF1B	TNF	Secreted Signaling	KEGG: hsa04060
651	DC2	plasma DC	TNF	TNFRSF1B	0.00373241	0	TNF_TNFRSF1B	TNF - TNFRSF1B	TNF	Secreted Signaling	KEGG: hsa04060
652	mast cell	plasma DC	TNF	TNFRSF1B	0.00773944	0	TNF_TNFRSF1B	TNF - TNFRSF1B	TNF	Secreted Signaling	KEGG: hsa04060
653	CD4 Tex	DC1	TNF	TNFRSF1B	0.00590683	0	TNF_TNFRSF1B	TNF - TNFRSF1B	TNF	Secreted Signaling	KEGG: hsa04060
654	macrophage	DC1	TNF	TNFRSF1B	0.00782654	0	TNF_TNFRSF1B	TNF - TNFRSF1B	TNF	Secreted Signaling	KEGG: hsa04060
655	P-Tex1	DC1	TNF	TNFRSF1B	0.0044747	0	TNF_TNFRSF1B	TNF - TNFRSF1B	TNF	Secreted Signaling	KEGG: hsa04060
656	B cell	DC1	TNF	TNFRSF1B	0.0143346	0	TNF_TNFRSF1B	TNF - TNFRSF1B	TNF	Secreted Signaling	KEGG: hsa04060
657	epithelial2	DC1	TNF	TNFRSF1B	0.0201927	0	TNF_TNFRSF1B	TNF - TNFRSF1B	TNF	Secreted Signaling	KEGG: hsa04060
658	DC2	DC1	TNF	TNFRSF1B	0.00523668	0	TNF_TNFRSF1B	TNF - TNFRSF1B	TNF	Secreted Signaling	KEGG: hsa04060
659	mast cell	DC1	TNF	TNFRSF1B	0.0108411	0	TNF_TNFRSF1B	TNF - TNFRSF1B	TNF	Secreted Signaling	KEGG: hsa04060
681	P-Tex1	EFFT	CD70	CD27	0.0033954	0	CD70_CD27	CD70 - CD27	CD70	Secreted Signaling	KEGG: hsa04060
682	DC1	EFFT	CD70	CD27	0.00206311	0	CD70_CD27	CD70 - CD27	CD70	Secreted Signaling	KEGG: hsa04060
683	P-Tex1	CD4 Tex	CD70	CD27	0.00952245	0	CD70_CD27	CD70 - CD27	CD70	Secreted Signaling	KEGG: hsa04060
684	DC1	CD4 Tex	CD70	CD27	0.00580001	0	CD70_CD27	CD70 - CD27	CD70	Secreted Signaling	KEGG: hsa04060
685	P-Tex1	T-Tex	CD70	CD27	0.00992264	0	CD70_CD27	CD70 - CD27	CD70	Secreted Signaling	KEGG: hsa04060
686	DC1	T-Tex	CD70	CD27	0.00604472	0	CD70_CD27	CD70 - CD27	CD70	Secreted Signaling	KEGG: hsa04060
687	P-Tex1	P-Tex1	CD70	CD27	0.0046457	0	CD70_CD27	CD70 - CD27	CD70	Secreted Signaling	KEGG: hsa04060
688	DC1	P-Tex1	CD70	CD27	0.0028242	0	CD70_CD27	CD70 - CD27	CD70	Secreted Signaling	KEGG: hsa04060
689	P-Tex1	Treg	CD70	CD27	0.0114118	0	CD70_CD27	CD70 - CD27	CD70	Secreted Signaling	KEGG: hsa04060
690	DC1	Treg	CD70	CD27	0.00695599	0	CD70_CD27	CD70 - CD27	CD70	Secreted Signaling	KEGG: hsa04060
691	P-Tex1	plasma B	CD70	CD27	0.00465718	0	CD70_CD27	CD70 - CD27	CD70	Secreted Signaling	KEGG: hsa04060
692	DC1	plasma B	CD70	CD27	0.00283119	0	CD70_CD27	CD70 - CD27	CD70	Secreted Signaling	KEGG: hsa04060
693	P-Tex1	P-Tex2	CD70	CD27	0.00906611	0	CD70_CD27	CD70 - CD27	CD70	Secreted Signaling	KEGG: hsa04060
694	DC1	P-Tex2	CD70	CD27	0.00552107	0	CD70_CD27	CD70 - CD27	CD70	Secreted Signaling	KEGG: hsa04060
695	epithelial2	T-Tex	TNFSF9	TNFRSF9	0.0012033	0	TNFSF9_TNFRSF9	TNFSF9 - TNFRSF9	CD137	Secreted Signaling	KEGG: hsa04060
696	plasma DC	T-Tex	TNFSF9	TNFRSF9	0.00123403	0	TNFSF9_TNFRSF9	TNFSF9 - TNFRSF9	CD137	Secreted Signaling	KEGG: hsa04060
697	epithelial2	P-Tex1	TNFSF9	TNFRSF9	0.000666431	0	TNFSF9_TNFRSF9	TNFSF9 - TNFRSF9	CD137	Secreted Signaling	KEGG: hsa04060
698	plasma DC	P-Tex1	TNFSF9	TNFRSF9	0.000683456	0	TNFSF9_TNFRSF9	TNFSF9 - TNFRSF9	CD137	Secreted Signaling	KEGG: hsa04060
699	epithelial2	Treg	TNFSF9	TNFRSF9	0.00122131	0	TNFSF9_TNFRSF9	TNFSF9 - TNFRSF9	CD137	Secreted Signaling	KEGG: hsa04060
700	plasma DC	Treg	TNFSF9	TNFRSF9	0.00125249	0	TNFSF9_TNFRSF9	TNFSF9 - TNFRSF9	CD137	Secreted Signaling	KEGG: hsa04060
701	epithelial2	P-Tex2	TNFSF9	TNFRSF9	0.000797029	0	TNFSF9_TNFRSF9	TNFSF9 - TNFRSF9	CD137	Secreted Signaling	KEGG: hsa04060
702	plasma DC	P-Tex2	TNFSF9	TNFRSF9	0.000817388	0	TNFSF9_TNFRSF9	TNFSF9 - TNFRSF9	CD137	Secreted Signaling	KEGG: hsa04060
703	epithelial2	DC1	TNFSF9	TNFRSF9	0.000668299	0	TNFSF9_TNFRSF9	TNFSF9 - TNFRSF9	CD137	Secreted Signaling	KEGG: hsa04060
704	plasma DC	DC1	TNFSF9	TNFRSF9	0.000685372	0	TNFSF9_TNFRSF9	TNFSF9 - TNFRSF9	CD137	Secreted Signaling	KEGG: hsa04060
810	fibroblast	fibroblast	MDK	SDC1	0.00261816	0	MDK_SDC1	MDK - SDC1	MK	Secreted Signaling	PMID: 28356350
811	epithelial2	fibroblast	MDK	SDC1	0.00522185	0	MDK_SDC1	MDK - SDC1	MK	Secreted Signaling	PMID: 28356350
812	endothelial	fibroblast	MDK	SDC1	0.00128291	0	MDK_SDC1	MDK - SDC1	MK	Secreted Signaling	PMID: 28356350
813	epithelial1	fibroblast	MDK	SDC1	0.0005835	0	MDK_SDC1	MDK - SDC1	MK	Secreted Signaling	PMID: 28356350
814	secreted cell	fibroblast	MDK	SDC1	0.00107731	0	MDK_SDC1	MDK - SDC1	MK	Secreted Signaling	PMID: 28356350
815	fibroblast	epithelial2	MDK	SDC1	0.0120018	0	MDK_SDC1	MDK - SDC1	MK	Secreted Signaling	PMID: 28356350
816	epithelial2	epithelial2	MDK	SDC1	0.0237154	0	MDK_SDC1	MDK - SDC1	MK	Secreted Signaling	PMID: 28356350
817	endothelial	epithelial2	MDK	SDC1	0.00590929	0	MDK_SDC1	MDK - SDC1	MK	Secreted Signaling	PMID: 28356350
818	epithelial1	epithelial2	MDK	SDC1	0.00269449	0	MDK_SDC1	MDK - SDC1	MK	Secreted Signaling	PMID: 28356350
819	secreted cell	epithelial2	MDK	SDC1	0.00496596	0	MDK_SDC1	MDK - SDC1	MK	Secreted Signaling	PMID: 28356350
820	fibroblast	plasma B	MDK	SDC1	0.00451812	0	MDK_SDC1	MDK - SDC1	MK	Secreted Signaling	PMID: 28356350
821	epithelial2	plasma B	MDK	SDC1	0.00899426	0	MDK_SDC1	MDK - SDC1	MK	Secreted Signaling	PMID: 28356350
822	endothelial	plasma B	MDK	SDC1	0.00221606	0	MDK_SDC1	MDK - SDC1	MK	Secreted Signaling	PMID: 28356350
823	epithelial1	plasma B	MDK	SDC1	0.00100843	0	MDK_SDC1	MDK - SDC1	MK	Secreted Signaling	PMID: 28356350
824	secreted cell	plasma B	MDK	SDC1	0.0018612	0	MDK_SDC1	MDK - SDC1	MK	Secreted Signaling	PMID: 28356350
825	fibroblast	epithelial1	MDK	SDC1	0.00814856	0	MDK_SDC1	MDK - SDC1	MK	Secreted Signaling	PMID: 28356350
826	epithelial2	epithelial1	MDK	SDC1	0.016163	0	MDK_SDC1	MDK - SDC1	MK	Secreted Signaling	PMID: 28356350
827	endothelial	epithelial1	MDK	SDC1	0.00400417	0	MDK_SDC1	MDK - SDC1	MK	Secreted Signaling	PMID: 28356350
828	epithelial1	epithelial1	MDK	SDC1	0.0018239	0	MDK_SDC1	MDK - SDC1	MK	Secreted Signaling	PMID: 28356350
829	secreted cell	epithelial1	MDK	SDC1	0.00336393	0	MDK_SDC1	MDK - SDC1	MK	Secreted Signaling	PMID: 28356350
830	fibroblast	fibroblast	MDK	SDC2	0.0145248	0	MDK_SDC2	MDK - SDC2	MK	Secreted Signaling	PMID: 28356350
831	epithelial2	fibroblast	MDK	SDC2	0.0286296	0	MDK_SDC2	MDK - SDC2	MK	Secreted Signaling	PMID: 28356350
832	endothelial	fibroblast	MDK	SDC2	0.00716086	0	MDK_SDC2	MDK - SDC2	MK	Secreted Signaling	PMID: 28356350
833	epithelial1	fibroblast	MDK	SDC2	0.00326742	0	MDK_SDC2	MDK - SDC2	MK	Secreted Signaling	PMID: 28356350
834	secreted cell	fibroblast	MDK	SDC2	0.00601895	0	MDK_SDC2	MDK - SDC2	MK	Secreted Signaling	PMID: 28356350
835	fibroblast	epithelial2	MDK	SDC4	0.00752067	0	MDK_SDC4	MDK - SDC4	MK	Secreted Signaling	PMID: 28356350
836	epithelial2	epithelial2	MDK	SDC4	0.0149268	0	MDK_SDC4	MDK - SDC4	MK	Secreted Signaling	PMID: 28356350
837	endothelial	epithelial2	MDK	SDC4	0.00369443	0	MDK_SDC4	MDK - SDC4	MK	Secreted Signaling	PMID: 28356350
838	epithelial1	epithelial2	MDK	SDC4	0.00168253	0	MDK_SDC4	MDK - SDC4	MK	Secreted Signaling	PMID: 28356350
839	secreted cell	epithelial2	MDK	SDC4	0.00310357	0	MDK_SDC4	MDK - SDC4	MK	Secreted Signaling	PMID: 28356350
840	fibroblast	epithelial1	MDK	SDC4	0.0063482	0	MDK_SDC4	MDK - SDC4	MK	Secreted Signaling	PMID: 28356350
841	epithelial2	epithelial1	MDK	SDC4	0.0126144	0	MDK_SDC4	MDK - SDC4	MK	Secreted Signaling	PMID: 28356350
842	endothelial	epithelial1	MDK	SDC4	0.0031166	0	MDK_SDC4	MDK - SDC4	MK	Secreted Signaling	PMID: 28356350
843	epithelial1	epithelial1	MDK	SDC4	0.00141893	0	MDK_SDC4	MDK - SDC4	MK	Secreted Signaling	PMID: 28356350
844	secreted cell	epithelial1	MDK	SDC4	0.00261791	0	MDK_SDC4	MDK - SDC4	MK	Secreted Signaling	PMID: 28356350
845	fibroblast	DC1	MDK	SDC4	0.00308069	0	MDK_SDC4	MDK - SDC4	MK	Secreted Signaling	PMID: 28356350
846	epithelial2	DC1	MDK	SDC4	0.00614154	0	MDK_SDC4	MDK - SDC4	MK	Secreted Signaling	PMID: 28356350
847	endothelial	DC1	MDK	SDC4	0.00150992	0	MDK_SDC4	MDK - SDC4	MK	Secreted Signaling	PMID: 28356350
848	epithelial1	DC1	MDK	SDC4	0.000686831	0	MDK_SDC4	MDK - SDC4	MK	Secreted Signaling	PMID: 28356350
849	secreted cell	DC1	MDK	SDC4	0.00126799	0	MDK_SDC4	MDK - SDC4	MK	Secreted Signaling	PMID: 28356350
850	fibroblast	epithelial2	MDK	PTPRZ1	0.00184466	0	MDK_PTPRZ1	MDK - PTPRZ1	MK	Secreted Signaling	PMID: 28356350
851	epithelial2	epithelial2	MDK	PTPRZ1	0.00368198	0	MDK_PTPRZ1	MDK - PTPRZ1	MK	Secreted Signaling	PMID: 28356350
852	endothelial	epithelial2	MDK	PTPRZ1	0.000903539	0	MDK_PTPRZ1	MDK - PTPRZ1	MK	Secreted Signaling	PMID: 28356350
853	epithelial1	epithelial2	MDK	PTPRZ1	0.000410866	0	MDK_PTPRZ1	MDK - PTPRZ1	MK	Secreted Signaling	PMID: 28356350
854	secreted cell	epithelial2	MDK	PTPRZ1	0.000758693	0	MDK_PTPRZ1	MDK - PTPRZ1	MK	Secreted Signaling	PMID: 28356350
855	fibroblast	EFFT	MDK	ITGA4_ITGB1	0.00685604	0	MDK_ITGA4_ITGB1	MDK - (ITGA4+ITGB1)	MK	Secreted Signaling	PMID: 28356350
856	epithelial2	EFFT	MDK	ITGA4_ITGB1	0.0136167	0	MDK_ITGA4_ITGB1	MDK - (ITGA4+ITGB1)	MK	Secreted Signaling	PMID: 28356350
857	endothelial	EFFT	MDK	ITGA4_ITGB1	0.0033668	0	MDK_ITGA4_ITGB1	MDK - (ITGA4+ITGB1)	MK	Secreted Signaling	PMID: 28356350
858	epithelial1	EFFT	MDK	ITGA4_ITGB1	0.00153304	0	MDK_ITGA4_ITGB1	MDK - (ITGA4+ITGB1)	MK	Secreted Signaling	PMID: 28356350
859	secreted cell	EFFT	MDK	ITGA4_ITGB1	0.00282818	0	MDK_ITGA4_ITGB1	MDK - (ITGA4+ITGB1)	MK	Secreted Signaling	PMID: 28356350
860	fibroblast	CD4 Tex	MDK	ITGA4_ITGB1	0.012471	0	MDK_ITGA4_ITGB1	MDK - (ITGA4+ITGB1)	MK	Secreted Signaling	PMID: 28356350
861	epithelial2	CD4 Tex	MDK	ITGA4_ITGB1	0.0246311	0	MDK_ITGA4_ITGB1	MDK - (ITGA4+ITGB1)	MK	Secreted Signaling	PMID: 28356350
862	endothelial	CD4 Tex	MDK	ITGA4_ITGB1	0.00614181	0	MDK_ITGA4_ITGB1	MDK - (ITGA4+ITGB1)	MK	Secreted Signaling	PMID: 28356350
863	epithelial1	CD4 Tex	MDK	ITGA4_ITGB1	0.00280087	0	MDK_ITGA4_ITGB1	MDK - (ITGA4+ITGB1)	MK	Secreted Signaling	PMID: 28356350
864	secreted cell	CD4 Tex	MDK	ITGA4_ITGB1	0.00516155	0	MDK_ITGA4_ITGB1	MDK - (ITGA4+ITGB1)	MK	Secreted Signaling	PMID: 28356350
865	fibroblast	NKT	MDK	ITGA4_ITGB1	0.0125557	0	MDK_ITGA4_ITGB1	MDK - (ITGA4+ITGB1)	MK	Secreted Signaling	PMID: 28356350
866	epithelial2	NKT	MDK	ITGA4_ITGB1	0.0247964	0	MDK_ITGA4_ITGB1	MDK - (ITGA4+ITGB1)	MK	Secreted Signaling	PMID: 28356350
867	endothelial	NKT	MDK	ITGA4_ITGB1	0.00618379	0	MDK_ITGA4_ITGB1	MDK - (ITGA4+ITGB1)	MK	Secreted Signaling	PMID: 28356350
868	epithelial1	NKT	MDK	ITGA4_ITGB1	0.00282008	0	MDK_ITGA4_ITGB1	MDK - (ITGA4+ITGB1)	MK	Secreted Signaling	PMID: 28356350
869	secreted cell	NKT	MDK	ITGA4_ITGB1	0.00519687	0	MDK_ITGA4_ITGB1	MDK - (ITGA4+ITGB1)	MK	Secreted Signaling	PMID: 28356350
870	fibroblast	T-Tex	MDK	ITGA4_ITGB1	0.0122582	0	MDK_ITGA4_ITGB1	MDK - (ITGA4+ITGB1)	MK	Secreted Signaling	PMID: 28356350
871	epithelial2	T-Tex	MDK	ITGA4_ITGB1	0.024216	0	MDK_ITGA4_ITGB1	MDK - (ITGA4+ITGB1)	MK	Secreted Signaling	PMID: 28356350
872	endothelial	T-Tex	MDK	ITGA4_ITGB1	0.00603636	0	MDK_ITGA4_ITGB1	MDK - (ITGA4+ITGB1)	MK	Secreted Signaling	PMID: 28356350
873	epithelial1	T-Tex	MDK	ITGA4_ITGB1	0.00275263	0	MDK_ITGA4_ITGB1	MDK - (ITGA4+ITGB1)	MK	Secreted Signaling	PMID: 28356350
874	secreted cell	T-Tex	MDK	ITGA4_ITGB1	0.00507285	0	MDK_ITGA4_ITGB1	MDK - (ITGA4+ITGB1)	MK	Secreted Signaling	PMID: 28356350
875	fibroblast	macrophage	MDK	ITGA4_ITGB1	0.00523711	0	MDK_ITGA4_ITGB1	MDK - (ITGA4+ITGB1)	MK	Secreted Signaling	PMID: 28356350
876	epithelial2	macrophage	MDK	ITGA4_ITGB1	0.0104181	0	MDK_ITGA4_ITGB1	MDK - (ITGA4+ITGB1)	MK	Secreted Signaling	PMID: 28356350
877	endothelial	macrophage	MDK	ITGA4_ITGB1	0.00256966	0	MDK_ITGA4_ITGB1	MDK - (ITGA4+ITGB1)	MK	Secreted Signaling	PMID: 28356350
878	epithelial1	macrophage	MDK	ITGA4_ITGB1	0.00116956	0	MDK_ITGA4_ITGB1	MDK - (ITGA4+ITGB1)	MK	Secreted Signaling	PMID: 28356350
879	secreted cell	macrophage	MDK	ITGA4_ITGB1	0.00215829	0	MDK_ITGA4_ITGB1	MDK - (ITGA4+ITGB1)	MK	Secreted Signaling	PMID: 28356350
880	fibroblast	P-Tex1	MDK	ITGA4_ITGB1	0.0148717	0	MDK_ITGA4_ITGB1	MDK - (ITGA4+ITGB1)	MK	Secreted Signaling	PMID: 28356350
881	epithelial2	P-Tex1	MDK	ITGA4_ITGB1	0.0293033	0	MDK_ITGA4_ITGB1	MDK - (ITGA4+ITGB1)	MK	Secreted Signaling	PMID: 28356350
882	endothelial	P-Tex1	MDK	ITGA4_ITGB1	0.00733318	0	MDK_ITGA4_ITGB1	MDK - (ITGA4+ITGB1)	MK	Secreted Signaling	PMID: 28356350
883	epithelial1	P-Tex1	MDK	ITGA4_ITGB1	0.00334636	0	MDK_ITGA4_ITGB1	MDK - (ITGA4+ITGB1)	MK	Secreted Signaling	PMID: 28356350
884	secreted cell	P-Tex1	MDK	ITGA4_ITGB1	0.00616396	0	MDK_ITGA4_ITGB1	MDK - (ITGA4+ITGB1)	MK	Secreted Signaling	PMID: 28356350
885	fibroblast	DC2	MDK	ITGA4_ITGB1	0.00580037	0	MDK_ITGA4_ITGB1	MDK - (ITGA4+ITGB1)	MK	Secreted Signaling	PMID: 28356350
886	epithelial2	DC2	MDK	ITGA4_ITGB1	0.0115321	0	MDK_ITGA4_ITGB1	MDK - (ITGA4+ITGB1)	MK	Secreted Signaling	PMID: 28356350
887	endothelial	DC2	MDK	ITGA4_ITGB1	0.00284685	0	MDK_ITGA4_ITGB1	MDK - (ITGA4+ITGB1)	MK	Secreted Signaling	PMID: 28356350
888	epithelial1	DC2	MDK	ITGA4_ITGB1	0.00129592	0	MDK_ITGA4_ITGB1	MDK - (ITGA4+ITGB1)	MK	Secreted Signaling	PMID: 28356350
889	secreted cell	DC2	MDK	ITGA4_ITGB1	0.00239122	0	MDK_ITGA4_ITGB1	MDK - (ITGA4+ITGB1)	MK	Secreted Signaling	PMID: 28356350
890	fibroblast	P-Tex2	MDK	ITGA4_ITGB1	0.00998765	0	MDK_ITGA4_ITGB1	MDK - (ITGA4+ITGB1)	MK	Secreted Signaling	PMID: 28356350
891	epithelial2	P-Tex2	MDK	ITGA4_ITGB1	0.0197748	0	MDK_ITGA4_ITGB1	MDK - (ITGA4+ITGB1)	MK	Secreted Signaling	PMID: 28356350
892	endothelial	P-Tex2	MDK	ITGA4_ITGB1	0.00491252	0	MDK_ITGA4_ITGB1	MDK - (ITGA4+ITGB1)	MK	Secreted Signaling	PMID: 28356350
893	epithelial1	P-Tex2	MDK	ITGA4_ITGB1	0.00223877	0	MDK_ITGA4_ITGB1	MDK - (ITGA4+ITGB1)	MK	Secreted Signaling	PMID: 28356350
894	secreted cell	P-Tex2	MDK	ITGA4_ITGB1	0.00412765	0	MDK_ITGA4_ITGB1	MDK - (ITGA4+ITGB1)	MK	Secreted Signaling	PMID: 28356350
895	fibroblast	DC1	MDK	ITGA4_ITGB1	0.0122863	0	MDK_ITGA4_ITGB1	MDK - (ITGA4+ITGB1)	MK	Secreted Signaling	PMID: 28356350
896	epithelial2	DC1	MDK	ITGA4_ITGB1	0.0242708	0	MDK_ITGA4_ITGB1	MDK - (ITGA4+ITGB1)	MK	Secreted Signaling	PMID: 28356350
897	endothelial	DC1	MDK	ITGA4_ITGB1	0.00605028	0	MDK_ITGA4_ITGB1	MDK - (ITGA4+ITGB1)	MK	Secreted Signaling	PMID: 28356350
898	epithelial1	DC1	MDK	ITGA4_ITGB1	0.00275899	0	MDK_ITGA4_ITGB1	MDK - (ITGA4+ITGB1)	MK	Secreted Signaling	PMID: 28356350
899	secreted cell	DC1	MDK	ITGA4_ITGB1	0.00508456	0	MDK_ITGA4_ITGB1	MDK - (ITGA4+ITGB1)	MK	Secreted Signaling	PMID: 28356350
900	fibroblast	epithelial2	MDK	ITGA6_ITGB1	0.0176864	0	MDK_ITGA6_ITGB1	MDK - (ITGA6+ITGB1)	MK	Secreted Signaling	PMID: 28356350
901	epithelial2	epithelial2	MDK	ITGA6_ITGB1	0.0347529	0	MDK_ITGA6_ITGB1	MDK - (ITGA6+ITGB1)	MK	Secreted Signaling	PMID: 28356350
902	endothelial	epithelial2	MDK	ITGA6_ITGB1	0.00873372	0	MDK_ITGA6_ITGB1	MDK - (ITGA6+ITGB1)	MK	Secreted Signaling	PMID: 28356350
903	epithelial1	epithelial2	MDK	ITGA6_ITGB1	0.00398853	0	MDK_ITGA6_ITGB1	MDK - (ITGA6+ITGB1)	MK	Secreted Signaling	PMID: 28356350
904	secreted cell	epithelial2	MDK	ITGA6_ITGB1	0.00734285	0	MDK_ITGA6_ITGB1	MDK - (ITGA6+ITGB1)	MK	Secreted Signaling	PMID: 28356350
905	fibroblast	endothelial	MDK	ITGA6_ITGB1	0.015755	0	MDK_ITGA6_ITGB1	MDK - (ITGA6+ITGB1)	MK	Secreted Signaling	PMID: 28356350
906	epithelial2	endothelial	MDK	ITGA6_ITGB1	0.0310167	0	MDK_ITGA6_ITGB1	MDK - (ITGA6+ITGB1)	MK	Secreted Signaling	PMID: 28356350
907	endothelial	endothelial	MDK	ITGA6_ITGB1	0.00777225	0	MDK_ITGA6_ITGB1	MDK - (ITGA6+ITGB1)	MK	Secreted Signaling	PMID: 28356350
908	epithelial1	endothelial	MDK	ITGA6_ITGB1	0.00354757	0	MDK_ITGA6_ITGB1	MDK - (ITGA6+ITGB1)	MK	Secreted Signaling	PMID: 28356350
909	secreted cell	endothelial	MDK	ITGA6_ITGB1	0.00653349	0	MDK_ITGA6_ITGB1	MDK - (ITGA6+ITGB1)	MK	Secreted Signaling	PMID: 28356350
910	fibroblast	epithelial1	MDK	ITGA6_ITGB1	0.00793295	0	MDK_ITGA6_ITGB1	MDK - (ITGA6+ITGB1)	MK	Secreted Signaling	PMID: 28356350
911	epithelial2	epithelial1	MDK	ITGA6_ITGB1	0.0157387	0	MDK_ITGA6_ITGB1	MDK - (ITGA6+ITGB1)	MK	Secreted Signaling	PMID: 28356350
912	endothelial	epithelial1	MDK	ITGA6_ITGB1	0.00389779	0	MDK_ITGA6_ITGB1	MDK - (ITGA6+ITGB1)	MK	Secreted Signaling	PMID: 28356350
913	epithelial1	epithelial1	MDK	ITGA6_ITGB1	0.00177534	0	MDK_ITGA6_ITGB1	MDK - (ITGA6+ITGB1)	MK	Secreted Signaling	PMID: 28356350
914	secreted cell	epithelial1	MDK	ITGA6_ITGB1	0.00327451	0	MDK_ITGA6_ITGB1	MDK - (ITGA6+ITGB1)	MK	Secreted Signaling	PMID: 28356350
915	fibroblast	fibroblast	MDK	LRP1	0.0132006	0	MDK_LRP1	MDK - LRP1	MK	Secreted Signaling	PMID: 28356350
916	epithelial2	fibroblast	MDK	LRP1	0.0260533	0	MDK_LRP1	MDK - LRP1	MK	Secreted Signaling	PMID: 28356350
917	endothelial	fibroblast	MDK	LRP1	0.00650355	0	MDK_LRP1	MDK - LRP1	MK	Secreted Signaling	PMID: 28356350
918	epithelial1	fibroblast	MDK	LRP1	0.00296642	0	MDK_LRP1	MDK - LRP1	MK	Secreted Signaling	PMID: 28356350
919	secreted cell	fibroblast	MDK	LRP1	0.00546588	0	MDK_LRP1	MDK - LRP1	MK	Secreted Signaling	PMID: 28356350
920	fibroblast	DN	MDK	NCL	0.00971974	0	MDK_NCL	MDK - NCL	MK	Secreted Signaling	PMID: 28356350
921	epithelial2	DN	MDK	NCL	0.0192495	0	MDK_NCL	MDK - NCL	MK	Secreted Signaling	PMID: 28356350
922	endothelial	DN	MDK	NCL	0.00478009	0	MDK_NCL	MDK - NCL	MK	Secreted Signaling	PMID: 28356350
923	epithelial1	DN	MDK	NCL	0.00217826	0	MDK_NCL	MDK - NCL	MK	Secreted Signaling	PMID: 28356350
924	secreted cell	DN	MDK	NCL	0.00401629	0	MDK_NCL	MDK - NCL	MK	Secreted Signaling	PMID: 28356350
925	fibroblast	EFFT	MDK	NCL	0.0239189	0	MDK_NCL	MDK - NCL	MK	Secreted Signaling	PMID: 28356350
926	epithelial2	EFFT	MDK	NCL	0.0467135	0	MDK_NCL	MDK - NCL	MK	Secreted Signaling	PMID: 28356350
927	endothelial	EFFT	MDK	NCL	0.0118495	0	MDK_NCL	MDK - NCL	MK	Secreted Signaling	PMID: 28356350
928	epithelial1	EFFT	MDK	NCL	0.00542069	0	MDK_NCL	MDK - NCL	MK	Secreted Signaling	PMID: 28356350
929	secreted cell	EFFT	MDK	NCL	0.00996738	0	MDK_NCL	MDK - NCL	MK	Secreted Signaling	PMID: 28356350
930	fibroblast	CD4 Tex	MDK	NCL	0.0306132	0	MDK_NCL	MDK - NCL	MK	Secreted Signaling	PMID: 28356350
931	epithelial2	CD4 Tex	MDK	NCL	0.0593994	0	MDK_NCL	MDK - NCL	MK	Secreted Signaling	PMID: 28356350
932	endothelial	CD4 Tex	MDK	NCL	0.0152185	0	MDK_NCL	MDK - NCL	MK	Secreted Signaling	PMID: 28356350
933	epithelial1	CD4 Tex	MDK	NCL	0.00697481	0	MDK_NCL	MDK - NCL	MK	Secreted Signaling	PMID: 28356350
934	secreted cell	CD4 Tex	MDK	NCL	0.0128083	0	MDK_NCL	MDK - NCL	MK	Secreted Signaling	PMID: 28356350
935	fibroblast	NKT	MDK	NCL	0.024147	0	MDK_NCL	MDK - NCL	MK	Secreted Signaling	PMID: 28356350
936	epithelial2	NKT	MDK	NCL	0.0471485	0	MDK_NCL	MDK - NCL	MK	Secreted Signaling	PMID: 28356350
937	endothelial	NKT	MDK	NCL	0.0119639	0	MDK_NCL	MDK - NCL	MK	Secreted Signaling	PMID: 28356350
938	epithelial1	NKT	MDK	NCL	0.00547336	0	MDK_NCL	MDK - NCL	MK	Secreted Signaling	PMID: 28356350
939	secreted cell	NKT	MDK	NCL	0.0100638	0	MDK_NCL	MDK - NCL	MK	Secreted Signaling	PMID: 28356350
940	fibroblast	T-Tex	MDK	NCL	0.0250032	0	MDK_NCL	MDK - NCL	MK	Secreted Signaling	PMID: 28356350
941	epithelial2	T-Tex	MDK	NCL	0.0487795	0	MDK_NCL	MDK - NCL	MK	Secreted Signaling	PMID: 28356350
942	endothelial	T-Tex	MDK	NCL	0.0123936	0	MDK_NCL	MDK - NCL	MK	Secreted Signaling	PMID: 28356350
943	epithelial1	T-Tex	MDK	NCL	0.00567129	0	MDK_NCL	MDK - NCL	MK	Secreted Signaling	PMID: 28356350
944	secreted cell	T-Tex	MDK	NCL	0.010426	0	MDK_NCL	MDK - NCL	MK	Secreted Signaling	PMID: 28356350
945	fibroblast	fibroblast	MDK	NCL	0.0212211	0	MDK_NCL	MDK - NCL	MK	Secreted Signaling	PMID: 28356350
946	epithelial2	fibroblast	MDK	NCL	0.0415543	0	MDK_NCL	MDK - NCL	MK	Secreted Signaling	PMID: 28356350
947	endothelial	fibroblast	MDK	NCL	0.0104983	0	MDK_NCL	MDK - NCL	MK	Secreted Signaling	PMID: 28356350
948	epithelial1	fibroblast	MDK	NCL	0.00479904	0	MDK_NCL	MDK - NCL	MK	Secreted Signaling	PMID: 28356350
949	secreted cell	fibroblast	MDK	NCL	0.00882894	0	MDK_NCL	MDK - NCL	MK	Secreted Signaling	PMID: 28356350
950	fibroblast	macrophage	MDK	NCL	0.0161469	0	MDK_NCL	MDK - NCL	MK	Secreted Signaling	PMID: 28356350
951	epithelial2	macrophage	MDK	NCL	0.031776	0	MDK_NCL	MDK - NCL	MK	Secreted Signaling	PMID: 28356350
952	endothelial	macrophage	MDK	NCL	0.00796719	0	MDK_NCL	MDK - NCL	MK	Secreted Signaling	PMID: 28356350
953	epithelial1	macrophage	MDK	NCL	0.00363694	0	MDK_NCL	MDK - NCL	MK	Secreted Signaling	PMID: 28356350
954	secreted cell	macrophage	MDK	NCL	0.00669756	0	MDK_NCL	MDK - NCL	MK	Secreted Signaling	PMID: 28356350
955	fibroblast	P-Tex1	MDK	NCL	0.0344531	0	MDK_NCL	MDK - NCL	MK	Secreted Signaling	PMID: 28356350
956	epithelial2	P-Tex1	MDK	NCL	0.0666018	0	MDK_NCL	MDK - NCL	MK	Secreted Signaling	PMID: 28356350
957	endothelial	P-Tex1	MDK	NCL	0.0171616	0	MDK_NCL	MDK - NCL	MK	Secreted Signaling	PMID: 28356350
958	epithelial1	P-Tex1	MDK	NCL	0.00787374	0	MDK_NCL	MDK - NCL	MK	Secreted Signaling	PMID: 28356350
959	secreted cell	P-Tex1	MDK	NCL	0.0144481	0	MDK_NCL	MDK - NCL	MK	Secreted Signaling	PMID: 28356350
960	fibroblast	B cell	MDK	NCL	0.00861217	0	MDK_NCL	MDK - NCL	MK	Secreted Signaling	PMID: 28356350
961	epithelial2	B cell	MDK	NCL	0.0170747	0	MDK_NCL	MDK - NCL	MK	Secreted Signaling	PMID: 28356350
962	endothelial	B cell	MDK	NCL	0.00423299	0	MDK_NCL	MDK - NCL	MK	Secreted Signaling	PMID: 28356350
963	epithelial1	B cell	MDK	NCL	0.00192837	0	MDK_NCL	MDK - NCL	MK	Secreted Signaling	PMID: 28356350
964	secreted cell	B cell	MDK	NCL	0.0035563	0	MDK_NCL	MDK - NCL	MK	Secreted Signaling	PMID: 28356350
965	fibroblast	Treg	MDK	NCL	0.0241522	0	MDK_NCL	MDK - NCL	MK	Secreted Signaling	PMID: 28356350
966	epithelial2	Treg	MDK	NCL	0.0471584	0	MDK_NCL	MDK - NCL	MK	Secreted Signaling	PMID: 28356350
967	endothelial	Treg	MDK	NCL	0.0119665	0	MDK_NCL	MDK - NCL	MK	Secreted Signaling	PMID: 28356350
968	epithelial1	Treg	MDK	NCL	0.00547457	0	MDK_NCL	MDK - NCL	MK	Secreted Signaling	PMID: 28356350
969	secreted cell	Treg	MDK	NCL	0.010066	0	MDK_NCL	MDK - NCL	MK	Secreted Signaling	PMID: 28356350
970	fibroblast	epithelial2	MDK	NCL	0.0364545	0	MDK_NCL	MDK - NCL	MK	Secreted Signaling	PMID: 28356350
971	epithelial2	epithelial2	MDK	NCL	0.0703348	0	MDK_NCL	MDK - NCL	MK	Secreted Signaling	PMID: 28356350
972	endothelial	epithelial2	MDK	NCL	0.0181774	0	MDK_NCL	MDK - NCL	MK	Secreted Signaling	PMID: 28356350
973	epithelial1	epithelial2	MDK	NCL	0.00834449	0	MDK_NCL	MDK - NCL	MK	Secreted Signaling	PMID: 28356350
974	secreted cell	epithelial2	MDK	NCL	0.0153058	0	MDK_NCL	MDK - NCL	MK	Secreted Signaling	PMID: 28356350
975	fibroblast	plasma B	MDK	NCL	0.00384763	0	MDK_NCL	MDK - NCL	MK	Secreted Signaling	PMID: 28356350
976	epithelial2	plasma B	MDK	NCL	0.00766462	0	MDK_NCL	MDK - NCL	MK	Secreted Signaling	PMID: 28356350
977	endothelial	plasma B	MDK	NCL	0.00188655	0	MDK_NCL	MDK - NCL	MK	Secreted Signaling	PMID: 28356350
978	epithelial1	plasma B	MDK	NCL	0.000858331	0	MDK_NCL	MDK - NCL	MK	Secreted Signaling	PMID: 28356350
979	secreted cell	plasma B	MDK	NCL	0.00158437	0	MDK_NCL	MDK - NCL	MK	Secreted Signaling	PMID: 28356350
980	fibroblast	endothelial	MDK	NCL	0.0087626	0	MDK_NCL	MDK - NCL	MK	Secreted Signaling	PMID: 28356350
981	epithelial2	endothelial	MDK	NCL	0.0173704	0	MDK_NCL	MDK - NCL	MK	Secreted Signaling	PMID: 28356350
982	endothelial	endothelial	MDK	NCL	0.00430726	0	MDK_NCL	MDK - NCL	MK	Secreted Signaling	PMID: 28356350
983	epithelial1	endothelial	MDK	NCL	0.00196229	0	MDK_NCL	MDK - NCL	MK	Secreted Signaling	PMID: 28356350
984	secreted cell	endothelial	MDK	NCL	0.00361874	0	MDK_NCL	MDK - NCL	MK	Secreted Signaling	PMID: 28356350
985	fibroblast	epithelial1	MDK	NCL	0.0197304	0	MDK_NCL	MDK - NCL	MK	Secreted Signaling	PMID: 28356350
986	epithelial2	epithelial1	MDK	NCL	0.0386916	0	MDK_NCL	MDK - NCL	MK	Secreted Signaling	PMID: 28356350
987	endothelial	epithelial1	MDK	NCL	0.00975334	0	MDK_NCL	MDK - NCL	MK	Secreted Signaling	PMID: 28356350
988	epithelial1	epithelial1	MDK	NCL	0.00445666	0	MDK_NCL	MDK - NCL	MK	Secreted Signaling	PMID: 28356350
989	secreted cell	epithelial1	MDK	NCL	0.00820143	0	MDK_NCL	MDK - NCL	MK	Secreted Signaling	PMID: 28356350
990	fibroblast	DC2	MDK	NCL	0.0192833	0	MDK_NCL	MDK - NCL	MK	Secreted Signaling	PMID: 28356350
991	epithelial2	DC2	MDK	NCL	0.0378315	0	MDK_NCL	MDK - NCL	MK	Secreted Signaling	PMID: 28356350
992	endothelial	DC2	MDK	NCL	0.00953014	0	MDK_NCL	MDK - NCL	MK	Secreted Signaling	PMID: 28356350
993	epithelial1	DC2	MDK	NCL	0.00435414	0	MDK_NCL	MDK - NCL	MK	Secreted Signaling	PMID: 28356350
994	secreted cell	DC2	MDK	NCL	0.00801346	0	MDK_NCL	MDK - NCL	MK	Secreted Signaling	PMID: 28356350
995	fibroblast	secreted cell	MDK	NCL	0.0044248	0	MDK_NCL	MDK - NCL	MK	Secreted Signaling	PMID: 28356350
996	epithelial2	secreted cell	MDK	NCL	0.00880931	0	MDK_NCL	MDK - NCL	MK	Secreted Signaling	PMID: 28356350
997	endothelial	secreted cell	MDK	NCL	0.00217019	0	MDK_NCL	MDK - NCL	MK	Secreted Signaling	PMID: 28356350
998	epithelial1	secreted cell	MDK	NCL	0.000987531	0	MDK_NCL	MDK - NCL	MK	Secreted Signaling	PMID: 28356350
999	secreted cell	secreted cell	MDK	NCL	0.00182265	0	MDK_NCL	MDK - NCL	MK	Secreted Signaling	PMID: 28356350
1000	fibroblast	P-Tex2	MDK	NCL	0.0328432	0	MDK_NCL	MDK - NCL	MK	Secreted Signaling	PMID: 28356350
1001	epithelial2	P-Tex2	MDK	NCL	0.0635887	0	MDK_NCL	MDK - NCL	MK	Secreted Signaling	PMID: 28356350
1002	endothelial	P-Tex2	MDK	NCL	0.016346	0	MDK_NCL	MDK - NCL	MK	Secreted Signaling	PMID: 28356350
1003	epithelial1	P-Tex2	MDK	NCL	0.0074962	0	MDK_NCL	MDK - NCL	MK	Secreted Signaling	PMID: 28356350
1004	secreted cell	P-Tex2	MDK	NCL	0.0137597	0	MDK_NCL	MDK - NCL	MK	Secreted Signaling	PMID: 28356350
1005	fibroblast	plasma DC	MDK	NCL	0.0271194	0	MDK_NCL	MDK - NCL	MK	Secreted Signaling	PMID: 28356350
1006	epithelial2	plasma DC	MDK	NCL	0.0527992	0	MDK_NCL	MDK - NCL	MK	Secreted Signaling	PMID: 28356350
1007	endothelial	plasma DC	MDK	NCL	0.0134573	0	MDK_NCL	MDK - NCL	MK	Secreted Signaling	PMID: 28356350
1008	epithelial1	plasma DC	MDK	NCL	0.00616164	0	MDK_NCL	MDK - NCL	MK	Secreted Signaling	PMID: 28356350
1009	secreted cell	plasma DC	MDK	NCL	0.0113227	0	MDK_NCL	MDK - NCL	MK	Secreted Signaling	PMID: 28356350
1010	fibroblast	DC1	MDK	NCL	0.0205899	0	MDK_NCL	MDK - NCL	MK	Secreted Signaling	PMID: 28356350
1011	epithelial2	DC1	MDK	NCL	0.0403431	0	MDK_NCL	MDK - NCL	MK	Secreted Signaling	PMID: 28356350
1012	endothelial	DC1	MDK	NCL	0.0101827	0	MDK_NCL	MDK - NCL	MK	Secreted Signaling	PMID: 28356350
1013	epithelial1	DC1	MDK	NCL	0.00465396	0	MDK_NCL	MDK - NCL	MK	Secreted Signaling	PMID: 28356350
1014	secreted cell	DC1	MDK	NCL	0.00856309	0	MDK_NCL	MDK - NCL	MK	Secreted Signaling	PMID: 28356350
1015	fibroblast	mast cell	MDK	NCL	0.0238855	0	MDK_NCL	MDK - NCL	MK	Secreted Signaling	PMID: 28356350
1016	epithelial2	mast cell	MDK	NCL	0.0466498	0	MDK_NCL	MDK - NCL	MK	Secreted Signaling	PMID: 28356350
1017	endothelial	mast cell	MDK	NCL	0.0118327	0	MDK_NCL	MDK - NCL	MK	Secreted Signaling	PMID: 28356350
1018	epithelial1	mast cell	MDK	NCL	0.00541297	0	MDK_NCL	MDK - NCL	MK	Secreted Signaling	PMID: 28356350
1019	secreted cell	mast cell	MDK	NCL	0.00995326	0	MDK_NCL	MDK - NCL	MK	Secreted Signaling	PMID: 28356350
1020	fibroblast	epithelial2	PTN	PTPRZ1	0.000461153	0	PTN_PTPRZ1	PTN - PTPRZ1	PTN	Secreted Signaling	PMID: 28356350; PMID: 25620911
1021	epithelial2	epithelial2	PTN	PTPRZ1	0.00205583	0	PTN_PTPRZ1	PTN - PTPRZ1	PTN	Secreted Signaling	PMID: 28356350; PMID: 25620911
1022	fibroblast	fibroblast	PTN	SDC1	0.000654901	0	PTN_SDC1	PTN - SDC1	PTN	Secreted Signaling	PMID: 28356350; PMID: 25620911
1023	epithelial2	fibroblast	PTN	SDC1	0.00291761	0	PTN_SDC1	PTN - SDC1	PTN	Secreted Signaling	PMID: 28356350; PMID: 25620911
1024	fibroblast	epithelial2	PTN	SDC1	0.00302343	0	PTN_SDC1	PTN - SDC1	PTN	Secreted Signaling	PMID: 28356350; PMID: 25620911
1025	epithelial2	epithelial2	PTN	SDC1	0.0133601	0	PTN_SDC1	PTN - SDC1	PTN	Secreted Signaling	PMID: 28356350; PMID: 25620911
1026	fibroblast	plasma B	PTN	SDC1	0.00113177	0	PTN_SDC1	PTN - SDC1	PTN	Secreted Signaling	PMID: 28356350; PMID: 25620911
1027	epithelial2	plasma B	PTN	SDC1	0.00503379	0	PTN_SDC1	PTN - SDC1	PTN	Secreted Signaling	PMID: 28356350; PMID: 25620911
1028	fibroblast	epithelial1	PTN	SDC1	0.00204678	0	PTN_SDC1	PTN - SDC1	PTN	Secreted Signaling	PMID: 28356350; PMID: 25620911
1029	epithelial2	epithelial1	PTN	SDC1	0.00907481	0	PTN_SDC1	PTN - SDC1	PTN	Secreted Signaling	PMID: 28356350; PMID: 25620911
1030	fibroblast	fibroblast	PTN	SDC2	0.00366604	0	PTN_SDC2	PTN - SDC2	PTN	Secreted Signaling	PMID: 28356350; PMID: 25620911
1031	epithelial2	fibroblast	PTN	SDC2	0.0161641	0	PTN_SDC2	PTN - SDC2	PTN	Secreted Signaling	PMID: 28356350; PMID: 25620911
1032	fibroblast	epithelial2	PTN	SDC4	0.00188817	0	PTN_SDC4	PTN - SDC4	PTN	Secreted Signaling	PMID: 28356350; PMID: 25620911
1033	epithelial2	epithelial2	PTN	SDC4	0.00837615	0	PTN_SDC4	PTN - SDC4	PTN	Secreted Signaling	PMID: 28356350; PMID: 25620911
1034	fibroblast	epithelial1	PTN	SDC4	0.00159239	0	PTN_SDC4	PTN - SDC4	PTN	Secreted Signaling	PMID: 28356350; PMID: 25620911
1035	epithelial2	epithelial1	PTN	SDC4	0.00707126	0	PTN_SDC4	PTN - SDC4	PTN	Secreted Signaling	PMID: 28356350; PMID: 25620911
1036	fibroblast	DC1	PTN	SDC4	0.000770868	0	PTN_SDC4	PTN - SDC4	PTN	Secreted Signaling	PMID: 28356350; PMID: 25620911
1037	epithelial2	DC1	PTN	SDC4	0.00343287	0	PTN_SDC4	PTN - SDC4	PTN	Secreted Signaling	PMID: 28356350; PMID: 25620911
1038	fibroblast	DN	PTN	NCL	0.00244433	0	PTN_NCL	PTN - NCL	PTN	Secreted Signaling	PMID: 28356350; PMID: 25620911
1039	epithelial2	DN	PTN	NCL	0.0108226	0	PTN_NCL	PTN - NCL	PTN	Secreted Signaling	PMID: 28356350; PMID: 25620911
1040	fibroblast	EFFT	PTN	NCL	0.0060804	0	PTN_NCL	PTN - NCL	PTN	Secreted Signaling	PMID: 28356350; PMID: 25620911
1041	epithelial2	EFFT	PTN	NCL	0.0265897	0	PTN_NCL	PTN - NCL	PTN	Secreted Signaling	PMID: 28356350; PMID: 25620911
1042	fibroblast	CD4 Tex	PTN	NCL	0.00782219	0	PTN_NCL	PTN - NCL	PTN	Secreted Signaling	PMID: 28356350; PMID: 25620911
1043	epithelial2	CD4 Tex	PTN	NCL	0.0340055	0	PTN_NCL	PTN - NCL	PTN	Secreted Signaling	PMID: 28356350; PMID: 25620911
1044	fibroblast	NKT	PTN	NCL	0.00613945	0	PTN_NCL	PTN - NCL	PTN	Secreted Signaling	PMID: 28356350; PMID: 25620911
1045	epithelial2	NKT	PTN	NCL	0.0268425	0	PTN_NCL	PTN - NCL	PTN	Secreted Signaling	PMID: 28356350; PMID: 25620911
1046	fibroblast	T-Tex	PTN	NCL	0.00636131	0	PTN_NCL	PTN - NCL	PTN	Secreted Signaling	PMID: 28356350; PMID: 25620911
1047	epithelial2	T-Tex	PTN	NCL	0.0277916	0	PTN_NCL	PTN - NCL	PTN	Secreted Signaling	PMID: 28356350; PMID: 25620911
1048	fibroblast	fibroblast	PTN	NCL	0.00538351	0	PTN_NCL	PTN - NCL	PTN	Secreted Signaling	PMID: 28356350; PMID: 25620911
1049	epithelial2	fibroblast	PTN	NCL	0.023598	0	PTN_NCL	PTN - NCL	PTN	Secreted Signaling	PMID: 28356350; PMID: 25620911
1050	fibroblast	macrophage	PTN	NCL	0.00408046	0	PTN_NCL	PTN - NCL	PTN	Secreted Signaling	PMID: 28356350; PMID: 25620911
1051	epithelial2	macrophage	PTN	NCL	0.0179658	0	PTN_NCL	PTN - NCL	PTN	Secreted Signaling	PMID: 28356350; PMID: 25620911
1052	fibroblast	P-Tex1	PTN	NCL	0.00882936	0	PTN_NCL	PTN - NCL	PTN	Secreted Signaling	PMID: 28356350; PMID: 25620911
1053	epithelial2	P-Tex1	PTN	NCL	0.038254	0	PTN_NCL	PTN - NCL	PTN	Secreted Signaling	PMID: 28356350; PMID: 25620911
1054	fibroblast	B cell	PTN	NCL	0.00216399	0	PTN_NCL	PTN - NCL	PTN	Secreted Signaling	PMID: 28356350; PMID: 25620911
1055	epithelial2	B cell	PTN	NCL	0.00959061	0	PTN_NCL	PTN - NCL	PTN	Secreted Signaling	PMID: 28356350; PMID: 25620911
1056	fibroblast	Treg	PTN	NCL	0.0061408	0	PTN_NCL	PTN - NCL	PTN	Secreted Signaling	PMID: 28356350; PMID: 25620911
1057	epithelial2	Treg	PTN	NCL	0.0268483	0	PTN_NCL	PTN - NCL	PTN	Secreted Signaling	PMID: 28356350; PMID: 25620911
1058	fibroblast	epithelial2	PTN	NCL	0.0093567	0	PTN_NCL	PTN - NCL	PTN	Secreted Signaling	PMID: 28356350; PMID: 25620911
1059	epithelial2	epithelial2	PTN	NCL	0.040467	0	PTN_NCL	PTN - NCL	PTN	Secreted Signaling	PMID: 28356350; PMID: 25620911
1060	fibroblast	plasma B	PTN	NCL	0.000963331	0	PTN_NCL	PTN - NCL	PTN	Secreted Signaling	PMID: 28356350; PMID: 25620911
1061	epithelial2	plasma B	PTN	NCL	0.00428711	0	PTN_NCL	PTN - NCL	PTN	Secreted Signaling	PMID: 28356350; PMID: 25620911
1062	fibroblast	endothelial	PTN	NCL	0.00220204	0	PTN_NCL	PTN - NCL	PTN	Secreted Signaling	PMID: 28356350; PMID: 25620911
1063	epithelial2	endothelial	PTN	NCL	0.00975796	0	PTN_NCL	PTN - NCL	PTN	Secreted Signaling	PMID: 28356350; PMID: 25620911
1064	fibroblast	epithelial1	PTN	NCL	0.00499964	0	PTN_NCL	PTN - NCL	PTN	Secreted Signaling	PMID: 28356350; PMID: 25620911
1065	epithelial2	epithelial1	PTN	NCL	0.021944	0	PTN_NCL	PTN - NCL	PTN	Secreted Signaling	PMID: 28356350; PMID: 25620911
1066	fibroblast	DC2	PTN	NCL	0.00488469	0	PTN_NCL	PTN - NCL	PTN	Secreted Signaling	PMID: 28356350; PMID: 25620911
1067	epithelial2	DC2	PTN	NCL	0.0214479	0	PTN_NCL	PTN - NCL	PTN	Secreted Signaling	PMID: 28356350; PMID: 25620911
1068	fibroblast	secreted cell	PTN	NCL	0.00110832	0	PTN_NCL	PTN - NCL	PTN	Secreted Signaling	PMID: 28356350; PMID: 25620911
1069	epithelial2	secreted cell	PTN	NCL	0.00492988	0	PTN_NCL	PTN - NCL	PTN	Secreted Signaling	PMID: 28356350; PMID: 25620911
1070	fibroblast	P-Tex2	PTN	NCL	0.00840638	0	PTN_NCL	PTN - NCL	PTN	Secreted Signaling	PMID: 28356350; PMID: 25620911
1071	epithelial2	P-Tex2	PTN	NCL	0.0364733	0	PTN_NCL	PTN - NCL	PTN	Secreted Signaling	PMID: 28356350; PMID: 25620911
1072	fibroblast	plasma DC	PTN	NCL	0.00691091	0	PTN_NCL	PTN - NCL	PTN	Secreted Signaling	PMID: 28356350; PMID: 25620911
1073	epithelial2	plasma DC	PTN	NCL	0.0301366	0	PTN_NCL	PTN - NCL	PTN	Secreted Signaling	PMID: 28356350; PMID: 25620911
1074	fibroblast	DC1	PTN	NCL	0.00522086	0	PTN_NCL	PTN - NCL	PTN	Secreted Signaling	PMID: 28356350; PMID: 25620911
1075	epithelial2	DC1	PTN	NCL	0.0228977	0	PTN_NCL	PTN - NCL	PTN	Secreted Signaling	PMID: 28356350; PMID: 25620911
1076	fibroblast	mast cell	PTN	NCL	0.00607175	0	PTN_NCL	PTN - NCL	PTN	Secreted Signaling	PMID: 28356350; PMID: 25620911
1077	epithelial2	mast cell	PTN	NCL	0.0265526	0	PTN_NCL	PTN - NCL	PTN	Secreted Signaling	PMID: 28356350; PMID: 25620911
1286	DC2	EFFT	BTLA	TNFRSF14	0.00125677	0	BTLA_TNFRSF14	BTLA - TNFRSF14	BTLA	Secreted Signaling	PMID: 21941365
1287	DC2	CD4 Tex	BTLA	TNFRSF14	0.00124028	0	BTLA_TNFRSF14	BTLA - TNFRSF14	BTLA	Secreted Signaling	PMID: 21941365
1288	DC2	NKT	BTLA	TNFRSF14	0.000759008	0	BTLA_TNFRSF14	BTLA - TNFRSF14	BTLA	Secreted Signaling	PMID: 21941365
1289	DC2	T-Tex	BTLA	TNFRSF14	0.00125004	0	BTLA_TNFRSF14	BTLA - TNFRSF14	BTLA	Secreted Signaling	PMID: 21941365
1290	DC2	fibroblast	BTLA	TNFRSF14	0.000716352	0	BTLA_TNFRSF14	BTLA - TNFRSF14	BTLA	Secreted Signaling	PMID: 21941365
1291	DC2	macrophage	BTLA	TNFRSF14	0.00102768	0	BTLA_TNFRSF14	BTLA - TNFRSF14	BTLA	Secreted Signaling	PMID: 21941365
1292	DC2	P-Tex1	BTLA	TNFRSF14	0.00086645	0	BTLA_TNFRSF14	BTLA - TNFRSF14	BTLA	Secreted Signaling	PMID: 21941365
1293	DC2	Treg	BTLA	TNFRSF14	0.00154229	0	BTLA_TNFRSF14	BTLA - TNFRSF14	BTLA	Secreted Signaling	PMID: 21941365
1294	DC2	epithelial2	BTLA	TNFRSF14	0.000452226	0	BTLA_TNFRSF14	BTLA - TNFRSF14	BTLA	Secreted Signaling	PMID: 21941365
1295	DC2	plasma B	BTLA	TNFRSF14	0.000394088	0	BTLA_TNFRSF14	BTLA - TNFRSF14	BTLA	Secreted Signaling	PMID: 21941365
1296	DC2	DC2	BTLA	TNFRSF14	0.0015171	0	BTLA_TNFRSF14	BTLA - TNFRSF14	BTLA	Secreted Signaling	PMID: 21941365
1297	DC2	P-Tex2	BTLA	TNFRSF14	0.00083549	0	BTLA_TNFRSF14	BTLA - TNFRSF14	BTLA	Secreted Signaling	PMID: 21941365
1298	DC2	plasma DC	BTLA	TNFRSF14	0.000860559	0	BTLA_TNFRSF14	BTLA - TNFRSF14	BTLA	Secreted Signaling	PMID: 21941365
1299	DC2	DC1	BTLA	TNFRSF14	0.00252643	0	BTLA_TNFRSF14	BTLA - TNFRSF14	BTLA	Secreted Signaling	PMID: 21941365
2905	CD4 Tex	DC1	ENTPD1	ADORA2A	0.00564289	0	ENTPD1_ADORA2A	ENTPD1 - ADORA2A	CD39	Cell-Cell Contact	PMID: 21677139
2906	T-Tex	DC1	ENTPD1	ADORA2A	0.00569048	0	ENTPD1_ADORA2A	ENTPD1 - ADORA2A	CD39	Cell-Cell Contact	PMID: 21677139
2907	fibroblast	DC1	ENTPD1	ADORA2A	0.00486085	0	ENTPD1_ADORA2A	ENTPD1 - ADORA2A	CD39	Cell-Cell Contact	PMID: 21677139
2908	macrophage	DC1	ENTPD1	ADORA2A	0.00289445	0	ENTPD1_ADORA2A	ENTPD1 - ADORA2A	CD39	Cell-Cell Contact	PMID: 21677139
2909	P-Tex1	DC1	ENTPD1	ADORA2A	0.0045775	0	ENTPD1_ADORA2A	ENTPD1 - ADORA2A	CD39	Cell-Cell Contact	PMID: 21677139
2910	Treg	DC1	ENTPD1	ADORA2A	0.00493464	0	ENTPD1_ADORA2A	ENTPD1 - ADORA2A	CD39	Cell-Cell Contact	PMID: 21677139
2911	endothelial	DC1	ENTPD1	ADORA2A	0.00634485	0	ENTPD1_ADORA2A	ENTPD1 - ADORA2A	CD39	Cell-Cell Contact	PMID: 21677139
2912	DC2	DC1	ENTPD1	ADORA2A	0.00227956	0	ENTPD1_ADORA2A	ENTPD1 - ADORA2A	CD39	Cell-Cell Contact	PMID: 21677139
2913	P-Tex2	DC1	ENTPD1	ADORA2A	0.00374731	0	ENTPD1_ADORA2A	ENTPD1 - ADORA2A	CD39	Cell-Cell Contact	PMID: 21677139
2914	CD4 Tex	epithelial2	ENTPD1	ADORA2B	0.00111449	0	ENTPD1_ADORA2B	ENTPD1 - ADORA2B	CD39	Cell-Cell Contact	PMID: 21677139
2915	T-Tex	epithelial2	ENTPD1	ADORA2B	0.00112393	0	ENTPD1_ADORA2B	ENTPD1 - ADORA2B	CD39	Cell-Cell Contact	PMID: 21677139
2916	fibroblast	epithelial2	ENTPD1	ADORA2B	0.000959427	0	ENTPD1_ADORA2B	ENTPD1 - ADORA2B	CD39	Cell-Cell Contact	PMID: 21677139
2917	macrophage	epithelial2	ENTPD1	ADORA2B	0.000570396	0	ENTPD1_ADORA2B	ENTPD1 - ADORA2B	CD39	Cell-Cell Contact	PMID: 21677139
2918	P-Tex1	epithelial2	ENTPD1	ADORA2B	0.000903293	0	ENTPD1_ADORA2B	ENTPD1 - ADORA2B	CD39	Cell-Cell Contact	PMID: 21677139
2919	Treg	epithelial2	ENTPD1	ADORA2B	0.00097405	0	ENTPD1_ADORA2B	ENTPD1 - ADORA2B	CD39	Cell-Cell Contact	PMID: 21677139
2920	endothelial	epithelial2	ENTPD1	ADORA2B	0.00125384	0	ENTPD1_ADORA2B	ENTPD1 - ADORA2B	CD39	Cell-Cell Contact	PMID: 21677139
2921	DC2	epithelial2	ENTPD1	ADORA2B	0.000449001	0	ENTPD1_ADORA2B	ENTPD1 - ADORA2B	CD39	Cell-Cell Contact	PMID: 21677139
2922	P-Tex2	epithelial2	ENTPD1	ADORA2B	0.000738974	0	ENTPD1_ADORA2B	ENTPD1 - ADORA2B	CD39	Cell-Cell Contact	PMID: 21677139
2923	CD4 Tex	DC2	ENTPD1	ADORA2B	0.000183972	0	ENTPD1_ADORA2B	ENTPD1 - ADORA2B	CD39	Cell-Cell Contact	PMID: 21677139
2924	T-Tex	DC2	ENTPD1	ADORA2B	0.000185532	0	ENTPD1_ADORA2B	ENTPD1 - ADORA2B	CD39	Cell-Cell Contact	PMID: 21677139
2925	fibroblast	DC2	ENTPD1	ADORA2B	0.000158355	0	ENTPD1_ADORA2B	ENTPD1 - ADORA2B	CD39	Cell-Cell Contact	PMID: 21677139
2926	macrophage	DC2	ENTPD1	ADORA2B	9.41144e-05	0	ENTPD1_ADORA2B	ENTPD1 - ADORA2B	CD39	Cell-Cell Contact	PMID: 21677139
2927	P-Tex1	DC2	ENTPD1	ADORA2B	0.000149083	0	ENTPD1_ADORA2B	ENTPD1 - ADORA2B	CD39	Cell-Cell Contact	PMID: 21677139
2928	Treg	DC2	ENTPD1	ADORA2B	0.000160771	0	ENTPD1_ADORA2B	ENTPD1 - ADORA2B	CD39	Cell-Cell Contact	PMID: 21677139
2929	endothelial	DC2	ENTPD1	ADORA2B	0.000206999	0	ENTPD1_ADORA2B	ENTPD1 - ADORA2B	CD39	Cell-Cell Contact	PMID: 21677139
2930	DC2	DC2	ENTPD1	ADORA2B	7.40769e-05	0	ENTPD1_ADORA2B	ENTPD1 - ADORA2B	CD39	Cell-Cell Contact	PMID: 21677139
2931	P-Tex2	DC2	ENTPD1	ADORA2B	0.000121947	0	ENTPD1_ADORA2B	ENTPD1 - ADORA2B	CD39	Cell-Cell Contact	PMID: 21677139
2932	CD4 Tex	fibroblast	CD46	JAG1	0.00112828	0	CD46_JAG1	CD46 - JAG1	CD46	Cell-Cell Contact	PMID: 23086448
2933	T-Tex	fibroblast	CD46	JAG1	0.000927313	0	CD46_JAG1	CD46 - JAG1	CD46	Cell-Cell Contact	PMID: 23086448
2934	fibroblast	fibroblast	CD46	JAG1	0.000512868	0	CD46_JAG1	CD46 - JAG1	CD46	Cell-Cell Contact	PMID: 23086448
2935	macrophage	fibroblast	CD46	JAG1	0.000584382	0	CD46_JAG1	CD46 - JAG1	CD46	Cell-Cell Contact	PMID: 23086448
2936	P-Tex1	fibroblast	CD46	JAG1	0.000892983	0	CD46_JAG1	CD46 - JAG1	CD46	Cell-Cell Contact	PMID: 23086448
2937	Treg	fibroblast	CD46	JAG1	0.00108036	0	CD46_JAG1	CD46 - JAG1	CD46	Cell-Cell Contact	PMID: 23086448
2938	epithelial2	fibroblast	CD46	JAG1	0.00267252	0	CD46_JAG1	CD46 - JAG1	CD46	Cell-Cell Contact	PMID: 23086448
2939	endothelial	fibroblast	CD46	JAG1	0.000513279	0	CD46_JAG1	CD46 - JAG1	CD46	Cell-Cell Contact	PMID: 23086448
2940	epithelial1	fibroblast	CD46	JAG1	0.000965034	0	CD46_JAG1	CD46 - JAG1	CD46	Cell-Cell Contact	PMID: 23086448
2941	DC2	fibroblast	CD46	JAG1	0.000543963	0	CD46_JAG1	CD46 - JAG1	CD46	Cell-Cell Contact	PMID: 23086448
2942	secreted cell	fibroblast	CD46	JAG1	0.000752914	0	CD46_JAG1	CD46 - JAG1	CD46	Cell-Cell Contact	PMID: 23086448
2943	P-Tex2	fibroblast	CD46	JAG1	0.00112703	0	CD46_JAG1	CD46 - JAG1	CD46	Cell-Cell Contact	PMID: 23086448
2944	DC1	fibroblast	CD46	JAG1	0.00198973	0	CD46_JAG1	CD46 - JAG1	CD46	Cell-Cell Contact	PMID: 23086448
2945	CD4 Tex	epithelial2	CD46	JAG1	0.00371704	0	CD46_JAG1	CD46 - JAG1	CD46	Cell-Cell Contact	PMID: 23086448
2946	T-Tex	epithelial2	CD46	JAG1	0.00305638	0	CD46_JAG1	CD46 - JAG1	CD46	Cell-Cell Contact	PMID: 23086448
2947	fibroblast	epithelial2	CD46	JAG1	0.001692	0	CD46_JAG1	CD46 - JAG1	CD46	Cell-Cell Contact	PMID: 23086448
2948	macrophage	epithelial2	CD46	JAG1	0.00192761	0	CD46_JAG1	CD46 - JAG1	CD46	Cell-Cell Contact	PMID: 23086448
2949	P-Tex1	epithelial2	CD46	JAG1	0.00294346	0	CD46_JAG1	CD46 - JAG1	CD46	Cell-Cell Contact	PMID: 23086448
2950	Treg	epithelial2	CD46	JAG1	0.00355955	0	CD46_JAG1	CD46 - JAG1	CD46	Cell-Cell Contact	PMID: 23086448
2951	epithelial2	epithelial2	CD46	JAG1	0.00877332	0	CD46_JAG1	CD46 - JAG1	CD46	Cell-Cell Contact	PMID: 23086448
2952	endothelial	epithelial2	CD46	JAG1	0.00169335	0	CD46_JAG1	CD46 - JAG1	CD46	Cell-Cell Contact	PMID: 23086448
2953	epithelial1	epithelial2	CD46	JAG1	0.00318043	0	CD46_JAG1	CD46 - JAG1	CD46	Cell-Cell Contact	PMID: 23086448
2954	DC2	epithelial2	CD46	JAG1	0.00179445	0	CD46_JAG1	CD46 - JAG1	CD46	Cell-Cell Contact	PMID: 23086448
2955	secreted cell	epithelial2	CD46	JAG1	0.00248256	0	CD46_JAG1	CD46 - JAG1	CD46	Cell-Cell Contact	PMID: 23086448
2956	P-Tex2	epithelial2	CD46	JAG1	0.00371292	0	CD46_JAG1	CD46 - JAG1	CD46	Cell-Cell Contact	PMID: 23086448
2957	DC1	epithelial2	CD46	JAG1	0.0065421	0	CD46_JAG1	CD46 - JAG1	CD46	Cell-Cell Contact	PMID: 23086448
2958	CD4 Tex	endothelial	CD46	JAG1	0.000881332	0	CD46_JAG1	CD46 - JAG1	CD46	Cell-Cell Contact	PMID: 23086448
2959	T-Tex	endothelial	CD46	JAG1	0.000724318	0	CD46_JAG1	CD46 - JAG1	CD46	Cell-Cell Contact	PMID: 23086448
2960	fibroblast	endothelial	CD46	JAG1	0.000400562	0	CD46_JAG1	CD46 - JAG1	CD46	Cell-Cell Contact	PMID: 23086448
2961	macrophage	endothelial	CD46	JAG1	0.000456423	0	CD46_JAG1	CD46 - JAG1	CD46	Cell-Cell Contact	PMID: 23086448
2962	P-Tex1	endothelial	CD46	JAG1	0.000697498	0	CD46_JAG1	CD46 - JAG1	CD46	Cell-Cell Contact	PMID: 23086448
2963	Treg	endothelial	CD46	JAG1	0.000843888	0	CD46_JAG1	CD46 - JAG1	CD46	Cell-Cell Contact	PMID: 23086448
2964	epithelial2	endothelial	CD46	JAG1	0.00208829	0	CD46_JAG1	CD46 - JAG1	CD46	Cell-Cell Contact	PMID: 23086448
2965	endothelial	endothelial	CD46	JAG1	0.000400883	0	CD46_JAG1	CD46 - JAG1	CD46	Cell-Cell Contact	PMID: 23086448
2966	epithelial1	endothelial	CD46	JAG1	0.000753788	0	CD46_JAG1	CD46 - JAG1	CD46	Cell-Cell Contact	PMID: 23086448
2967	DC2	endothelial	CD46	JAG1	0.00042485	0	CD46_JAG1	CD46 - JAG1	CD46	Cell-Cell Contact	PMID: 23086448
2968	secreted cell	endothelial	CD46	JAG1	0.000588074	0	CD46_JAG1	CD46 - JAG1	CD46	Cell-Cell Contact	PMID: 23086448
2969	P-Tex2	endothelial	CD46	JAG1	0.000880352	0	CD46_JAG1	CD46 - JAG1	CD46	Cell-Cell Contact	PMID: 23086448
2970	DC1	endothelial	CD46	JAG1	0.00155453	0	CD46_JAG1	CD46 - JAG1	CD46	Cell-Cell Contact	PMID: 23086448
2971	DN	macrophage	CD6	ALCAM	0.00174974	0	CD6_ALCAM	CD6 - ALCAM	CD6	Cell-Cell Contact	PMID: 23602662
2972	Teff	macrophage	CD6	ALCAM	0.00199968	0	CD6_ALCAM	CD6 - ALCAM	CD6	Cell-Cell Contact	PMID: 23602662
2973	CD4 Tex	macrophage	CD6	ALCAM	0.00589557	0	CD6_ALCAM	CD6 - ALCAM	CD6	Cell-Cell Contact	PMID: 23602662
2974	T-Tex	macrophage	CD6	ALCAM	0.00531868	0	CD6_ALCAM	CD6 - ALCAM	CD6	Cell-Cell Contact	PMID: 23602662
2975	P-Tex1	macrophage	CD6	ALCAM	0.00405907	0	CD6_ALCAM	CD6 - ALCAM	CD6	Cell-Cell Contact	PMID: 23602662
2976	Treg	macrophage	CD6	ALCAM	0.00161873	0	CD6_ALCAM	CD6 - ALCAM	CD6	Cell-Cell Contact	PMID: 23602662
2977	P-Tex2	macrophage	CD6	ALCAM	0.00429063	0	CD6_ALCAM	CD6 - ALCAM	CD6	Cell-Cell Contact	PMID: 23602662
2978	DN	epithelial2	CD6	ALCAM	0.00119362	0	CD6_ALCAM	CD6 - ALCAM	CD6	Cell-Cell Contact	PMID: 23602662
2979	Teff	epithelial2	CD6	ALCAM	0.00136424	0	CD6_ALCAM	CD6 - ALCAM	CD6	Cell-Cell Contact	PMID: 23602662
2980	CD4 Tex	epithelial2	CD6	ALCAM	0.00402712	0	CD6_ALCAM	CD6 - ALCAM	CD6	Cell-Cell Contact	PMID: 23602662
2981	T-Tex	epithelial2	CD6	ALCAM	0.00363239	0	CD6_ALCAM	CD6 - ALCAM	CD6	Cell-Cell Contact	PMID: 23602662
2982	P-Tex1	epithelial2	CD6	ALCAM	0.00277103	0	CD6_ALCAM	CD6 - ALCAM	CD6	Cell-Cell Contact	PMID: 23602662
2983	Treg	epithelial2	CD6	ALCAM	0.00110421	0	CD6_ALCAM	CD6 - ALCAM	CD6	Cell-Cell Contact	PMID: 23602662
2984	P-Tex2	epithelial2	CD6	ALCAM	0.00292932	0	CD6_ALCAM	CD6 - ALCAM	CD6	Cell-Cell Contact	PMID: 23602662
2985	DN	DC1	CD6	ALCAM	0.00220778	0	CD6_ALCAM	CD6 - ALCAM	CD6	Cell-Cell Contact	PMID: 23602662
2986	Teff	DC1	CD6	ALCAM	0.00252298	0	CD6_ALCAM	CD6 - ALCAM	CD6	Cell-Cell Contact	PMID: 23602662
2987	CD4 Tex	DC1	CD6	ALCAM	0.0074308	0	CD6_ALCAM	CD6 - ALCAM	CD6	Cell-Cell Contact	PMID: 23602662
2988	T-Tex	DC1	CD6	ALCAM	0.0067047	0	CD6_ALCAM	CD6 - ALCAM	CD6	Cell-Cell Contact	PMID: 23602662
2989	P-Tex1	DC1	CD6	ALCAM	0.00511853	0	CD6_ALCAM	CD6 - ALCAM	CD6	Cell-Cell Contact	PMID: 23602662
2990	Treg	DC1	CD6	ALCAM	0.00204254	0	CD6_ALCAM	CD6 - ALCAM	CD6	Cell-Cell Contact	PMID: 23602662
2991	P-Tex2	DC1	CD6	ALCAM	0.0054102	0	CD6_ALCAM	CD6 - ALCAM	CD6	Cell-Cell Contact	PMID: 23602662
2992	DC1	DC1	CD80	CD274	0.00819589	0	CD80_CD274	CD80 - CD274	CD80	Cell-Cell Contact	PMID: 17629517; PMID: 18585785
2993	DC1	CD4 Tex	CD80	CD28	0.00451726	0	CD80_CD28	CD80 - CD28	CD80	Cell-Cell Contact	PMID: 23954143
2994	DC1	P-Tex1	CD80	CD28	0.00345722	0	CD80_CD28	CD80 - CD28	CD80	Cell-Cell Contact	PMID: 23954143
2995	DC1	Treg	CD80	CD28	0.00584651	0	CD80_CD28	CD80 - CD28	CD80	Cell-Cell Contact	PMID: 23954143
2996	DC1	CD4 Tex	CD80	CTLA4	0.018118	0	CD80_CTLA4	CD80 - CTLA4	CD80	Cell-Cell Contact	PMID: 23954143
2997	DC1	T-Tex	CD80	CTLA4	0.00703974	0	CD80_CTLA4	CD80 - CTLA4	CD80	Cell-Cell Contact	PMID: 23954143
2998	DC1	P-Tex1	CD80	CTLA4	0.0157954	0	CD80_CTLA4	CD80 - CTLA4	CD80	Cell-Cell Contact	PMID: 23954143
2999	DC1	Treg	CD80	CTLA4	0.0244432	0	CD80_CTLA4	CD80 - CTLA4	CD80	Cell-Cell Contact	PMID: 23954143
3000	DC1	P-Tex2	CD80	CTLA4	0.00814597	0	CD80_CTLA4	CD80 - CTLA4	CD80	Cell-Cell Contact	PMID: 23954143
3001	macrophage	CD4 Tex	CD86	CD28	0.00630214	0	CD86_CD28	CD86 - CD28	CD86	Cell-Cell Contact	PMID: 23954143
3002	DC2	CD4 Tex	CD86	CD28	0.00372769	0	CD86_CD28	CD86 - CD28	CD86	Cell-Cell Contact	PMID: 23954143
3003	DC1	CD4 Tex	CD86	CD28	0.0125534	0	CD86_CD28	CD86 - CD28	CD86	Cell-Cell Contact	PMID: 23954143
3004	macrophage	P-Tex1	CD86	CD28	0.00482529	0	CD86_CD28	CD86 - CD28	CD86	Cell-Cell Contact	PMID: 23954143
3005	DC2	P-Tex1	CD86	CD28	0.0028524	0	CD86_CD28	CD86 - CD28	CD86	Cell-Cell Contact	PMID: 23954143
3006	DC1	P-Tex1	CD86	CD28	0.0096258	0	CD86_CD28	CD86 - CD28	CD86	Cell-Cell Contact	PMID: 23954143
3007	macrophage	Treg	CD86	CD28	0.00815232	0	CD86_CD28	CD86 - CD28	CD86	Cell-Cell Contact	PMID: 23954143
3008	DC2	Treg	CD86	CD28	0.00482572	0	CD86_CD28	CD86 - CD28	CD86	Cell-Cell Contact	PMID: 23954143
3009	DC1	Treg	CD86	CD28	0.0162089	0	CD86_CD28	CD86 - CD28	CD86	Cell-Cell Contact	PMID: 23954143
3010	macrophage	CD4 Tex	CD86	CTLA4	0.0251412	0	CD86_CTLA4	CD86 - CTLA4	CD86	Cell-Cell Contact	PMID: 23954143
3011	DC2	CD4 Tex	CD86	CTLA4	0.0149869	0	CD86_CTLA4	CD86 - CTLA4	CD86	Cell-Cell Contact	PMID: 23954143
3012	DC1	CD4 Tex	CD86	CTLA4	0.0491549	0	CD86_CTLA4	CD86 - CTLA4	CD86	Cell-Cell Contact	PMID: 23954143
3013	macrophage	T-Tex	CD86	CTLA4	0.0098115	0	CD86_CTLA4	CD86 - CTLA4	CD86	Cell-Cell Contact	PMID: 23954143
3014	DC2	T-Tex	CD86	CTLA4	0.00581184	0	CD86_CTLA4	CD86 - CTLA4	CD86	Cell-Cell Contact	PMID: 23954143
3015	DC1	T-Tex	CD86	CTLA4	0.0194755	0	CD86_CTLA4	CD86 - CTLA4	CD86	Cell-Cell Contact	PMID: 23954143
3016	macrophage	P-Tex1	CD86	CTLA4	0.0219384	0	CD86_CTLA4	CD86 - CTLA4	CD86	Cell-Cell Contact	PMID: 23954143
3017	DC2	P-Tex1	CD86	CTLA4	0.0130604	0	CD86_CTLA4	CD86 - CTLA4	CD86	Cell-Cell Contact	PMID: 23954143
3018	DC1	P-Tex1	CD86	CTLA4	0.043028	0	CD86_CTLA4	CD86 - CTLA4	CD86	Cell-Cell Contact	PMID: 23954143
3019	macrophage	Treg	CD86	CTLA4	0.0338338	0	CD86_CTLA4	CD86 - CTLA4	CD86	Cell-Cell Contact	PMID: 23954143
3020	DC2	Treg	CD86	CTLA4	0.0202416	0	CD86_CTLA4	CD86 - CTLA4	CD86	Cell-Cell Contact	PMID: 23954143
3021	DC1	Treg	CD86	CTLA4	0.0655917	0	CD86_CTLA4	CD86 - CTLA4	CD86	Cell-Cell Contact	PMID: 23954143
3022	macrophage	P-Tex2	CD86	CTLA4	0.0113483	0	CD86_CTLA4	CD86 - CTLA4	CD86	Cell-Cell Contact	PMID: 23954143
3023	DC2	P-Tex2	CD86	CTLA4	0.00672642	0	CD86_CTLA4	CD86 - CTLA4	CD86	Cell-Cell Contact	PMID: 23954143
3024	DC1	P-Tex2	CD86	CTLA4	0.0224917	0	CD86_CTLA4	CD86 - CTLA4	CD86	Cell-Cell Contact	PMID: 23954143
3025	Teff	epithelial2	CD96	NECTIN1	0.00101353	0	CD96_NECTIN1	CD96 - NECTIN1	CD96	Cell-Cell Contact	PMID: 17971293
3026	CD4 Tex	epithelial2	CD96	NECTIN1	0.00213287	0	CD96_NECTIN1	CD96 - NECTIN1	CD96	Cell-Cell Contact	PMID: 17971293
3027	NKT	epithelial2	CD96	NECTIN1	0.00243309	0	CD96_NECTIN1	CD96 - NECTIN1	CD96	Cell-Cell Contact	PMID: 17971293
3028	T-Tex	epithelial2	CD96	NECTIN1	0.00276643	0	CD96_NECTIN1	CD96 - NECTIN1	CD96	Cell-Cell Contact	PMID: 17971293
3029	P-Tex1	epithelial2	CD96	NECTIN1	0.00181077	0	CD96_NECTIN1	CD96 - NECTIN1	CD96	Cell-Cell Contact	PMID: 17971293
3030	Treg	epithelial2	CD96	NECTIN1	0.000712169	0	CD96_NECTIN1	CD96 - NECTIN1	CD96	Cell-Cell Contact	PMID: 17971293
3031	P-Tex2	epithelial2	CD96	NECTIN1	0.00211672	0	CD96_NECTIN1	CD96 - NECTIN1	CD96	Cell-Cell Contact	PMID: 17971293
3032	Teff	plasma DC	CD96	NECTIN1	0.00178937	0	CD96_NECTIN1	CD96 - NECTIN1	CD96	Cell-Cell Contact	PMID: 17971293
3033	CD4 Tex	plasma DC	CD96	NECTIN1	0.00376233	0	CD96_NECTIN1	CD96 - NECTIN1	CD96	Cell-Cell Contact	PMID: 17971293
3034	NKT	plasma DC	CD96	NECTIN1	0.00429092	0	CD96_NECTIN1	CD96 - NECTIN1	CD96	Cell-Cell Contact	PMID: 17971293
3035	T-Tex	plasma DC	CD96	NECTIN1	0.00487755	0	CD96_NECTIN1	CD96 - NECTIN1	CD96	Cell-Cell Contact	PMID: 17971293
3036	P-Tex1	plasma DC	CD96	NECTIN1	0.00319494	0	CD96_NECTIN1	CD96 - NECTIN1	CD96	Cell-Cell Contact	PMID: 17971293
3037	Treg	plasma DC	CD96	NECTIN1	0.00125762	0	CD96_NECTIN1	CD96 - NECTIN1	CD96	Cell-Cell Contact	PMID: 17971293
3038	P-Tex2	plasma DC	CD96	NECTIN1	0.00373389	0	CD96_NECTIN1	CD96 - NECTIN1	CD96	Cell-Cell Contact	PMID: 17971293
3425	plasma DC	DN	ICOSLG	ICOS	0.00252862	0	ICOSL_ICOS	ICOSL - ICOS	ICOS	Cell-Cell Contact	PMID: 23954143
3426	plasma DC	EFFT	ICOSLG	ICOS	0.00204988	0	ICOSL_ICOS	ICOSL - ICOS	ICOS	Cell-Cell Contact	PMID: 23954143
3427	plasma DC	CD4 Tex	ICOSLG	ICOS	0.0074397	0	ICOSL_ICOS	ICOSL - ICOS	ICOS	Cell-Cell Contact	PMID: 23954143
3428	plasma DC	T-Tex	ICOSLG	ICOS	0.00281314	0	ICOSL_ICOS	ICOSL - ICOS	ICOS	Cell-Cell Contact	PMID: 23954143
3429	plasma DC	P-Tex1	ICOSLG	ICOS	0.00532735	0	ICOSL_ICOS	ICOSL - ICOS	ICOS	Cell-Cell Contact	PMID: 23954143
3430	plasma DC	Treg	ICOSLG	ICOS	0.012457	0	ICOSL_ICOS	ICOSL - ICOS	ICOS	Cell-Cell Contact	PMID: 23954143
3431	plasma DC	P-Tex2	ICOSLG	ICOS	0.00614445	0	ICOSL_ICOS	ICOSL - ICOS	ICOS	Cell-Cell Contact	PMID: 23954143
3432	plasma DC	CD4 Tex	ICOSLG	CD28	0.00173597	0	ICOSL_CD28	ICOSL - CD28	ICOS	Cell-Cell Contact	KEGG: hsa04514
3433	plasma DC	P-Tex1	ICOSLG	CD28	0.00132773	0	ICOSL_CD28	ICOSL - CD28	ICOS	Cell-Cell Contact	KEGG: hsa04514
3434	plasma DC	Treg	ICOSLG	CD28	0.00224865	0	ICOSL_CD28	ICOSL - CD28	ICOS	Cell-Cell Contact	KEGG: hsa04514
3435	plasma DC	CD4 Tex	ICOSLG	CTLA4	0.00702177	0	ICOSL_CTLA4	ICOSL - CTLA4	ICOS	Cell-Cell Contact	KEGG: hsa04514
3436	plasma DC	T-Tex	ICOSLG	CTLA4	0.00270958	0	ICOSL_CTLA4	ICOSL - CTLA4	ICOS	Cell-Cell Contact	KEGG: hsa04514
3437	plasma DC	P-Tex1	ICOSLG	CTLA4	0.00611278	0	ICOSL_CTLA4	ICOSL - CTLA4	ICOS	Cell-Cell Contact	KEGG: hsa04514
3438	plasma DC	Treg	ICOSLG	CTLA4	0.00951069	0	ICOSL_CTLA4	ICOSL - CTLA4	ICOS	Cell-Cell Contact	KEGG: hsa04514
3439	plasma DC	P-Tex2	ICOSLG	CTLA4	0.00313752	0	ICOSL_CTLA4	ICOSL - CTLA4	ICOS	Cell-Cell Contact	KEGG: hsa04514
4453	Teff	CD4 Tex	HLA-DPA1	CD4	0.0166253	0	HLA-DPA1_CD4	HLA-DPA1 - CD4	MHC-II	Cell-Cell Contact	KEGG: hsa04514
4454	CD4 Tex	CD4 Tex	HLA-DPA1	CD4	0.0159169	0	HLA-DPA1_CD4	HLA-DPA1 - CD4	MHC-II	Cell-Cell Contact	KEGG: hsa04514
4455	NKT	CD4 Tex	HLA-DPA1	CD4	0.0156871	0	HLA-DPA1_CD4	HLA-DPA1 - CD4	MHC-II	Cell-Cell Contact	KEGG: hsa04514
4456	T-Tex	CD4 Tex	HLA-DPA1	CD4	0.0268122	0	HLA-DPA1_CD4	HLA-DPA1 - CD4	MHC-II	Cell-Cell Contact	KEGG: hsa04514
4457	fibroblast	CD4 Tex	HLA-DPA1	CD4	0.00151152	0	HLA-DPA1_CD4	HLA-DPA1 - CD4	MHC-II	Cell-Cell Contact	KEGG: hsa04514
4458	macrophage	CD4 Tex	HLA-DPA1	CD4	0.0416574	0	HLA-DPA1_CD4	HLA-DPA1 - CD4	MHC-II	Cell-Cell Contact	KEGG: hsa04514
4459	P-Tex1	CD4 Tex	HLA-DPA1	CD4	0.0230344	0	HLA-DPA1_CD4	HLA-DPA1 - CD4	MHC-II	Cell-Cell Contact	KEGG: hsa04514
4460	B cell	CD4 Tex	HLA-DPA1	CD4	0.0343974	0	HLA-DPA1_CD4	HLA-DPA1 - CD4	MHC-II	Cell-Cell Contact	KEGG: hsa04514
4461	Treg	CD4 Tex	HLA-DPA1	CD4	0.0154123	0	HLA-DPA1_CD4	HLA-DPA1 - CD4	MHC-II	Cell-Cell Contact	KEGG: hsa04514
4462	plasma B	CD4 Tex	HLA-DPA1	CD4	0.00111073	0	HLA-DPA1_CD4	HLA-DPA1 - CD4	MHC-II	Cell-Cell Contact	KEGG: hsa04514
4463	endothelial	CD4 Tex	HLA-DPA1	CD4	0.00606276	0	HLA-DPA1_CD4	HLA-DPA1 - CD4	MHC-II	Cell-Cell Contact	KEGG: hsa04514
4464	DC2	CD4 Tex	HLA-DPA1	CD4	0.0505964	0	HLA-DPA1_CD4	HLA-DPA1 - CD4	MHC-II	Cell-Cell Contact	KEGG: hsa04514
4465	P-Tex2	CD4 Tex	HLA-DPA1	CD4	0.0253502	0	HLA-DPA1_CD4	HLA-DPA1 - CD4	MHC-II	Cell-Cell Contact	KEGG: hsa04514
4466	plasma DC	CD4 Tex	HLA-DPA1	CD4	0.0360918	0	HLA-DPA1_CD4	HLA-DPA1 - CD4	MHC-II	Cell-Cell Contact	KEGG: hsa04514
4467	DC1	CD4 Tex	HLA-DPA1	CD4	0.039015	0	HLA-DPA1_CD4	HLA-DPA1 - CD4	MHC-II	Cell-Cell Contact	KEGG: hsa04514
4468	mast cell	CD4 Tex	HLA-DPA1	CD4	0.0144957	0	HLA-DPA1_CD4	HLA-DPA1 - CD4	MHC-II	Cell-Cell Contact	KEGG: hsa04514
4469	Teff	macrophage	HLA-DPA1	CD4	0.0228775	0	HLA-DPA1_CD4	HLA-DPA1 - CD4	MHC-II	Cell-Cell Contact	KEGG: hsa04514
4470	CD4 Tex	macrophage	HLA-DPA1	CD4	0.0219087	0	HLA-DPA1_CD4	HLA-DPA1 - CD4	MHC-II	Cell-Cell Contact	KEGG: hsa04514
4471	NKT	macrophage	HLA-DPA1	CD4	0.0215943	0	HLA-DPA1_CD4	HLA-DPA1 - CD4	MHC-II	Cell-Cell Contact	KEGG: hsa04514
4472	T-Tex	macrophage	HLA-DPA1	CD4	0.0367523	0	HLA-DPA1_CD4	HLA-DPA1 - CD4	MHC-II	Cell-Cell Contact	KEGG: hsa04514
4473	fibroblast	macrophage	HLA-DPA1	CD4	0.00209205	0	HLA-DPA1_CD4	HLA-DPA1 - CD4	MHC-II	Cell-Cell Contact	KEGG: hsa04514
4474	macrophage	macrophage	HLA-DPA1	CD4	0.05678	0	HLA-DPA1_CD4	HLA-DPA1 - CD4	MHC-II	Cell-Cell Contact	KEGG: hsa04514
4475	P-Tex1	macrophage	HLA-DPA1	CD4	0.0316195	0	HLA-DPA1_CD4	HLA-DPA1 - CD4	MHC-II	Cell-Cell Contact	KEGG: hsa04514
4476	B cell	macrophage	HLA-DPA1	CD4	0.0470137	0	HLA-DPA1_CD4	HLA-DPA1 - CD4	MHC-II	Cell-Cell Contact	KEGG: hsa04514
4477	Treg	macrophage	HLA-DPA1	CD4	0.0212183	0	HLA-DPA1_CD4	HLA-DPA1 - CD4	MHC-II	Cell-Cell Contact	KEGG: hsa04514
4478	plasma B	macrophage	HLA-DPA1	CD4	0.00153757	0	HLA-DPA1_CD4	HLA-DPA1 - CD4	MHC-II	Cell-Cell Contact	KEGG: hsa04514
4479	endothelial	macrophage	HLA-DPA1	CD4	0.00837662	0	HLA-DPA1_CD4	HLA-DPA1 - CD4	MHC-II	Cell-Cell Contact	KEGG: hsa04514
4480	DC2	macrophage	HLA-DPA1	CD4	0.0687313	0	HLA-DPA1_CD4	HLA-DPA1 - CD4	MHC-II	Cell-Cell Contact	KEGG: hsa04514
4481	P-Tex2	macrophage	HLA-DPA1	CD4	0.0347676	0	HLA-DPA1_CD4	HLA-DPA1 - CD4	MHC-II	Cell-Cell Contact	KEGG: hsa04514
4482	plasma DC	macrophage	HLA-DPA1	CD4	0.0492979	0	HLA-DPA1_CD4	HLA-DPA1 - CD4	MHC-II	Cell-Cell Contact	KEGG: hsa04514
4483	DC1	macrophage	HLA-DPA1	CD4	0.0532316	0	HLA-DPA1_CD4	HLA-DPA1 - CD4	MHC-II	Cell-Cell Contact	KEGG: hsa04514
4484	mast cell	macrophage	HLA-DPA1	CD4	0.0199634	0	HLA-DPA1_CD4	HLA-DPA1 - CD4	MHC-II	Cell-Cell Contact	KEGG: hsa04514
4485	Teff	Treg	HLA-DPA1	CD4	0.0163734	0	HLA-DPA1_CD4	HLA-DPA1 - CD4	MHC-II	Cell-Cell Contact	KEGG: hsa04514
4486	CD4 Tex	Treg	HLA-DPA1	CD4	0.0156756	0	HLA-DPA1_CD4	HLA-DPA1 - CD4	MHC-II	Cell-Cell Contact	KEGG: hsa04514
4487	NKT	Treg	HLA-DPA1	CD4	0.0154493	0	HLA-DPA1_CD4	HLA-DPA1 - CD4	MHC-II	Cell-Cell Contact	KEGG: hsa04514
4488	T-Tex	Treg	HLA-DPA1	CD4	0.0264102	0	HLA-DPA1_CD4	HLA-DPA1 - CD4	MHC-II	Cell-Cell Contact	KEGG: hsa04514
4489	fibroblast	Treg	HLA-DPA1	CD4	0.00148828	0	HLA-DPA1_CD4	HLA-DPA1 - CD4	MHC-II	Cell-Cell Contact	KEGG: hsa04514
4490	macrophage	Treg	HLA-DPA1	CD4	0.0410423	0	HLA-DPA1_CD4	HLA-DPA1 - CD4	MHC-II	Cell-Cell Contact	KEGG: hsa04514
4491	P-Tex1	Treg	HLA-DPA1	CD4	0.0226878	0	HLA-DPA1_CD4	HLA-DPA1 - CD4	MHC-II	Cell-Cell Contact	KEGG: hsa04514
4492	B cell	Treg	HLA-DPA1	CD4	0.0338856	0	HLA-DPA1_CD4	HLA-DPA1 - CD4	MHC-II	Cell-Cell Contact	KEGG: hsa04514
4493	Treg	Treg	HLA-DPA1	CD4	0.0151786	0	HLA-DPA1_CD4	HLA-DPA1 - CD4	MHC-II	Cell-Cell Contact	KEGG: hsa04514
4494	plasma B	Treg	HLA-DPA1	CD4	0.00109365	0	HLA-DPA1_CD4	HLA-DPA1 - CD4	MHC-II	Cell-Cell Contact	KEGG: hsa04514
4495	endothelial	Treg	HLA-DPA1	CD4	0.00596996	0	HLA-DPA1_CD4	HLA-DPA1 - CD4	MHC-II	Cell-Cell Contact	KEGG: hsa04514
4496	DC2	Treg	HLA-DPA1	CD4	0.0498561	0	HLA-DPA1_CD4	HLA-DPA1 - CD4	MHC-II	Cell-Cell Contact	KEGG: hsa04514
4497	P-Tex2	Treg	HLA-DPA1	CD4	0.0249695	0	HLA-DPA1_CD4	HLA-DPA1 - CD4	MHC-II	Cell-Cell Contact	KEGG: hsa04514
4498	plasma DC	Treg	HLA-DPA1	CD4	0.0355558	0	HLA-DPA1_CD4	HLA-DPA1 - CD4	MHC-II	Cell-Cell Contact	KEGG: hsa04514
4499	DC1	Treg	HLA-DPA1	CD4	0.0384373	0	HLA-DPA1_CD4	HLA-DPA1 - CD4	MHC-II	Cell-Cell Contact	KEGG: hsa04514
4500	mast cell	Treg	HLA-DPA1	CD4	0.0142757	0	HLA-DPA1_CD4	HLA-DPA1 - CD4	MHC-II	Cell-Cell Contact	KEGG: hsa04514
4501	Teff	DC2	HLA-DPA1	CD4	0.00655948	0	HLA-DPA1_CD4	HLA-DPA1 - CD4	MHC-II	Cell-Cell Contact	KEGG: hsa04514
4502	CD4 Tex	DC2	HLA-DPA1	CD4	0.00627726	0	HLA-DPA1_CD4	HLA-DPA1 - CD4	MHC-II	Cell-Cell Contact	KEGG: hsa04514
4503	NKT	DC2	HLA-DPA1	CD4	0.00618577	0	HLA-DPA1_CD4	HLA-DPA1 - CD4	MHC-II	Cell-Cell Contact	KEGG: hsa04514
4504	T-Tex	DC2	HLA-DPA1	CD4	0.0106455	0	HLA-DPA1_CD4	HLA-DPA1 - CD4	MHC-II	Cell-Cell Contact	KEGG: hsa04514
4505	fibroblast	DC2	HLA-DPA1	CD4	0.00059087	0	HLA-DPA1_CD4	HLA-DPA1 - CD4	MHC-II	Cell-Cell Contact	KEGG: hsa04514
4506	macrophage	DC2	HLA-DPA1	CD4	0.0166932	0	HLA-DPA1_CD4	HLA-DPA1 - CD4	MHC-II	Cell-Cell Contact	KEGG: hsa04514
4507	P-Tex1	DC2	HLA-DPA1	CD4	0.00912422	0	HLA-DPA1_CD4	HLA-DPA1 - CD4	MHC-II	Cell-Cell Contact	KEGG: hsa04514
4508	B cell	DC2	HLA-DPA1	CD4	0.0137216	0	HLA-DPA1_CD4	HLA-DPA1 - CD4	MHC-II	Cell-Cell Contact	KEGG: hsa04514
4509	Treg	DC2	HLA-DPA1	CD4	0.00607639	0	HLA-DPA1_CD4	HLA-DPA1 - CD4	MHC-II	Cell-Cell Contact	KEGG: hsa04514
4510	plasma B	DC2	HLA-DPA1	CD4	0.000434093	0	HLA-DPA1_CD4	HLA-DPA1 - CD4	MHC-II	Cell-Cell Contact	KEGG: hsa04514
4511	endothelial	DC2	HLA-DPA1	CD4	0.0023766	0	HLA-DPA1_CD4	HLA-DPA1 - CD4	MHC-II	Cell-Cell Contact	KEGG: hsa04514
4512	DC2	DC2	HLA-DPA1	CD4	0.0203892	0	HLA-DPA1_CD4	HLA-DPA1 - CD4	MHC-II	Cell-Cell Contact	KEGG: hsa04514
4513	P-Tex2	DC2	HLA-DPA1	CD4	0.0100559	0	HLA-DPA1_CD4	HLA-DPA1 - CD4	MHC-II	Cell-Cell Contact	KEGG: hsa04514
4514	plasma DC	DC2	HLA-DPA1	CD4	0.0144127	0	HLA-DPA1_CD4	HLA-DPA1 - CD4	MHC-II	Cell-Cell Contact	KEGG: hsa04514
4515	DC1	DC2	HLA-DPA1	CD4	0.0156085	0	HLA-DPA1_CD4	HLA-DPA1 - CD4	MHC-II	Cell-Cell Contact	KEGG: hsa04514
4516	mast cell	DC2	HLA-DPA1	CD4	0.00571178	0	HLA-DPA1_CD4	HLA-DPA1 - CD4	MHC-II	Cell-Cell Contact	KEGG: hsa04514
4517	Teff	plasma DC	HLA-DPA1	CD4	0.0585826	0	HLA-DPA1_CD4	HLA-DPA1 - CD4	MHC-II	Cell-Cell Contact	KEGG: hsa04514
4518	CD4 Tex	plasma DC	HLA-DPA1	CD4	0.0561887	0	HLA-DPA1_CD4	HLA-DPA1 - CD4	MHC-II	Cell-Cell Contact	KEGG: hsa04514
4519	NKT	plasma DC	HLA-DPA1	CD4	0.0554103	0	HLA-DPA1_CD4	HLA-DPA1 - CD4	MHC-II	Cell-Cell Contact	KEGG: hsa04514
4520	T-Tex	plasma DC	HLA-DPA1	CD4	0.0920713	0	HLA-DPA1_CD4	HLA-DPA1 - CD4	MHC-II	Cell-Cell Contact	KEGG: hsa04514
4521	fibroblast	plasma DC	HLA-DPA1	CD4	0.00554107	0	HLA-DPA1_CD4	HLA-DPA1 - CD4	MHC-II	Cell-Cell Contact	KEGG: hsa04514
4522	macrophage	plasma DC	HLA-DPA1	CD4	0.137928	0	HLA-DPA1_CD4	HLA-DPA1 - CD4	MHC-II	Cell-Cell Contact	KEGG: hsa04514
4523	P-Tex1	plasma DC	HLA-DPA1	CD4	0.0798532	0	HLA-DPA1_CD4	HLA-DPA1 - CD4	MHC-II	Cell-Cell Contact	KEGG: hsa04514
4524	B cell	plasma DC	HLA-DPA1	CD4	0.115919	0	HLA-DPA1_CD4	HLA-DPA1 - CD4	MHC-II	Cell-Cell Contact	KEGG: hsa04514
4525	Treg	plasma DC	HLA-DPA1	CD4	0.0544782	0	HLA-DPA1_CD4	HLA-DPA1 - CD4	MHC-II	Cell-Cell Contact	KEGG: hsa04514
4526	plasma B	plasma DC	HLA-DPA1	CD4	0.0040762	0	HLA-DPA1_CD4	HLA-DPA1 - CD4	MHC-II	Cell-Cell Contact	KEGG: hsa04514
4527	endothelial	plasma DC	HLA-DPA1	CD4	0.0219586	0	HLA-DPA1_CD4	HLA-DPA1 - CD4	MHC-II	Cell-Cell Contact	KEGG: hsa04514
4528	DC2	plasma DC	HLA-DPA1	CD4	0.16399	0	HLA-DPA1_CD4	HLA-DPA1 - CD4	MHC-II	Cell-Cell Contact	KEGG: hsa04514
4529	P-Tex2	plasma DC	HLA-DPA1	CD4	0.0873703	0	HLA-DPA1_CD4	HLA-DPA1 - CD4	MHC-II	Cell-Cell Contact	KEGG: hsa04514
4530	plasma DC	plasma DC	HLA-DPA1	CD4	0.121126	0	HLA-DPA1_CD4	HLA-DPA1 - CD4	MHC-II	Cell-Cell Contact	KEGG: hsa04514
4531	DC1	plasma DC	HLA-DPA1	CD4	0.130007	0	HLA-DPA1_CD4	HLA-DPA1 - CD4	MHC-II	Cell-Cell Contact	KEGG: hsa04514
4532	mast cell	plasma DC	HLA-DPA1	CD4	0.0513594	0	HLA-DPA1_CD4	HLA-DPA1 - CD4	MHC-II	Cell-Cell Contact	KEGG: hsa04514
4533	Teff	DC1	HLA-DPA1	CD4	0.00773864	0	HLA-DPA1_CD4	HLA-DPA1 - CD4	MHC-II	Cell-Cell Contact	KEGG: hsa04514
4534	CD4 Tex	DC1	HLA-DPA1	CD4	0.00740606	0	HLA-DPA1_CD4	HLA-DPA1 - CD4	MHC-II	Cell-Cell Contact	KEGG: hsa04514
4535	NKT	DC1	HLA-DPA1	CD4	0.00729825	0	HLA-DPA1_CD4	HLA-DPA1 - CD4	MHC-II	Cell-Cell Contact	KEGG: hsa04514
4536	T-Tex	DC1	HLA-DPA1	CD4	0.0125499	0	HLA-DPA1_CD4	HLA-DPA1 - CD4	MHC-II	Cell-Cell Contact	KEGG: hsa04514
4537	fibroblast	DC1	HLA-DPA1	CD4	0.000697841	0	HLA-DPA1_CD4	HLA-DPA1 - CD4	MHC-II	Cell-Cell Contact	KEGG: hsa04514
4538	macrophage	DC1	HLA-DPA1	CD4	0.019658	0	HLA-DPA1_CD4	HLA-DPA1 - CD4	MHC-II	Cell-Cell Contact	KEGG: hsa04514
4539	P-Tex1	DC1	HLA-DPA1	CD4	0.0107594	0	HLA-DPA1_CD4	HLA-DPA1 - CD4	MHC-II	Cell-Cell Contact	KEGG: hsa04514
4540	B cell	DC1	HLA-DPA1	CD4	0.0161673	0	HLA-DPA1_CD4	HLA-DPA1 - CD4	MHC-II	Cell-Cell Contact	KEGG: hsa04514
4541	Treg	DC1	HLA-DPA1	CD4	0.00716934	0	HLA-DPA1_CD4	HLA-DPA1 - CD4	MHC-II	Cell-Cell Contact	KEGG: hsa04514
4542	plasma B	DC1	HLA-DPA1	CD4	0.000512695	0	HLA-DPA1_CD4	HLA-DPA1 - CD4	MHC-II	Cell-Cell Contact	KEGG: hsa04514
4543	endothelial	DC1	HLA-DPA1	CD4	0.00280595	0	HLA-DPA1_CD4	HLA-DPA1 - CD4	MHC-II	Cell-Cell Contact	KEGG: hsa04514
4544	DC2	DC1	HLA-DPA1	CD4	0.0239944	0	HLA-DPA1_CD4	HLA-DPA1 - CD4	MHC-II	Cell-Cell Contact	KEGG: hsa04514
4545	P-Tex2	DC1	HLA-DPA1	CD4	0.0118561	0	HLA-DPA1_CD4	HLA-DPA1 - CD4	MHC-II	Cell-Cell Contact	KEGG: hsa04514
4546	plasma DC	DC1	HLA-DPA1	CD4	0.0169795	0	HLA-DPA1_CD4	HLA-DPA1 - CD4	MHC-II	Cell-Cell Contact	KEGG: hsa04514
4547	DC1	DC1	HLA-DPA1	CD4	0.0183843	0	HLA-DPA1_CD4	HLA-DPA1 - CD4	MHC-II	Cell-Cell Contact	KEGG: hsa04514
4548	mast cell	DC1	HLA-DPA1	CD4	0.00673959	0	HLA-DPA1_CD4	HLA-DPA1 - CD4	MHC-II	Cell-Cell Contact	KEGG: hsa04514
4549	Teff	CD4 Tex	HLA-DPB1	CD4	0.016191	0	HLA-DPB1_CD4	HLA-DPB1 - CD4	MHC-II	Cell-Cell Contact	KEGG: hsa04514
4550	CD4 Tex	CD4 Tex	HLA-DPB1	CD4	0.0132524	0	HLA-DPB1_CD4	HLA-DPB1 - CD4	MHC-II	Cell-Cell Contact	KEGG: hsa04514
4551	NKT	CD4 Tex	HLA-DPB1	CD4	0.0145018	0	HLA-DPB1_CD4	HLA-DPB1 - CD4	MHC-II	Cell-Cell Contact	KEGG: hsa04514
4552	T-Tex	CD4 Tex	HLA-DPB1	CD4	0.0242465	0	HLA-DPB1_CD4	HLA-DPB1 - CD4	MHC-II	Cell-Cell Contact	KEGG: hsa04514
4553	fibroblast	CD4 Tex	HLA-DPB1	CD4	0.00152602	0	HLA-DPB1_CD4	HLA-DPB1 - CD4	MHC-II	Cell-Cell Contact	KEGG: hsa04514
4554	macrophage	CD4 Tex	HLA-DPB1	CD4	0.0406241	0	HLA-DPB1_CD4	HLA-DPB1 - CD4	MHC-II	Cell-Cell Contact	KEGG: hsa04514
4555	P-Tex1	CD4 Tex	HLA-DPB1	CD4	0.0207001	0	HLA-DPB1_CD4	HLA-DPB1 - CD4	MHC-II	Cell-Cell Contact	KEGG: hsa04514
4556	B cell	CD4 Tex	HLA-DPB1	CD4	0.0330209	0	HLA-DPB1_CD4	HLA-DPB1 - CD4	MHC-II	Cell-Cell Contact	KEGG: hsa04514
4557	Treg	CD4 Tex	HLA-DPB1	CD4	0.014509	0	HLA-DPB1_CD4	HLA-DPB1 - CD4	MHC-II	Cell-Cell Contact	KEGG: hsa04514
4558	epithelial2	CD4 Tex	HLA-DPB1	CD4	0.000682851	0	HLA-DPB1_CD4	HLA-DPB1 - CD4	MHC-II	Cell-Cell Contact	KEGG: hsa04514
4559	endothelial	CD4 Tex	HLA-DPB1	CD4	0.00488712	0	HLA-DPB1_CD4	HLA-DPB1 - CD4	MHC-II	Cell-Cell Contact	KEGG: hsa04514
4560	DC2	CD4 Tex	HLA-DPB1	CD4	0.0526941	0	HLA-DPB1_CD4	HLA-DPB1 - CD4	MHC-II	Cell-Cell Contact	KEGG: hsa04514
4561	P-Tex2	CD4 Tex	HLA-DPB1	CD4	0.0161746	0	HLA-DPB1_CD4	HLA-DPB1 - CD4	MHC-II	Cell-Cell Contact	KEGG: hsa04514
4562	plasma DC	CD4 Tex	HLA-DPB1	CD4	0.033883	0	HLA-DPB1_CD4	HLA-DPB1 - CD4	MHC-II	Cell-Cell Contact	KEGG: hsa04514
4563	DC1	CD4 Tex	HLA-DPB1	CD4	0.0439047	0	HLA-DPB1_CD4	HLA-DPB1 - CD4	MHC-II	Cell-Cell Contact	KEGG: hsa04514
4564	mast cell	CD4 Tex	HLA-DPB1	CD4	0.0122325	0	HLA-DPB1_CD4	HLA-DPB1 - CD4	MHC-II	Cell-Cell Contact	KEGG: hsa04514
4565	Teff	macrophage	HLA-DPB1	CD4	0.0222836	0	HLA-DPB1_CD4	HLA-DPB1 - CD4	MHC-II	Cell-Cell Contact	KEGG: hsa04514
4566	CD4 Tex	macrophage	HLA-DPB1	CD4	0.0182598	0	HLA-DPB1_CD4	HLA-DPB1 - CD4	MHC-II	Cell-Cell Contact	KEGG: hsa04514
4567	NKT	macrophage	HLA-DPB1	CD4	0.0199717	0	HLA-DPB1_CD4	HLA-DPB1 - CD4	MHC-II	Cell-Cell Contact	KEGG: hsa04514
4568	T-Tex	macrophage	HLA-DPB1	CD4	0.033268	0	HLA-DPB1_CD4	HLA-DPB1 - CD4	MHC-II	Cell-Cell Contact	KEGG: hsa04514
4569	fibroblast	macrophage	HLA-DPB1	CD4	0.00211211	0	HLA-DPB1_CD4	HLA-DPB1 - CD4	MHC-II	Cell-Cell Contact	KEGG: hsa04514
4570	macrophage	macrophage	HLA-DPB1	CD4	0.0553933	0	HLA-DPB1_CD4	HLA-DPB1 - CD4	MHC-II	Cell-Cell Contact	KEGG: hsa04514
4571	P-Tex1	macrophage	HLA-DPB1	CD4	0.0284405	0	HLA-DPB1_CD4	HLA-DPB1 - CD4	MHC-II	Cell-Cell Contact	KEGG: hsa04514
4572	B cell	macrophage	HLA-DPB1	CD4	0.0451559	0	HLA-DPB1_CD4	HLA-DPB1 - CD4	MHC-II	Cell-Cell Contact	KEGG: hsa04514
4573	Treg	macrophage	HLA-DPB1	CD4	0.0199816	0	HLA-DPB1_CD4	HLA-DPB1 - CD4	MHC-II	Cell-Cell Contact	KEGG: hsa04514
4574	epithelial2	macrophage	HLA-DPB1	CD4	0.000945416	0	HLA-DPB1_CD4	HLA-DPB1 - CD4	MHC-II	Cell-Cell Contact	KEGG: hsa04514
4575	endothelial	macrophage	HLA-DPB1	CD4	0.00675535	0	HLA-DPB1_CD4	HLA-DPB1 - CD4	MHC-II	Cell-Cell Contact	KEGG: hsa04514
4576	DC2	macrophage	HLA-DPB1	CD4	0.0715243	0	HLA-DPB1_CD4	HLA-DPB1 - CD4	MHC-II	Cell-Cell Contact	KEGG: hsa04514
4577	P-Tex2	macrophage	HLA-DPB1	CD4	0.0222612	0	HLA-DPB1_CD4	HLA-DPB1 - CD4	MHC-II	Cell-Cell Contact	KEGG: hsa04514
4578	plasma DC	macrophage	HLA-DPB1	CD4	0.0463197	0	HLA-DPB1_CD4	HLA-DPB1 - CD4	MHC-II	Cell-Cell Contact	KEGG: hsa04514
4579	DC1	macrophage	HLA-DPB1	CD4	0.0597923	0	HLA-DPB1_CD4	HLA-DPB1 - CD4	MHC-II	Cell-Cell Contact	KEGG: hsa04514
4580	mast cell	macrophage	HLA-DPB1	CD4	0.0168611	0	HLA-DPB1_CD4	HLA-DPB1 - CD4	MHC-II	Cell-Cell Contact	KEGG: hsa04514
4581	Teff	Treg	HLA-DPB1	CD4	0.0159456	0	HLA-DPB1_CD4	HLA-DPB1 - CD4	MHC-II	Cell-Cell Contact	KEGG: hsa04514
4582	CD4 Tex	Treg	HLA-DPB1	CD4	0.013051	0	HLA-DPB1_CD4	HLA-DPB1 - CD4	MHC-II	Cell-Cell Contact	KEGG: hsa04514
4583	NKT	Treg	HLA-DPB1	CD4	0.0142817	0	HLA-DPB1_CD4	HLA-DPB1 - CD4	MHC-II	Cell-Cell Contact	KEGG: hsa04514
4584	T-Tex	Treg	HLA-DPB1	CD4	0.0238821	0	HLA-DPB1_CD4	HLA-DPB1 - CD4	MHC-II	Cell-Cell Contact	KEGG: hsa04514
4585	fibroblast	Treg	HLA-DPB1	CD4	0.00150256	0	HLA-DPB1_CD4	HLA-DPB1 - CD4	MHC-II	Cell-Cell Contact	KEGG: hsa04514
4586	macrophage	Treg	HLA-DPB1	CD4	0.0400236	0	HLA-DPB1_CD4	HLA-DPB1 - CD4	MHC-II	Cell-Cell Contact	KEGG: hsa04514
4587	P-Tex1	Treg	HLA-DPB1	CD4	0.0203878	0	HLA-DPB1_CD4	HLA-DPB1 - CD4	MHC-II	Cell-Cell Contact	KEGG: hsa04514
4588	B cell	Treg	HLA-DPB1	CD4	0.0325289	0	HLA-DPB1_CD4	HLA-DPB1 - CD4	MHC-II	Cell-Cell Contact	KEGG: hsa04514
4589	Treg	Treg	HLA-DPB1	CD4	0.0142888	0	HLA-DPB1_CD4	HLA-DPB1 - CD4	MHC-II	Cell-Cell Contact	KEGG: hsa04514
4590	epithelial2	Treg	HLA-DPB1	CD4	0.000672343	0	HLA-DPB1_CD4	HLA-DPB1 - CD4	MHC-II	Cell-Cell Contact	KEGG: hsa04514
4591	endothelial	Treg	HLA-DPB1	CD4	0.00481223	0	HLA-DPB1_CD4	HLA-DPB1 - CD4	MHC-II	Cell-Cell Contact	KEGG: hsa04514
4592	DC2	Treg	HLA-DPB1	CD4	0.0519248	0	HLA-DPB1_CD4	HLA-DPB1 - CD4	MHC-II	Cell-Cell Contact	KEGG: hsa04514
4593	P-Tex2	Treg	HLA-DPB1	CD4	0.0159295	0	HLA-DPB1_CD4	HLA-DPB1 - CD4	MHC-II	Cell-Cell Contact	KEGG: hsa04514
4594	plasma DC	Treg	HLA-DPB1	CD4	0.0333787	0	HLA-DPB1_CD4	HLA-DPB1 - CD4	MHC-II	Cell-Cell Contact	KEGG: hsa04514
4595	DC1	Treg	HLA-DPB1	CD4	0.0432579	0	HLA-DPB1_CD4	HLA-DPB1 - CD4	MHC-II	Cell-Cell Contact	KEGG: hsa04514
4596	mast cell	Treg	HLA-DPB1	CD4	0.0120464	0	HLA-DPB1_CD4	HLA-DPB1 - CD4	MHC-II	Cell-Cell Contact	KEGG: hsa04514
4597	Teff	DC2	HLA-DPB1	CD4	0.00638643	0	HLA-DPB1_CD4	HLA-DPB1 - CD4	MHC-II	Cell-Cell Contact	KEGG: hsa04514
4598	CD4 Tex	DC2	HLA-DPB1	CD4	0.00521788	0	HLA-DPB1_CD4	HLA-DPB1 - CD4	MHC-II	Cell-Cell Contact	KEGG: hsa04514
4599	NKT	DC2	HLA-DPB1	CD4	0.0057142	0	HLA-DPB1_CD4	HLA-DPB1 - CD4	MHC-II	Cell-Cell Contact	KEGG: hsa04514
4600	T-Tex	DC2	HLA-DPB1	CD4	0.00961155	0	HLA-DPB1_CD4	HLA-DPB1 - CD4	MHC-II	Cell-Cell Contact	KEGG: hsa04514
4601	fibroblast	DC2	HLA-DPB1	CD4	0.000596546	0	HLA-DPB1_CD4	HLA-DPB1 - CD4	MHC-II	Cell-Cell Contact	KEGG: hsa04514
4602	macrophage	DC2	HLA-DPB1	CD4	0.0162686	0	HLA-DPB1_CD4	HLA-DPB1 - CD4	MHC-II	Cell-Cell Contact	KEGG: hsa04514
4603	P-Tex1	DC2	HLA-DPB1	CD4	0.00818774	0	HLA-DPB1_CD4	HLA-DPB1 - CD4	MHC-II	Cell-Cell Contact	KEGG: hsa04514
4604	B cell	DC2	HLA-DPB1	CD4	0.0131612	0	HLA-DPB1_CD4	HLA-DPB1 - CD4	MHC-II	Cell-Cell Contact	KEGG: hsa04514
4605	Treg	DC2	HLA-DPB1	CD4	0.00571708	0	HLA-DPB1_CD4	HLA-DPB1 - CD4	MHC-II	Cell-Cell Contact	KEGG: hsa04514
4606	epithelial2	DC2	HLA-DPB1	CD4	0.0002668	0	HLA-DPB1_CD4	HLA-DPB1 - CD4	MHC-II	Cell-Cell Contact	KEGG: hsa04514
4607	endothelial	DC2	HLA-DPB1	CD4	0.00191437	0	HLA-DPB1_CD4	HLA-DPB1 - CD4	MHC-II	Cell-Cell Contact	KEGG: hsa04514
4608	DC2	DC2	HLA-DPB1	CD4	0.0212626	0	HLA-DPB1_CD4	HLA-DPB1 - CD4	MHC-II	Cell-Cell Contact	KEGG: hsa04514
4609	P-Tex2	DC2	HLA-DPB1	CD4	0.0063799	0	HLA-DPB1_CD4	HLA-DPB1 - CD4	MHC-II	Cell-Cell Contact	KEGG: hsa04514
4610	plasma DC	DC2	HLA-DPB1	CD4	0.0135121	0	HLA-DPB1_CD4	HLA-DPB1 - CD4	MHC-II	Cell-Cell Contact	KEGG: hsa04514
4611	DC1	DC2	HLA-DPB1	CD4	0.0176185	0	HLA-DPB1_CD4	HLA-DPB1 - CD4	MHC-II	Cell-Cell Contact	KEGG: hsa04514
4612	mast cell	DC2	HLA-DPB1	CD4	0.00481329	0	HLA-DPB1_CD4	HLA-DPB1 - CD4	MHC-II	Cell-Cell Contact	KEGG: hsa04514
4613	Teff	plasma DC	HLA-DPB1	CD4	0.057116	0	HLA-DPB1_CD4	HLA-DPB1 - CD4	MHC-II	Cell-Cell Contact	KEGG: hsa04514
4614	CD4 Tex	plasma DC	HLA-DPB1	CD4	0.0471053	0	HLA-DPB1_CD4	HLA-DPB1 - CD4	MHC-II	Cell-Cell Contact	KEGG: hsa04514
4615	NKT	plasma DC	HLA-DPB1	CD4	0.0513801	0	HLA-DPB1_CD4	HLA-DPB1 - CD4	MHC-II	Cell-Cell Contact	KEGG: hsa04514
4616	T-Tex	plasma DC	HLA-DPB1	CD4	0.0837988	0	HLA-DPB1_CD4	HLA-DPB1 - CD4	MHC-II	Cell-Cell Contact	KEGG: hsa04514
4617	fibroblast	plasma DC	HLA-DPB1	CD4	0.00559404	0	HLA-DPB1_CD4	HLA-DPB1 - CD4	MHC-II	Cell-Cell Contact	KEGG: hsa04514
4618	macrophage	plasma DC	HLA-DPB1	CD4	0.134843	0	HLA-DPB1_CD4	HLA-DPB1 - CD4	MHC-II	Cell-Cell Contact	KEGG: hsa04514
4619	P-Tex1	plasma DC	HLA-DPB1	CD4	0.0721862	0	HLA-DPB1_CD4	HLA-DPB1 - CD4	MHC-II	Cell-Cell Contact	KEGG: hsa04514
4620	B cell	plasma DC	HLA-DPB1	CD4	0.111658	0	HLA-DPB1_CD4	HLA-DPB1 - CD4	MHC-II	Cell-Cell Contact	KEGG: hsa04514
4621	Treg	plasma DC	HLA-DPB1	CD4	0.0514048	0	HLA-DPB1_CD4	HLA-DPB1 - CD4	MHC-II	Cell-Cell Contact	KEGG: hsa04514
4622	epithelial2	plasma DC	HLA-DPB1	CD4	0.00250882	0	HLA-DPB1_CD4	HLA-DPB1 - CD4	MHC-II	Cell-Cell Contact	KEGG: hsa04514
4623	endothelial	plasma DC	HLA-DPB1	CD4	0.0177557	0	HLA-DPB1_CD4	HLA-DPB1 - CD4	MHC-II	Cell-Cell Contact	KEGG: hsa04514
4624	DC2	plasma DC	HLA-DPB1	CD4	0.169947	0	HLA-DPB1_CD4	HLA-DPB1 - CD4	MHC-II	Cell-Cell Contact	KEGG: hsa04514
4625	P-Tex2	plasma DC	HLA-DPB1	CD4	0.0570606	0	HLA-DPB1_CD4	HLA-DPB1 - CD4	MHC-II	Cell-Cell Contact	KEGG: hsa04514
4626	plasma DC	plasma DC	HLA-DPB1	CD4	0.11433	0	HLA-DPB1_CD4	HLA-DPB1 - CD4	MHC-II	Cell-Cell Contact	KEGG: hsa04514
4627	DC1	plasma DC	HLA-DPB1	CD4	0.144585	0	HLA-DPB1_CD4	HLA-DPB1 - CD4	MHC-II	Cell-Cell Contact	KEGG: hsa04514
4628	mast cell	plasma DC	HLA-DPB1	CD4	0.0435951	0	HLA-DPB1_CD4	HLA-DPB1 - CD4	MHC-II	Cell-Cell Contact	KEGG: hsa04514
4629	Teff	DC1	HLA-DPB1	CD4	0.00753472	0	HLA-DPB1_CD4	HLA-DPB1 - CD4	MHC-II	Cell-Cell Contact	KEGG: hsa04514
4630	CD4 Tex	DC1	HLA-DPB1	CD4	0.00615737	0	HLA-DPB1_CD4	HLA-DPB1 - CD4	MHC-II	Cell-Cell Contact	KEGG: hsa04514
4631	NKT	DC1	HLA-DPB1	CD4	0.00674244	0	HLA-DPB1_CD4	HLA-DPB1 - CD4	MHC-II	Cell-Cell Contact	KEGG: hsa04514
4632	T-Tex	DC1	HLA-DPB1	CD4	0.0113331	0	HLA-DPB1_CD4	HLA-DPB1 - CD4	MHC-II	Cell-Cell Contact	KEGG: hsa04514
4633	fibroblast	DC1	HLA-DPB1	CD4	0.000704544	0	HLA-DPB1_CD4	HLA-DPB1 - CD4	MHC-II	Cell-Cell Contact	KEGG: hsa04514
4634	macrophage	DC1	HLA-DPB1	CD4	0.0191595	0	HLA-DPB1_CD4	HLA-DPB1 - CD4	MHC-II	Cell-Cell Contact	KEGG: hsa04514
4635	P-Tex1	DC1	HLA-DPB1	CD4	0.00965676	0	HLA-DPB1_CD4	HLA-DPB1 - CD4	MHC-II	Cell-Cell Contact	KEGG: hsa04514
4636	B cell	DC1	HLA-DPB1	CD4	0.0155086	0	HLA-DPB1_CD4	HLA-DPB1 - CD4	MHC-II	Cell-Cell Contact	KEGG: hsa04514
4637	Treg	DC1	HLA-DPB1	CD4	0.00674583	0	HLA-DPB1_CD4	HLA-DPB1 - CD4	MHC-II	Cell-Cell Contact	KEGG: hsa04514
4638	epithelial2	DC1	HLA-DPB1	CD4	0.00031512	0	HLA-DPB1_CD4	HLA-DPB1 - CD4	MHC-II	Cell-Cell Contact	KEGG: hsa04514
4639	endothelial	DC1	HLA-DPB1	CD4	0.00226041	0	HLA-DPB1_CD4	HLA-DPB1 - CD4	MHC-II	Cell-Cell Contact	KEGG: hsa04514
4640	DC2	DC1	HLA-DPB1	CD4	0.0250183	0	HLA-DPB1_CD4	HLA-DPB1 - CD4	MHC-II	Cell-Cell Contact	KEGG: hsa04514
4641	P-Tex2	DC1	HLA-DPB1	CD4	0.00752702	0	HLA-DPB1_CD4	HLA-DPB1 - CD4	MHC-II	Cell-Cell Contact	KEGG: hsa04514
4642	plasma DC	DC1	HLA-DPB1	CD4	0.015921	0	HLA-DPB1_CD4	HLA-DPB1 - CD4	MHC-II	Cell-Cell Contact	KEGG: hsa04514
4643	DC1	DC1	HLA-DPB1	CD4	0.0207442	0	HLA-DPB1_CD4	HLA-DPB1 - CD4	MHC-II	Cell-Cell Contact	KEGG: hsa04514
4644	mast cell	DC1	HLA-DPB1	CD4	0.00568034	0	HLA-DPB1_CD4	HLA-DPB1 - CD4	MHC-II	Cell-Cell Contact	KEGG: hsa04514
4645	Teff	CD4 Tex	HLA-DQA1	CD4	0.00531232	0	HLA-DQA1_CD4	HLA-DQA1 - CD4	MHC-II	Cell-Cell Contact	KEGG: hsa04514
4646	CD4 Tex	CD4 Tex	HLA-DQA1	CD4	0.00509726	0	HLA-DQA1_CD4	HLA-DQA1 - CD4	MHC-II	Cell-Cell Contact	KEGG: hsa04514
4647	NKT	CD4 Tex	HLA-DQA1	CD4	0.00489788	0	HLA-DQA1_CD4	HLA-DQA1 - CD4	MHC-II	Cell-Cell Contact	KEGG: hsa04514
4648	T-Tex	CD4 Tex	HLA-DQA1	CD4	0.0229544	0	HLA-DQA1_CD4	HLA-DQA1 - CD4	MHC-II	Cell-Cell Contact	KEGG: hsa04514
4649	macrophage	CD4 Tex	HLA-DQA1	CD4	0.0342573	0	HLA-DQA1_CD4	HLA-DQA1 - CD4	MHC-II	Cell-Cell Contact	KEGG: hsa04514
4650	P-Tex1	CD4 Tex	HLA-DQA1	CD4	0.0169265	0	HLA-DQA1_CD4	HLA-DQA1 - CD4	MHC-II	Cell-Cell Contact	KEGG: hsa04514
4651	B cell	CD4 Tex	HLA-DQA1	CD4	0.030554	0	HLA-DQA1_CD4	HLA-DQA1 - CD4	MHC-II	Cell-Cell Contact	KEGG: hsa04514
4652	Treg	CD4 Tex	HLA-DQA1	CD4	0.0114413	0	HLA-DQA1_CD4	HLA-DQA1 - CD4	MHC-II	Cell-Cell Contact	KEGG: hsa04514
4653	DC2	CD4 Tex	HLA-DQA1	CD4	0.0418106	0	HLA-DQA1_CD4	HLA-DQA1 - CD4	MHC-II	Cell-Cell Contact	KEGG: hsa04514
4654	P-Tex2	CD4 Tex	HLA-DQA1	CD4	0.0171971	0	HLA-DQA1_CD4	HLA-DQA1 - CD4	MHC-II	Cell-Cell Contact	KEGG: hsa04514
4655	plasma DC	CD4 Tex	HLA-DQA1	CD4	0.0302579	0	HLA-DQA1_CD4	HLA-DQA1 - CD4	MHC-II	Cell-Cell Contact	KEGG: hsa04514
4656	DC1	CD4 Tex	HLA-DQA1	CD4	0.0358852	0	HLA-DQA1_CD4	HLA-DQA1 - CD4	MHC-II	Cell-Cell Contact	KEGG: hsa04514
4657	Teff	macrophage	HLA-DQA1	CD4	0.00734189	0	HLA-DQA1_CD4	HLA-DQA1 - CD4	MHC-II	Cell-Cell Contact	KEGG: hsa04514
4658	CD4 Tex	macrophage	HLA-DQA1	CD4	0.00704525	0	HLA-DQA1_CD4	HLA-DQA1 - CD4	MHC-II	Cell-Cell Contact	KEGG: hsa04514
4659	NKT	macrophage	HLA-DQA1	CD4	0.0067702	0	HLA-DQA1_CD4	HLA-DQA1 - CD4	MHC-II	Cell-Cell Contact	KEGG: hsa04514
4660	T-Tex	macrophage	HLA-DQA1	CD4	0.0315106	0	HLA-DQA1_CD4	HLA-DQA1 - CD4	MHC-II	Cell-Cell Contact	KEGG: hsa04514
4661	macrophage	macrophage	HLA-DQA1	CD4	0.0468247	0	HLA-DQA1_CD4	HLA-DQA1 - CD4	MHC-II	Cell-Cell Contact	KEGG: hsa04514
4662	P-Tex1	macrophage	HLA-DQA1	CD4	0.0232894	0	HLA-DQA1_CD4	HLA-DQA1 - CD4	MHC-II	Cell-Cell Contact	KEGG: hsa04514
4663	B cell	macrophage	HLA-DQA1	CD4	0.0418216	0	HLA-DQA1_CD4	HLA-DQA1 - CD4	MHC-II	Cell-Cell Contact	KEGG: hsa04514
4664	Treg	macrophage	HLA-DQA1	CD4	0.0157754	0	HLA-DQA1_CD4	HLA-DQA1 - CD4	MHC-II	Cell-Cell Contact	KEGG: hsa04514
4665	DC2	macrophage	HLA-DQA1	CD4	0.0569854	0	HLA-DQA1_CD4	HLA-DQA1 - CD4	MHC-II	Cell-Cell Contact	KEGG: hsa04514
4666	P-Tex2	macrophage	HLA-DQA1	CD4	0.0236593	0	HLA-DQA1_CD4	HLA-DQA1 - CD4	MHC-II	Cell-Cell Contact	KEGG: hsa04514
4667	plasma DC	macrophage	HLA-DQA1	CD4	0.0414211	0	HLA-DQA1_CD4	HLA-DQA1 - CD4	MHC-II	Cell-Cell Contact	KEGG: hsa04514
4668	DC1	macrophage	HLA-DQA1	CD4	0.0490195	0	HLA-DQA1_CD4	HLA-DQA1 - CD4	MHC-II	Cell-Cell Contact	KEGG: hsa04514
4669	Teff	Treg	HLA-DQA1	CD4	0.00523094	0	HLA-DQA1_CD4	HLA-DQA1 - CD4	MHC-II	Cell-Cell Contact	KEGG: hsa04514
4670	CD4 Tex	Treg	HLA-DQA1	CD4	0.00501916	0	HLA-DQA1_CD4	HLA-DQA1 - CD4	MHC-II	Cell-Cell Contact	KEGG: hsa04514
4671	NKT	Treg	HLA-DQA1	CD4	0.00482282	0	HLA-DQA1_CD4	HLA-DQA1 - CD4	MHC-II	Cell-Cell Contact	KEGG: hsa04514
4672	T-Tex	Treg	HLA-DQA1	CD4	0.0226089	0	HLA-DQA1_CD4	HLA-DQA1 - CD4	MHC-II	Cell-Cell Contact	KEGG: hsa04514
4673	macrophage	Treg	HLA-DQA1	CD4	0.0337476	0	HLA-DQA1_CD4	HLA-DQA1 - CD4	MHC-II	Cell-Cell Contact	KEGG: hsa04514
4674	P-Tex1	Treg	HLA-DQA1	CD4	0.0166702	0	HLA-DQA1_CD4	HLA-DQA1 - CD4	MHC-II	Cell-Cell Contact	KEGG: hsa04514
4675	B cell	Treg	HLA-DQA1	CD4	0.0300976	0	HLA-DQA1_CD4	HLA-DQA1 - CD4	MHC-II	Cell-Cell Contact	KEGG: hsa04514
4676	Treg	Treg	HLA-DQA1	CD4	0.0112671	0	HLA-DQA1_CD4	HLA-DQA1 - CD4	MHC-II	Cell-Cell Contact	KEGG: hsa04514
4677	DC2	Treg	HLA-DQA1	CD4	0.0411932	0	HLA-DQA1_CD4	HLA-DQA1 - CD4	MHC-II	Cell-Cell Contact	KEGG: hsa04514
4678	P-Tex2	Treg	HLA-DQA1	CD4	0.0169368	0	HLA-DQA1_CD4	HLA-DQA1 - CD4	MHC-II	Cell-Cell Contact	KEGG: hsa04514
4679	plasma DC	Treg	HLA-DQA1	CD4	0.0298059	0	HLA-DQA1_CD4	HLA-DQA1 - CD4	MHC-II	Cell-Cell Contact	KEGG: hsa04514
4680	DC1	Treg	HLA-DQA1	CD4	0.0353522	0	HLA-DQA1_CD4	HLA-DQA1 - CD4	MHC-II	Cell-Cell Contact	KEGG: hsa04514
4681	Teff	DC2	HLA-DQA1	CD4	0.00208147	0	HLA-DQA1_CD4	HLA-DQA1 - CD4	MHC-II	Cell-Cell Contact	KEGG: hsa04514
4682	CD4 Tex	DC2	HLA-DQA1	CD4	0.00199695	0	HLA-DQA1_CD4	HLA-DQA1 - CD4	MHC-II	Cell-Cell Contact	KEGG: hsa04514
4683	NKT	DC2	HLA-DQA1	CD4	0.0019186	0	HLA-DQA1_CD4	HLA-DQA1 - CD4	MHC-II	Cell-Cell Contact	KEGG: hsa04514
4684	T-Tex	DC2	HLA-DQA1	CD4	0.00909208	0	HLA-DQA1_CD4	HLA-DQA1 - CD4	MHC-II	Cell-Cell Contact	KEGG: hsa04514
4685	macrophage	DC2	HLA-DQA1	CD4	0.0136645	0	HLA-DQA1_CD4	HLA-DQA1 - CD4	MHC-II	Cell-Cell Contact	KEGG: hsa04514
4686	P-Tex1	DC2	HLA-DQA1	CD4	0.00667958	0	HLA-DQA1_CD4	HLA-DQA1 - CD4	MHC-II	Cell-Cell Contact	KEGG: hsa04514
4687	B cell	DC2	HLA-DQA1	CD4	0.0121593	0	HLA-DQA1_CD4	HLA-DQA1 - CD4	MHC-II	Cell-Cell Contact	KEGG: hsa04514
4688	Treg	DC2	HLA-DQA1	CD4	0.00449981	0	HLA-DQA1_CD4	HLA-DQA1 - CD4	MHC-II	Cell-Cell Contact	KEGG: hsa04514
4689	DC2	DC2	HLA-DQA1	CD4	0.0167561	0	HLA-DQA1_CD4	HLA-DQA1 - CD4	MHC-II	Cell-Cell Contact	KEGG: hsa04514
4690	P-Tex2	DC2	HLA-DQA1	CD4	0.00678751	0	HLA-DQA1_CD4	HLA-DQA1 - CD4	MHC-II	Cell-Cell Contact	KEGG: hsa04514
4691	plasma DC	DC2	HLA-DQA1	CD4	0.0120393	0	HLA-DQA1_CD4	HLA-DQA1 - CD4	MHC-II	Cell-Cell Contact	KEGG: hsa04514
4692	DC1	DC2	HLA-DQA1	CD4	0.0143284	0	HLA-DQA1_CD4	HLA-DQA1 - CD4	MHC-II	Cell-Cell Contact	KEGG: hsa04514
4693	Teff	plasma DC	HLA-DQA1	CD4	0.0192788	0	HLA-DQA1_CD4	HLA-DQA1 - CD4	MHC-II	Cell-Cell Contact	KEGG: hsa04514
4694	CD4 Tex	plasma DC	HLA-DQA1	CD4	0.0185089	0	HLA-DQA1_CD4	HLA-DQA1 - CD4	MHC-II	Cell-Cell Contact	KEGG: hsa04514
4695	NKT	plasma DC	HLA-DQA1	CD4	0.0177943	0	HLA-DQA1_CD4	HLA-DQA1 - CD4	MHC-II	Cell-Cell Contact	KEGG: hsa04514
4696	T-Tex	plasma DC	HLA-DQA1	CD4	0.0795919	0	HLA-DQA1_CD4	HLA-DQA1 - CD4	MHC-II	Cell-Cell Contact	KEGG: hsa04514
4697	macrophage	plasma DC	HLA-DQA1	CD4	0.115487	0	HLA-DQA1_CD4	HLA-DQA1 - CD4	MHC-II	Cell-Cell Contact	KEGG: hsa04514
4698	P-Tex1	plasma DC	HLA-DQA1	CD4	0.0595981	0	HLA-DQA1_CD4	HLA-DQA1 - CD4	MHC-II	Cell-Cell Contact	KEGG: hsa04514
4699	B cell	plasma DC	HLA-DQA1	CD4	0.103948	0	HLA-DQA1_CD4	HLA-DQA1 - CD4	MHC-II	Cell-Cell Contact	KEGG: hsa04514
4700	Treg	plasma DC	HLA-DQA1	CD4	0.0408596	0	HLA-DQA1_CD4	HLA-DQA1 - CD4	MHC-II	Cell-Cell Contact	KEGG: hsa04514
4701	DC2	plasma DC	HLA-DQA1	CD4	0.138384	0	HLA-DQA1_CD4	HLA-DQA1 - CD4	MHC-II	Cell-Cell Contact	KEGG: hsa04514
4702	P-Tex2	plasma DC	HLA-DQA1	CD4	0.0605089	0	HLA-DQA1_CD4	HLA-DQA1 - CD4	MHC-II	Cell-Cell Contact	KEGG: hsa04514
4703	plasma DC	plasma DC	HLA-DQA1	CD4	0.103016	0	HLA-DQA1_CD4	HLA-DQA1 - CD4	MHC-II	Cell-Cell Contact	KEGG: hsa04514
4704	DC1	plasma DC	HLA-DQA1	CD4	0.120493	0	HLA-DQA1_CD4	HLA-DQA1 - CD4	MHC-II	Cell-Cell Contact	KEGG: hsa04514
4705	Teff	DC1	HLA-DQA1	CD4	0.00245764	0	HLA-DQA1_CD4	HLA-DQA1 - CD4	MHC-II	Cell-Cell Contact	KEGG: hsa04514
4706	CD4 Tex	DC1	HLA-DQA1	CD4	0.00235787	0	HLA-DQA1_CD4	HLA-DQA1 - CD4	MHC-II	Cell-Cell Contact	KEGG: hsa04514
4707	NKT	DC1	HLA-DQA1	CD4	0.0022654	0	HLA-DQA1_CD4	HLA-DQA1 - CD4	MHC-II	Cell-Cell Contact	KEGG: hsa04514
4708	T-Tex	DC1	HLA-DQA1	CD4	0.0107216	0	HLA-DQA1_CD4	HLA-DQA1 - CD4	MHC-II	Cell-Cell Contact	KEGG: hsa04514
4709	macrophage	DC1	HLA-DQA1	CD4	0.0161002	0	HLA-DQA1_CD4	HLA-DQA1 - CD4	MHC-II	Cell-Cell Contact	KEGG: hsa04514
4710	P-Tex1	DC1	HLA-DQA1	CD4	0.00788016	0	HLA-DQA1_CD4	HLA-DQA1 - CD4	MHC-II	Cell-Cell Contact	KEGG: hsa04514
4711	B cell	DC1	HLA-DQA1	CD4	0.0143306	0	HLA-DQA1_CD4	HLA-DQA1 - CD4	MHC-II	Cell-Cell Contact	KEGG: hsa04514
4712	Treg	DC1	HLA-DQA1	CD4	0.00531069	0	HLA-DQA1_CD4	HLA-DQA1 - CD4	MHC-II	Cell-Cell Contact	KEGG: hsa04514
4713	DC2	DC1	HLA-DQA1	CD4	0.0197319	0	HLA-DQA1_CD4	HLA-DQA1 - CD4	MHC-II	Cell-Cell Contact	KEGG: hsa04514
4714	P-Tex2	DC1	HLA-DQA1	CD4	0.00800733	0	HLA-DQA1_CD4	HLA-DQA1 - CD4	MHC-II	Cell-Cell Contact	KEGG: hsa04514
4715	plasma DC	DC1	HLA-DQA1	CD4	0.0141895	0	HLA-DQA1_CD4	HLA-DQA1 - CD4	MHC-II	Cell-Cell Contact	KEGG: hsa04514
4716	DC1	DC1	HLA-DQA1	CD4	0.0168804	0	HLA-DQA1_CD4	HLA-DQA1 - CD4	MHC-II	Cell-Cell Contact	KEGG: hsa04514
4717	Teff	CD4 Tex	HLA-DMA	CD4	0.00383798	0	HLA-DMA_CD4	HLA-DMA - CD4	MHC-II	Cell-Cell Contact	KEGG: hsa04514
4718	CD4 Tex	CD4 Tex	HLA-DMA	CD4	0.00395233	0	HLA-DMA_CD4	HLA-DMA - CD4	MHC-II	Cell-Cell Contact	KEGG: hsa04514
4719	NKT	CD4 Tex	HLA-DMA	CD4	0.00359885	0	HLA-DMA_CD4	HLA-DMA - CD4	MHC-II	Cell-Cell Contact	KEGG: hsa04514
4720	T-Tex	CD4 Tex	HLA-DMA	CD4	0.0118423	0	HLA-DMA_CD4	HLA-DMA - CD4	MHC-II	Cell-Cell Contact	KEGG: hsa04514
4721	macrophage	CD4 Tex	HLA-DMA	CD4	0.0231648	0	HLA-DMA_CD4	HLA-DMA - CD4	MHC-II	Cell-Cell Contact	KEGG: hsa04514
4722	P-Tex1	CD4 Tex	HLA-DMA	CD4	0.0104055	0	HLA-DMA_CD4	HLA-DMA - CD4	MHC-II	Cell-Cell Contact	KEGG: hsa04514
4723	B cell	CD4 Tex	HLA-DMA	CD4	0.0141774	0	HLA-DMA_CD4	HLA-DMA - CD4	MHC-II	Cell-Cell Contact	KEGG: hsa04514
4724	Treg	CD4 Tex	HLA-DMA	CD4	0.00415812	0	HLA-DMA_CD4	HLA-DMA - CD4	MHC-II	Cell-Cell Contact	KEGG: hsa04514
4725	epithelial2	CD4 Tex	HLA-DMA	CD4	0.000574656	0	HLA-DMA_CD4	HLA-DMA - CD4	MHC-II	Cell-Cell Contact	KEGG: hsa04514
4726	plasma B	CD4 Tex	HLA-DMA	CD4	0.00181068	0	HLA-DMA_CD4	HLA-DMA - CD4	MHC-II	Cell-Cell Contact	KEGG: hsa04514
4727	endothelial	CD4 Tex	HLA-DMA	CD4	0.00261278	0	HLA-DMA_CD4	HLA-DMA - CD4	MHC-II	Cell-Cell Contact	KEGG: hsa04514
4728	DC2	CD4 Tex	HLA-DMA	CD4	0.024483	0	HLA-DMA_CD4	HLA-DMA - CD4	MHC-II	Cell-Cell Contact	KEGG: hsa04514
4729	P-Tex2	CD4 Tex	HLA-DMA	CD4	0.00981544	0	HLA-DMA_CD4	HLA-DMA - CD4	MHC-II	Cell-Cell Contact	KEGG: hsa04514
4730	plasma DC	CD4 Tex	HLA-DMA	CD4	0.0213384	0	HLA-DMA_CD4	HLA-DMA - CD4	MHC-II	Cell-Cell Contact	KEGG: hsa04514
4731	DC1	CD4 Tex	HLA-DMA	CD4	0.0124081	0	HLA-DMA_CD4	HLA-DMA - CD4	MHC-II	Cell-Cell Contact	KEGG: hsa04514
4732	Teff	macrophage	HLA-DMA	CD4	0.00530728	0	HLA-DMA_CD4	HLA-DMA - CD4	MHC-II	Cell-Cell Contact	KEGG: hsa04514
4733	CD4 Tex	macrophage	HLA-DMA	CD4	0.00546518	0	HLA-DMA_CD4	HLA-DMA - CD4	MHC-II	Cell-Cell Contact	KEGG: hsa04514
4734	NKT	macrophage	HLA-DMA	CD4	0.00497706	0	HLA-DMA_CD4	HLA-DMA - CD4	MHC-II	Cell-Cell Contact	KEGG: hsa04514
4735	T-Tex	macrophage	HLA-DMA	CD4	0.0163258	0	HLA-DMA_CD4	HLA-DMA - CD4	MHC-II	Cell-Cell Contact	KEGG: hsa04514
4736	macrophage	macrophage	HLA-DMA	CD4	0.0317969	0	HLA-DMA_CD4	HLA-DMA - CD4	MHC-II	Cell-Cell Contact	KEGG: hsa04514
4737	P-Tex1	macrophage	HLA-DMA	CD4	0.0143528	0	HLA-DMA_CD4	HLA-DMA - CD4	MHC-II	Cell-Cell Contact	KEGG: hsa04514
4738	B cell	macrophage	HLA-DMA	CD4	0.0195275	0	HLA-DMA_CD4	HLA-DMA - CD4	MHC-II	Cell-Cell Contact	KEGG: hsa04514
4739	Treg	macrophage	HLA-DMA	CD4	0.00574928	0	HLA-DMA_CD4	HLA-DMA - CD4	MHC-II	Cell-Cell Contact	KEGG: hsa04514
4740	epithelial2	macrophage	HLA-DMA	CD4	0.000795652	0	HLA-DMA_CD4	HLA-DMA - CD4	MHC-II	Cell-Cell Contact	KEGG: hsa04514
4741	plasma B	macrophage	HLA-DMA	CD4	0.00250582	0	HLA-DMA_CD4	HLA-DMA - CD4	MHC-II	Cell-Cell Contact	KEGG: hsa04514
4742	endothelial	macrophage	HLA-DMA	CD4	0.00361474	0	HLA-DMA_CD4	HLA-DMA - CD4	MHC-II	Cell-Cell Contact	KEGG: hsa04514
4743	DC2	macrophage	HLA-DMA	CD4	0.0335895	0	HLA-DMA_CD4	HLA-DMA - CD4	MHC-II	Cell-Cell Contact	KEGG: hsa04514
4744	P-Tex2	macrophage	HLA-DMA	CD4	0.013542	0	HLA-DMA_CD4	HLA-DMA - CD4	MHC-II	Cell-Cell Contact	KEGG: hsa04514
4745	plasma DC	macrophage	HLA-DMA	CD4	0.0293104	0	HLA-DMA_CD4	HLA-DMA - CD4	MHC-II	Cell-Cell Contact	KEGG: hsa04514
4746	DC1	macrophage	HLA-DMA	CD4	0.017102	0	HLA-DMA_CD4	HLA-DMA - CD4	MHC-II	Cell-Cell Contact	KEGG: hsa04514
4747	Teff	Treg	HLA-DMA	CD4	0.0037791	0	HLA-DMA_CD4	HLA-DMA - CD4	MHC-II	Cell-Cell Contact	KEGG: hsa04514
4748	CD4 Tex	Treg	HLA-DMA	CD4	0.00389171	0	HLA-DMA_CD4	HLA-DMA - CD4	MHC-II	Cell-Cell Contact	KEGG: hsa04514
4749	NKT	Treg	HLA-DMA	CD4	0.00354362	0	HLA-DMA_CD4	HLA-DMA - CD4	MHC-II	Cell-Cell Contact	KEGG: hsa04514
4750	T-Tex	Treg	HLA-DMA	CD4	0.0116621	0	HLA-DMA_CD4	HLA-DMA - CD4	MHC-II	Cell-Cell Contact	KEGG: hsa04514
4751	macrophage	Treg	HLA-DMA	CD4	0.0228163	0	HLA-DMA_CD4	HLA-DMA - CD4	MHC-II	Cell-Cell Contact	KEGG: hsa04514
4752	P-Tex1	Treg	HLA-DMA	CD4	0.0102469	0	HLA-DMA_CD4	HLA-DMA - CD4	MHC-II	Cell-Cell Contact	KEGG: hsa04514
4753	B cell	Treg	HLA-DMA	CD4	0.0139622	0	HLA-DMA_CD4	HLA-DMA - CD4	MHC-II	Cell-Cell Contact	KEGG: hsa04514
4754	Treg	Treg	HLA-DMA	CD4	0.00409435	0	HLA-DMA_CD4	HLA-DMA - CD4	MHC-II	Cell-Cell Contact	KEGG: hsa04514
4755	epithelial2	Treg	HLA-DMA	CD4	0.000565812	0	HLA-DMA_CD4	HLA-DMA - CD4	MHC-II	Cell-Cell Contact	KEGG: hsa04514
4756	plasma B	Treg	HLA-DMA	CD4	0.00178285	0	HLA-DMA_CD4	HLA-DMA - CD4	MHC-II	Cell-Cell Contact	KEGG: hsa04514
4757	endothelial	Treg	HLA-DMA	CD4	0.00257265	0	HLA-DMA_CD4	HLA-DMA - CD4	MHC-II	Cell-Cell Contact	KEGG: hsa04514
4758	DC2	Treg	HLA-DMA	CD4	0.0241151	0	HLA-DMA_CD4	HLA-DMA - CD4	MHC-II	Cell-Cell Contact	KEGG: hsa04514
4759	P-Tex2	Treg	HLA-DMA	CD4	0.00966576	0	HLA-DMA_CD4	HLA-DMA - CD4	MHC-II	Cell-Cell Contact	KEGG: hsa04514
4760	plasma DC	Treg	HLA-DMA	CD4	0.0210168	0	HLA-DMA_CD4	HLA-DMA - CD4	MHC-II	Cell-Cell Contact	KEGG: hsa04514
4761	DC1	Treg	HLA-DMA	CD4	0.0122193	0	HLA-DMA_CD4	HLA-DMA - CD4	MHC-II	Cell-Cell Contact	KEGG: hsa04514
4762	Teff	DC2	HLA-DMA	CD4	0.00150244	0	HLA-DMA_CD4	HLA-DMA - CD4	MHC-II	Cell-Cell Contact	KEGG: hsa04514
4763	CD4 Tex	DC2	HLA-DMA	CD4	0.00154732	0	HLA-DMA_CD4	HLA-DMA - CD4	MHC-II	Cell-Cell Contact	KEGG: hsa04514
4764	NKT	DC2	HLA-DMA	CD4	0.00140862	0	HLA-DMA_CD4	HLA-DMA - CD4	MHC-II	Cell-Cell Contact	KEGG: hsa04514
4765	T-Tex	DC2	HLA-DMA	CD4	0.00465867	0	HLA-DMA_CD4	HLA-DMA - CD4	MHC-II	Cell-Cell Contact	KEGG: hsa04514
4766	macrophage	DC2	HLA-DMA	CD4	0.00917661	0	HLA-DMA_CD4	HLA-DMA - CD4	MHC-II	Cell-Cell Contact	KEGG: hsa04514
4767	P-Tex1	DC2	HLA-DMA	CD4	0.0040898	0	HLA-DMA_CD4	HLA-DMA - CD4	MHC-II	Cell-Cell Contact	KEGG: hsa04514
4768	B cell	DC2	HLA-DMA	CD4	0.00558528	0	HLA-DMA_CD4	HLA-DMA - CD4	MHC-II	Cell-Cell Contact	KEGG: hsa04514
4769	Treg	DC2	HLA-DMA	CD4	0.00162809	0	HLA-DMA_CD4	HLA-DMA - CD4	MHC-II	Cell-Cell Contact	KEGG: hsa04514
4770	epithelial2	DC2	HLA-DMA	CD4	0.000224511	0	HLA-DMA_CD4	HLA-DMA - CD4	MHC-II	Cell-Cell Contact	KEGG: hsa04514
4771	plasma B	DC2	HLA-DMA	CD4	0.000707946	0	HLA-DMA_CD4	HLA-DMA - CD4	MHC-II	Cell-Cell Contact	KEGG: hsa04514
4772	endothelial	DC2	HLA-DMA	CD4	0.00102205	0	HLA-DMA_CD4	HLA-DMA - CD4	MHC-II	Cell-Cell Contact	KEGG: hsa04514
4773	DC2	DC2	HLA-DMA	CD4	0.00970672	0	HLA-DMA_CD4	HLA-DMA - CD4	MHC-II	Cell-Cell Contact	KEGG: hsa04514
4774	P-Tex2	DC2	HLA-DMA	CD4	0.00385651	0	HLA-DMA_CD4	HLA-DMA - CD4	MHC-II	Cell-Cell Contact	KEGG: hsa04514
4775	plasma DC	DC2	HLA-DMA	CD4	0.00844357	0	HLA-DMA_CD4	HLA-DMA - CD4	MHC-II	Cell-Cell Contact	KEGG: hsa04514
4776	DC1	DC2	HLA-DMA	CD4	0.00488292	0	HLA-DMA_CD4	HLA-DMA - CD4	MHC-II	Cell-Cell Contact	KEGG: hsa04514
4777	Teff	plasma DC	HLA-DMA	CD4	0.0139828	0	HLA-DMA_CD4	HLA-DMA - CD4	MHC-II	Cell-Cell Contact	KEGG: hsa04514
4778	CD4 Tex	plasma DC	HLA-DMA	CD4	0.0143951	0	HLA-DMA_CD4	HLA-DMA - CD4	MHC-II	Cell-Cell Contact	KEGG: hsa04514
4779	NKT	plasma DC	HLA-DMA	CD4	0.0131199	0	HLA-DMA_CD4	HLA-DMA - CD4	MHC-II	Cell-Cell Contact	KEGG: hsa04514
4780	T-Tex	plasma DC	HLA-DMA	CD4	0.0422476	0	HLA-DMA_CD4	HLA-DMA - CD4	MHC-II	Cell-Cell Contact	KEGG: hsa04514
4781	macrophage	plasma DC	HLA-DMA	CD4	0.0802788	0	HLA-DMA_CD4	HLA-DMA - CD4	MHC-II	Cell-Cell Contact	KEGG: hsa04514
4782	P-Tex1	plasma DC	HLA-DMA	CD4	0.0372606	0	HLA-DMA_CD4	HLA-DMA - CD4	MHC-II	Cell-Cell Contact	KEGG: hsa04514
4783	B cell	plasma DC	HLA-DMA	CD4	0.050273	0	HLA-DMA_CD4	HLA-DMA - CD4	MHC-II	Cell-Cell Contact	KEGG: hsa04514
4784	Treg	plasma DC	HLA-DMA	CD4	0.0151363	0	HLA-DMA_CD4	HLA-DMA - CD4	MHC-II	Cell-Cell Contact	KEGG: hsa04514
4785	epithelial2	plasma DC	HLA-DMA	CD4	0.00211192	0	HLA-DMA_CD4	HLA-DMA - CD4	MHC-II	Cell-Cell Contact	KEGG: hsa04514
4786	plasma B	plasma DC	HLA-DMA	CD4	0.00663249	0	HLA-DMA_CD4	HLA-DMA - CD4	MHC-II	Cell-Cell Contact	KEGG: hsa04514
4787	endothelial	plasma DC	HLA-DMA	CD4	0.00955011	0	HLA-DMA_CD4	HLA-DMA - CD4	MHC-II	Cell-Cell Contact	KEGG: hsa04514
4788	DC2	plasma DC	HLA-DMA	CD4	0.0845658	0	HLA-DMA_CD4	HLA-DMA - CD4	MHC-II	Cell-Cell Contact	KEGG: hsa04514
4789	P-Tex2	plasma DC	HLA-DMA	CD4	0.035202	0	HLA-DMA_CD4	HLA-DMA - CD4	MHC-II	Cell-Cell Contact	KEGG: hsa04514
4790	plasma DC	plasma DC	HLA-DMA	CD4	0.0742919	0	HLA-DMA_CD4	HLA-DMA - CD4	MHC-II	Cell-Cell Contact	KEGG: hsa04514
4791	DC1	plasma DC	HLA-DMA	CD4	0.0442009	0	HLA-DMA_CD4	HLA-DMA - CD4	MHC-II	Cell-Cell Contact	KEGG: hsa04514
4792	Teff	DC1	HLA-DMA	CD4	0.00177415	0	HLA-DMA_CD4	HLA-DMA - CD4	MHC-II	Cell-Cell Contact	KEGG: hsa04514
4793	CD4 Tex	DC1	HLA-DMA	CD4	0.00182713	0	HLA-DMA_CD4	HLA-DMA - CD4	MHC-II	Cell-Cell Contact	KEGG: hsa04514
4794	NKT	DC1	HLA-DMA	CD4	0.0016634	0	HLA-DMA_CD4	HLA-DMA - CD4	MHC-II	Cell-Cell Contact	KEGG: hsa04514
4795	T-Tex	DC1	HLA-DMA	CD4	0.00549802	0	HLA-DMA_CD4	HLA-DMA - CD4	MHC-II	Cell-Cell Contact	KEGG: hsa04514
4796	macrophage	DC1	HLA-DMA	CD4	0.0108211	0	HLA-DMA_CD4	HLA-DMA - CD4	MHC-II	Cell-Cell Contact	KEGG: hsa04514
4797	P-Tex1	DC1	HLA-DMA	CD4	0.00482716	0	HLA-DMA_CD4	HLA-DMA - CD4	MHC-II	Cell-Cell Contact	KEGG: hsa04514
4798	B cell	DC1	HLA-DMA	CD4	0.00659048	0	HLA-DMA_CD4	HLA-DMA - CD4	MHC-II	Cell-Cell Contact	KEGG: hsa04514
4799	Treg	DC1	HLA-DMA	CD4	0.00192247	0	HLA-DMA_CD4	HLA-DMA - CD4	MHC-II	Cell-Cell Contact	KEGG: hsa04514
4800	epithelial2	DC1	HLA-DMA	CD4	0.000265175	0	HLA-DMA_CD4	HLA-DMA - CD4	MHC-II	Cell-Cell Contact	KEGG: hsa04514
4801	plasma B	DC1	HLA-DMA	CD4	0.000836095	0	HLA-DMA_CD4	HLA-DMA - CD4	MHC-II	Cell-Cell Contact	KEGG: hsa04514
4802	endothelial	DC1	HLA-DMA	CD4	0.00120699	0	HLA-DMA_CD4	HLA-DMA - CD4	MHC-II	Cell-Cell Contact	KEGG: hsa04514
4803	DC2	DC1	HLA-DMA	CD4	0.0114451	0	HLA-DMA_CD4	HLA-DMA - CD4	MHC-II	Cell-Cell Contact	KEGG: hsa04514
4804	P-Tex2	DC1	HLA-DMA	CD4	0.00455199	0	HLA-DMA_CD4	HLA-DMA - CD4	MHC-II	Cell-Cell Contact	KEGG: hsa04514
4805	plasma DC	DC1	HLA-DMA	CD4	0.00995802	0	HLA-DMA_CD4	HLA-DMA - CD4	MHC-II	Cell-Cell Contact	KEGG: hsa04514
4806	DC1	DC1	HLA-DMA	CD4	0.00576244	0	HLA-DMA_CD4	HLA-DMA - CD4	MHC-II	Cell-Cell Contact	KEGG: hsa04514
4807	macrophage	CD4 Tex	HLA-DMB	CD4	0.0117314	0	HLA-DMB_CD4	HLA-DMB - CD4	MHC-II	Cell-Cell Contact	KEGG: hsa04514
4808	P-Tex1	CD4 Tex	HLA-DMB	CD4	0.00130312	0	HLA-DMB_CD4	HLA-DMB - CD4	MHC-II	Cell-Cell Contact	KEGG: hsa04514
4809	DC2	CD4 Tex	HLA-DMB	CD4	0.0138754	0	HLA-DMB_CD4	HLA-DMB - CD4	MHC-II	Cell-Cell Contact	KEGG: hsa04514
4810	plasma DC	CD4 Tex	HLA-DMB	CD4	0.010506	0	HLA-DMB_CD4	HLA-DMB - CD4	MHC-II	Cell-Cell Contact	KEGG: hsa04514
4811	DC1	CD4 Tex	HLA-DMB	CD4	0.00194747	0	HLA-DMB_CD4	HLA-DMB - CD4	MHC-II	Cell-Cell Contact	KEGG: hsa04514
4812	macrophage	macrophage	HLA-DMB	CD4	0.0161735	0	HLA-DMB_CD4	HLA-DMB - CD4	MHC-II	Cell-Cell Contact	KEGG: hsa04514
4813	P-Tex1	macrophage	HLA-DMB	CD4	0.00180375	0	HLA-DMB_CD4	HLA-DMB - CD4	MHC-II	Cell-Cell Contact	KEGG: hsa04514
4814	DC2	macrophage	HLA-DMB	CD4	0.0191136	0	HLA-DMB_CD4	HLA-DMB - CD4	MHC-II	Cell-Cell Contact	KEGG: hsa04514
4815	plasma DC	macrophage	HLA-DMB	CD4	0.0144909	0	HLA-DMB_CD4	HLA-DMB - CD4	MHC-II	Cell-Cell Contact	KEGG: hsa04514
4816	DC1	macrophage	HLA-DMB	CD4	0.00269499	0	HLA-DMB_CD4	HLA-DMB - CD4	MHC-II	Cell-Cell Contact	KEGG: hsa04514
4817	macrophage	Treg	HLA-DMB	CD4	0.0115528	0	HLA-DMB_CD4	HLA-DMB - CD4	MHC-II	Cell-Cell Contact	KEGG: hsa04514
4818	P-Tex1	Treg	HLA-DMB	CD4	0.00128308	0	HLA-DMB_CD4	HLA-DMB - CD4	MHC-II	Cell-Cell Contact	KEGG: hsa04514
4819	DC2	Treg	HLA-DMB	CD4	0.0136646	0	HLA-DMB_CD4	HLA-DMB - CD4	MHC-II	Cell-Cell Contact	KEGG: hsa04514
4820	plasma DC	Treg	HLA-DMB	CD4	0.0103459	0	HLA-DMB_CD4	HLA-DMB - CD4	MHC-II	Cell-Cell Contact	KEGG: hsa04514
4821	DC1	Treg	HLA-DMB	CD4	0.00191754	0	HLA-DMB_CD4	HLA-DMB - CD4	MHC-II	Cell-Cell Contact	KEGG: hsa04514
4822	macrophage	DC2	HLA-DMB	CD4	0.0046147	0	HLA-DMB_CD4	HLA-DMB - CD4	MHC-II	Cell-Cell Contact	KEGG: hsa04514
4823	P-Tex1	DC2	HLA-DMB	CD4	0.000509338	0	HLA-DMB_CD4	HLA-DMB - CD4	MHC-II	Cell-Cell Contact	KEGG: hsa04514
4824	DC2	DC2	HLA-DMB	CD4	0.00546526	0	HLA-DMB_CD4	HLA-DMB - CD4	MHC-II	Cell-Cell Contact	KEGG: hsa04514
4825	plasma DC	DC2	HLA-DMB	CD4	0.00412957	0	HLA-DMB_CD4	HLA-DMB - CD4	MHC-II	Cell-Cell Contact	KEGG: hsa04514
4826	DC1	DC2	HLA-DMB	CD4	0.000761491	0	HLA-DMB_CD4	HLA-DMB - CD4	MHC-II	Cell-Cell Contact	KEGG: hsa04514
4827	macrophage	plasma DC	HLA-DMB	CD4	0.0418637	0	HLA-DMB_CD4	HLA-DMB - CD4	MHC-II	Cell-Cell Contact	KEGG: hsa04514
4828	P-Tex1	plasma DC	HLA-DMB	CD4	0.00477975	0	HLA-DMB_CD4	HLA-DMB - CD4	MHC-II	Cell-Cell Contact	KEGG: hsa04514
4829	DC2	plasma DC	HLA-DMB	CD4	0.0492403	0	HLA-DMB_CD4	HLA-DMB - CD4	MHC-II	Cell-Cell Contact	KEGG: hsa04514
4830	plasma DC	plasma DC	HLA-DMB	CD4	0.0376107	0	HLA-DMB_CD4	HLA-DMB - CD4	MHC-II	Cell-Cell Contact	KEGG: hsa04514
4831	DC1	plasma DC	HLA-DMB	CD4	0.00713094	0	HLA-DMB_CD4	HLA-DMB - CD4	MHC-II	Cell-Cell Contact	KEGG: hsa04514
4832	macrophage	DC1	HLA-DMB	CD4	0.00544617	0	HLA-DMB_CD4	HLA-DMB - CD4	MHC-II	Cell-Cell Contact	KEGG: hsa04514
4833	P-Tex1	DC1	HLA-DMB	CD4	0.000601558	0	HLA-DMB_CD4	HLA-DMB - CD4	MHC-II	Cell-Cell Contact	KEGG: hsa04514
4834	DC2	DC1	HLA-DMB	CD4	0.006449	0	HLA-DMB_CD4	HLA-DMB - CD4	MHC-II	Cell-Cell Contact	KEGG: hsa04514
4835	plasma DC	DC1	HLA-DMB	CD4	0.00487406	0	HLA-DMB_CD4	HLA-DMB - CD4	MHC-II	Cell-Cell Contact	KEGG: hsa04514
4836	DC1	DC1	HLA-DMB	CD4	0.000899324	0	HLA-DMB_CD4	HLA-DMB - CD4	MHC-II	Cell-Cell Contact	KEGG: hsa04514
4837	macrophage	CD4 Tex	HLA-DQA2	CD4	0.00773271	0	HLA-DQA2_CD4	HLA-DQA2 - CD4	MHC-II	Cell-Cell Contact	KEGG: hsa04514
4838	DC2	CD4 Tex	HLA-DQA2	CD4	0.0109201	0	HLA-DQA2_CD4	HLA-DQA2 - CD4	MHC-II	Cell-Cell Contact	KEGG: hsa04514
4839	plasma DC	CD4 Tex	HLA-DQA2	CD4	0.00334314	0	HLA-DQA2_CD4	HLA-DQA2 - CD4	MHC-II	Cell-Cell Contact	KEGG: hsa04514
4840	DC1	CD4 Tex	HLA-DQA2	CD4	0.0086715	0	HLA-DQA2_CD4	HLA-DQA2 - CD4	MHC-II	Cell-Cell Contact	KEGG: hsa04514
4841	macrophage	macrophage	HLA-DQA2	CD4	0.0106771	0	HLA-DQA2_CD4	HLA-DQA2 - CD4	MHC-II	Cell-Cell Contact	KEGG: hsa04514
4842	DC2	macrophage	HLA-DQA2	CD4	0.0150597	0	HLA-DQA2_CD4	HLA-DQA2 - CD4	MHC-II	Cell-Cell Contact	KEGG: hsa04514
4843	plasma DC	macrophage	HLA-DQA2	CD4	0.00462388	0	HLA-DQA2_CD4	HLA-DQA2 - CD4	MHC-II	Cell-Cell Contact	KEGG: hsa04514
4844	DC1	macrophage	HLA-DQA2	CD4	0.011969	0	HLA-DQA2_CD4	HLA-DQA2 - CD4	MHC-II	Cell-Cell Contact	KEGG: hsa04514
4845	macrophage	Treg	HLA-DQA2	CD4	0.00761454	0	HLA-DQA2_CD4	HLA-DQA2 - CD4	MHC-II	Cell-Cell Contact	KEGG: hsa04514
4846	DC2	Treg	HLA-DQA2	CD4	0.0107538	0	HLA-DQA2_CD4	HLA-DQA2 - CD4	MHC-II	Cell-Cell Contact	KEGG: hsa04514
4847	plasma DC	Treg	HLA-DQA2	CD4	0.00329183	0	HLA-DQA2_CD4	HLA-DQA2 - CD4	MHC-II	Cell-Cell Contact	KEGG: hsa04514
4848	DC1	Treg	HLA-DQA2	CD4	0.00853911	0	HLA-DQA2_CD4	HLA-DQA2 - CD4	MHC-II	Cell-Cell Contact	KEGG: hsa04514
4849	macrophage	DC2	HLA-DQA2	CD4	0.00303432	0	HLA-DQA2_CD4	HLA-DQA2 - CD4	MHC-II	Cell-Cell Contact	KEGG: hsa04514
4850	DC2	DC2	HLA-DQA2	CD4	0.00429345	0	HLA-DQA2_CD4	HLA-DQA2 - CD4	MHC-II	Cell-Cell Contact	KEGG: hsa04514
4851	plasma DC	DC2	HLA-DQA2	CD4	0.00130833	0	HLA-DQA2_CD4	HLA-DQA2 - CD4	MHC-II	Cell-Cell Contact	KEGG: hsa04514
4852	DC1	DC2	HLA-DQA2	CD4	0.00340466	0	HLA-DQA2_CD4	HLA-DQA2 - CD4	MHC-II	Cell-Cell Contact	KEGG: hsa04514
4853	macrophage	plasma DC	HLA-DQA2	CD4	0.0278842	0	HLA-DQA2_CD4	HLA-DQA2 - CD4	MHC-II	Cell-Cell Contact	KEGG: hsa04514
4854	DC2	plasma DC	HLA-DQA2	CD4	0.0390512	0	HLA-DQA2_CD4	HLA-DQA2 - CD4	MHC-II	Cell-Cell Contact	KEGG: hsa04514
4855	plasma DC	plasma DC	HLA-DQA2	CD4	0.012196	0	HLA-DQA2_CD4	HLA-DQA2 - CD4	MHC-II	Cell-Cell Contact	KEGG: hsa04514
4856	DC1	plasma DC	HLA-DQA2	CD4	0.0311926	0	HLA-DQA2_CD4	HLA-DQA2 - CD4	MHC-II	Cell-Cell Contact	KEGG: hsa04514
4857	macrophage	DC1	HLA-DQA2	CD4	0.00358207	0	HLA-DQA2_CD4	HLA-DQA2 - CD4	MHC-II	Cell-Cell Contact	KEGG: hsa04514
4858	DC2	DC1	HLA-DQA2	CD4	0.00506734	0	HLA-DQA2_CD4	HLA-DQA2 - CD4	MHC-II	Cell-Cell Contact	KEGG: hsa04514
4859	plasma DC	DC1	HLA-DQA2	CD4	0.00154499	0	HLA-DQA2_CD4	HLA-DQA2 - CD4	MHC-II	Cell-Cell Contact	KEGG: hsa04514
4860	DC1	DC1	HLA-DQA2	CD4	0.00401899	0	HLA-DQA2_CD4	HLA-DQA2 - CD4	MHC-II	Cell-Cell Contact	KEGG: hsa04514
4861	macrophage	CD4 Tex	HLA-DOA	CD4	0.00178028	0	HLA-DOA_CD4	HLA-DOA - CD4	MHC-II	Cell-Cell Contact	KEGG: hsa04514
4862	DC2	CD4 Tex	HLA-DOA	CD4	0.0028613	0	HLA-DOA_CD4	HLA-DOA - CD4	MHC-II	Cell-Cell Contact	KEGG: hsa04514
4863	plasma DC	CD4 Tex	HLA-DOA	CD4	0.00245558	0	HLA-DOA_CD4	HLA-DOA - CD4	MHC-II	Cell-Cell Contact	KEGG: hsa04514
4864	DC1	CD4 Tex	HLA-DOA	CD4	0.00201733	0	HLA-DOA_CD4	HLA-DOA - CD4	MHC-II	Cell-Cell Contact	KEGG: hsa04514
4865	macrophage	macrophage	HLA-DOA	CD4	0.00246378	0	HLA-DOA_CD4	HLA-DOA - CD4	MHC-II	Cell-Cell Contact	KEGG: hsa04514
4866	DC2	macrophage	HLA-DOA	CD4	0.00395819	0	HLA-DOA_CD4	HLA-DOA - CD4	MHC-II	Cell-Cell Contact	KEGG: hsa04514
4867	plasma DC	macrophage	HLA-DOA	CD4	0.00339747	0	HLA-DOA_CD4	HLA-DOA - CD4	MHC-II	Cell-Cell Contact	KEGG: hsa04514
4868	DC1	macrophage	HLA-DOA	CD4	0.00279158	0	HLA-DOA_CD4	HLA-DOA - CD4	MHC-II	Cell-Cell Contact	KEGG: hsa04514
4869	macrophage	Treg	HLA-DOA	CD4	0.00175292	0	HLA-DOA_CD4	HLA-DOA - CD4	MHC-II	Cell-Cell Contact	KEGG: hsa04514
4870	DC2	Treg	HLA-DOA	CD4	0.00281737	0	HLA-DOA_CD4	HLA-DOA - CD4	MHC-II	Cell-Cell Contact	KEGG: hsa04514
4871	plasma DC	Treg	HLA-DOA	CD4	0.00241786	0	HLA-DOA_CD4	HLA-DOA - CD4	MHC-II	Cell-Cell Contact	KEGG: hsa04514
4872	DC1	Treg	HLA-DOA	CD4	0.00198633	0	HLA-DOA_CD4	HLA-DOA - CD4	MHC-II	Cell-Cell Contact	KEGG: hsa04514
4873	macrophage	DC2	HLA-DOA	CD4	0.000696047	0	HLA-DOA_CD4	HLA-DOA - CD4	MHC-II	Cell-Cell Contact	KEGG: hsa04514
4874	DC2	DC2	HLA-DOA	CD4	0.00111944	0	HLA-DOA_CD4	HLA-DOA - CD4	MHC-II	Cell-Cell Contact	KEGG: hsa04514
4875	plasma DC	DC2	HLA-DOA	CD4	0.000960469	0	HLA-DOA_CD4	HLA-DOA - CD4	MHC-II	Cell-Cell Contact	KEGG: hsa04514
4876	DC1	DC2	HLA-DOA	CD4	0.000788841	0	HLA-DOA_CD4	HLA-DOA - CD4	MHC-II	Cell-Cell Contact	KEGG: hsa04514
4877	macrophage	plasma DC	HLA-DOA	CD4	0.00652166	0	HLA-DOA_CD4	HLA-DOA - CD4	MHC-II	Cell-Cell Contact	KEGG: hsa04514
4878	DC2	plasma DC	HLA-DOA	CD4	0.0104516	0	HLA-DOA_CD4	HLA-DOA - CD4	MHC-II	Cell-Cell Contact	KEGG: hsa04514
4879	plasma DC	plasma DC	HLA-DOA	CD4	0.0089793	0	HLA-DOA_CD4	HLA-DOA - CD4	MHC-II	Cell-Cell Contact	KEGG: hsa04514
4880	DC1	plasma DC	HLA-DOA	CD4	0.00738536	0	HLA-DOA_CD4	HLA-DOA - CD4	MHC-II	Cell-Cell Contact	KEGG: hsa04514
4881	macrophage	DC1	HLA-DOA	CD4	0.000822043	0	HLA-DOA_CD4	HLA-DOA - CD4	MHC-II	Cell-Cell Contact	KEGG: hsa04514
4882	DC2	DC1	HLA-DOA	CD4	0.00132197	0	HLA-DOA_CD4	HLA-DOA - CD4	MHC-II	Cell-Cell Contact	KEGG: hsa04514
4883	plasma DC	DC1	HLA-DOA	CD4	0.00113428	0	HLA-DOA_CD4	HLA-DOA - CD4	MHC-II	Cell-Cell Contact	KEGG: hsa04514
4884	DC1	DC1	HLA-DOA	CD4	0.000931619	0	HLA-DOA_CD4	HLA-DOA - CD4	MHC-II	Cell-Cell Contact	KEGG: hsa04514
4885	DC2	CD4 Tex	HLA-DOB	CD4	0.00718613	0	HLA-DOB_CD4	HLA-DOB - CD4	MHC-II	Cell-Cell Contact	KEGG: hsa04514
4886	DC1	CD4 Tex	HLA-DOB	CD4	0.0013521	0	HLA-DOB_CD4	HLA-DOB - CD4	MHC-II	Cell-Cell Contact	KEGG: hsa04514
4887	DC2	macrophage	HLA-DOB	CD4	0.00992446	0	HLA-DOB_CD4	HLA-DOB - CD4	MHC-II	Cell-Cell Contact	KEGG: hsa04514
4888	DC1	macrophage	HLA-DOB	CD4	0.00187151	0	HLA-DOB_CD4	HLA-DOB - CD4	MHC-II	Cell-Cell Contact	KEGG: hsa04514
4889	DC2	Treg	HLA-DOB	CD4	0.00707626	0	HLA-DOB_CD4	HLA-DOB - CD4	MHC-II	Cell-Cell Contact	KEGG: hsa04514
4890	DC1	Treg	HLA-DOB	CD4	0.0013313	0	HLA-DOB_CD4	HLA-DOB - CD4	MHC-II	Cell-Cell Contact	KEGG: hsa04514
4891	DC2	DC2	HLA-DOB	CD4	0.0028189	0	HLA-DOB_CD4	HLA-DOB - CD4	MHC-II	Cell-Cell Contact	KEGG: hsa04514
4892	DC1	DC2	HLA-DOB	CD4	0.000528498	0	HLA-DOB_CD4	HLA-DOB - CD4	MHC-II	Cell-Cell Contact	KEGG: hsa04514
4893	DC2	plasma DC	HLA-DOB	CD4	0.0259505	0	HLA-DOB_CD4	HLA-DOB - CD4	MHC-II	Cell-Cell Contact	KEGG: hsa04514
4894	DC1	plasma DC	HLA-DOB	CD4	0.00495876	0	HLA-DOB_CD4	HLA-DOB - CD4	MHC-II	Cell-Cell Contact	KEGG: hsa04514
4895	DC2	DC1	HLA-DOB	CD4	0.00332789	0	HLA-DOB_CD4	HLA-DOB - CD4	MHC-II	Cell-Cell Contact	KEGG: hsa04514
4896	DC1	DC1	HLA-DOB	CD4	0.000624185	0	HLA-DOB_CD4	HLA-DOB - CD4	MHC-II	Cell-Cell Contact	KEGG: hsa04514
4897	Teff	CD4 Tex	HLA-DQB1	CD4	0.00378006	0	HLA-DQB1_CD4	HLA-DQB1 - CD4	MHC-II	Cell-Cell Contact	KEGG: hsa04514
4898	CD4 Tex	CD4 Tex	HLA-DQB1	CD4	0.00326689	0	HLA-DQB1_CD4	HLA-DQB1 - CD4	MHC-II	Cell-Cell Contact	KEGG: hsa04514
4899	T-Tex	CD4 Tex	HLA-DQB1	CD4	0.0116172	0	HLA-DQB1_CD4	HLA-DQB1 - CD4	MHC-II	Cell-Cell Contact	KEGG: hsa04514
4900	macrophage	CD4 Tex	HLA-DQB1	CD4	0.0309236	0	HLA-DQB1_CD4	HLA-DQB1 - CD4	MHC-II	Cell-Cell Contact	KEGG: hsa04514
4901	P-Tex1	CD4 Tex	HLA-DQB1	CD4	0.00878356	0	HLA-DQB1_CD4	HLA-DQB1 - CD4	MHC-II	Cell-Cell Contact	KEGG: hsa04514
4902	B cell	CD4 Tex	HLA-DQB1	CD4	0.0220046	0	HLA-DQB1_CD4	HLA-DQB1 - CD4	MHC-II	Cell-Cell Contact	KEGG: hsa04514
4903	Treg	CD4 Tex	HLA-DQB1	CD4	0.00360885	0	HLA-DQB1_CD4	HLA-DQB1 - CD4	MHC-II	Cell-Cell Contact	KEGG: hsa04514
4904	DC2	CD4 Tex	HLA-DQB1	CD4	0.0426934	0	HLA-DQB1_CD4	HLA-DQB1 - CD4	MHC-II	Cell-Cell Contact	KEGG: hsa04514
4905	P-Tex2	CD4 Tex	HLA-DQB1	CD4	0.0105205	0	HLA-DQB1_CD4	HLA-DQB1 - CD4	MHC-II	Cell-Cell Contact	KEGG: hsa04514
4906	plasma DC	CD4 Tex	HLA-DQB1	CD4	0.0216501	0	HLA-DQB1_CD4	HLA-DQB1 - CD4	MHC-II	Cell-Cell Contact	KEGG: hsa04514
4907	DC1	CD4 Tex	HLA-DQB1	CD4	0.0298026	0	HLA-DQB1_CD4	HLA-DQB1 - CD4	MHC-II	Cell-Cell Contact	KEGG: hsa04514
4908	Teff	macrophage	HLA-DQB1	CD4	0.00522731	0	HLA-DQB1_CD4	HLA-DQB1 - CD4	MHC-II	Cell-Cell Contact	KEGG: hsa04514
4909	CD4 Tex	macrophage	HLA-DQB1	CD4	0.00451855	0	HLA-DQB1_CD4	HLA-DQB1 - CD4	MHC-II	Cell-Cell Contact	KEGG: hsa04514
4910	T-Tex	macrophage	HLA-DQB1	CD4	0.0160168	0	HLA-DQB1_CD4	HLA-DQB1 - CD4	MHC-II	Cell-Cell Contact	KEGG: hsa04514
4911	macrophage	macrophage	HLA-DQB1	CD4	0.0423216	0	HLA-DQB1_CD4	HLA-DQB1 - CD4	MHC-II	Cell-Cell Contact	KEGG: hsa04514
4912	P-Tex1	macrophage	HLA-DQB1	CD4	0.0121232	0	HLA-DQB1_CD4	HLA-DQB1 - CD4	MHC-II	Cell-Cell Contact	KEGG: hsa04514
4913	B cell	macrophage	HLA-DQB1	CD4	0.0302177	0	HLA-DQB1_CD4	HLA-DQB1 - CD4	MHC-II	Cell-Cell Contact	KEGG: hsa04514
4914	Treg	macrophage	HLA-DQB1	CD4	0.00499088	0	HLA-DQB1_CD4	HLA-DQB1 - CD4	MHC-II	Cell-Cell Contact	KEGG: hsa04514
4915	DC2	macrophage	HLA-DQB1	CD4	0.0581692	0	HLA-DQB1_CD4	HLA-DQB1 - CD4	MHC-II	Cell-Cell Contact	KEGG: hsa04514
4916	P-Tex2	macrophage	HLA-DQB1	CD4	0.0145109	0	HLA-DQB1_CD4	HLA-DQB1 - CD4	MHC-II	Cell-Cell Contact	KEGG: hsa04514
4917	plasma DC	macrophage	HLA-DQB1	CD4	0.029735	0	HLA-DQB1_CD4	HLA-DQB1 - CD4	MHC-II	Cell-Cell Contact	KEGG: hsa04514
4918	DC1	macrophage	HLA-DQB1	CD4	0.0408048	0	HLA-DQB1_CD4	HLA-DQB1 - CD4	MHC-II	Cell-Cell Contact	KEGG: hsa04514
4919	Teff	Treg	HLA-DQB1	CD4	0.00372207	0	HLA-DQB1_CD4	HLA-DQB1 - CD4	MHC-II	Cell-Cell Contact	KEGG: hsa04514
4920	CD4 Tex	Treg	HLA-DQB1	CD4	0.00321674	0	HLA-DQB1_CD4	HLA-DQB1 - CD4	MHC-II	Cell-Cell Contact	KEGG: hsa04514
4921	T-Tex	Treg	HLA-DQB1	CD4	0.0114404	0	HLA-DQB1_CD4	HLA-DQB1 - CD4	MHC-II	Cell-Cell Contact	KEGG: hsa04514
4922	macrophage	Treg	HLA-DQB1	CD4	0.0304619	0	HLA-DQB1_CD4	HLA-DQB1 - CD4	MHC-II	Cell-Cell Contact	KEGG: hsa04514
4923	P-Tex1	Treg	HLA-DQB1	CD4	0.00864948	0	HLA-DQB1_CD4	HLA-DQB1 - CD4	MHC-II	Cell-Cell Contact	KEGG: hsa04514
4924	B cell	Treg	HLA-DQB1	CD4	0.0216731	0	HLA-DQB1_CD4	HLA-DQB1 - CD4	MHC-II	Cell-Cell Contact	KEGG: hsa04514
4925	Treg	Treg	HLA-DQB1	CD4	0.00355348	0	HLA-DQB1_CD4	HLA-DQB1 - CD4	MHC-II	Cell-Cell Contact	KEGG: hsa04514
4926	DC2	Treg	HLA-DQB1	CD4	0.0420636	0	HLA-DQB1_CD4	HLA-DQB1 - CD4	MHC-II	Cell-Cell Contact	KEGG: hsa04514
4927	P-Tex2	Treg	HLA-DQB1	CD4	0.0103602	0	HLA-DQB1_CD4	HLA-DQB1 - CD4	MHC-II	Cell-Cell Contact	KEGG: hsa04514
4928	plasma DC	Treg	HLA-DQB1	CD4	0.0213239	0	HLA-DQB1_CD4	HLA-DQB1 - CD4	MHC-II	Cell-Cell Contact	KEGG: hsa04514
4929	DC1	Treg	HLA-DQB1	CD4	0.0293571	0	HLA-DQB1_CD4	HLA-DQB1 - CD4	MHC-II	Cell-Cell Contact	KEGG: hsa04514
4930	Teff	DC2	HLA-DQB1	CD4	0.00147972	0	HLA-DQB1_CD4	HLA-DQB1 - CD4	MHC-II	Cell-Cell Contact	KEGG: hsa04514
4931	CD4 Tex	DC2	HLA-DQB1	CD4	0.00127843	0	HLA-DQB1_CD4	HLA-DQB1 - CD4	MHC-II	Cell-Cell Contact	KEGG: hsa04514
4932	T-Tex	DC2	HLA-DQB1	CD4	0.00456949	0	HLA-DQB1_CD4	HLA-DQB1 - CD4	MHC-II	Cell-Cell Contact	KEGG: hsa04514
4933	macrophage	DC2	HLA-DQB1	CD4	0.0123092	0	HLA-DQB1_CD4	HLA-DQB1 - CD4	MHC-II	Cell-Cell Contact	KEGG: hsa04514
4934	P-Tex1	DC2	HLA-DQB1	CD4	0.0034489	0	HLA-DQB1_CD4	HLA-DQB1 - CD4	MHC-II	Cell-Cell Contact	KEGG: hsa04514
4935	B cell	DC2	HLA-DQB1	CD4	0.00871075	0	HLA-DQB1_CD4	HLA-DQB1 - CD4	MHC-II	Cell-Cell Contact	KEGG: hsa04514
4936	Treg	DC2	HLA-DQB1	CD4	0.00141255	0	HLA-DQB1_CD4	HLA-DQB1 - CD4	MHC-II	Cell-Cell Contact	KEGG: hsa04514
4937	DC2	DC2	HLA-DQB1	CD4	0.0171194	0	HLA-DQB1_CD4	HLA-DQB1 - CD4	MHC-II	Cell-Cell Contact	KEGG: hsa04514
4938	P-Tex2	DC2	HLA-DQB1	CD4	0.00413532	0	HLA-DQB1_CD4	HLA-DQB1 - CD4	MHC-II	Cell-Cell Contact	KEGG: hsa04514
4939	plasma DC	DC2	HLA-DQB1	CD4	0.00856856	0	HLA-DQB1_CD4	HLA-DQB1 - CD4	MHC-II	Cell-Cell Contact	KEGG: hsa04514
4940	DC1	DC2	HLA-DQB1	CD4	0.0118548	0	HLA-DQB1_CD4	HLA-DQB1 - CD4	MHC-II	Cell-Cell Contact	KEGG: hsa04514
4941	Teff	plasma DC	HLA-DQB1	CD4	0.0137739	0	HLA-DQB1_CD4	HLA-DQB1 - CD4	MHC-II	Cell-Cell Contact	KEGG: hsa04514
4942	CD4 Tex	plasma DC	HLA-DQB1	CD4	0.0119202	0	HLA-DQB1_CD4	HLA-DQB1 - CD4	MHC-II	Cell-Cell Contact	KEGG: hsa04514
4943	T-Tex	plasma DC	HLA-DQB1	CD4	0.0414688	0	HLA-DQB1_CD4	HLA-DQB1 - CD4	MHC-II	Cell-Cell Contact	KEGG: hsa04514
4944	macrophage	plasma DC	HLA-DQB1	CD4	0.105109	0	HLA-DQB1_CD4	HLA-DQB1 - CD4	MHC-II	Cell-Cell Contact	KEGG: hsa04514
4945	P-Tex1	plasma DC	HLA-DQB1	CD4	0.0315864	0	HLA-DQB1_CD4	HLA-DQB1 - CD4	MHC-II	Cell-Cell Contact	KEGG: hsa04514
4946	B cell	plasma DC	HLA-DQB1	CD4	0.076482	0	HLA-DQB1_CD4	HLA-DQB1 - CD4	MHC-II	Cell-Cell Contact	KEGG: hsa04514
4947	Treg	plasma DC	HLA-DQB1	CD4	0.013156	0	HLA-DQB1_CD4	HLA-DQB1 - CD4	MHC-II	Cell-Cell Contact	KEGG: hsa04514
4948	DC2	plasma DC	HLA-DQB1	CD4	0.141006	0	HLA-DQB1_CD4	HLA-DQB1 - CD4	MHC-II	Cell-Cell Contact	KEGG: hsa04514
4949	P-Tex2	plasma DC	HLA-DQB1	CD4	0.0376614	0	HLA-DQB1_CD4	HLA-DQB1 - CD4	MHC-II	Cell-Cell Contact	KEGG: hsa04514
4950	plasma DC	plasma DC	HLA-DQB1	CD4	0.0753176	0	HLA-DQB1_CD4	HLA-DQB1 - CD4	MHC-II	Cell-Cell Contact	KEGG: hsa04514
4951	DC1	plasma DC	HLA-DQB1	CD4	0.10158	0	HLA-DQB1_CD4	HLA-DQB1 - CD4	MHC-II	Cell-Cell Contact	KEGG: hsa04514
4952	Teff	DC1	HLA-DQB1	CD4	0.00174732	0	HLA-DQB1_CD4	HLA-DQB1 - CD4	MHC-II	Cell-Cell Contact	KEGG: hsa04514
4953	CD4 Tex	DC1	HLA-DQB1	CD4	0.00150969	0	HLA-DQB1_CD4	HLA-DQB1 - CD4	MHC-II	Cell-Cell Contact	KEGG: hsa04514
4954	T-Tex	DC1	HLA-DQB1	CD4	0.00539286	0	HLA-DQB1_CD4	HLA-DQB1 - CD4	MHC-II	Cell-Cell Contact	KEGG: hsa04514
4955	macrophage	DC1	HLA-DQB1	CD4	0.0145069	0	HLA-DQB1_CD4	HLA-DQB1 - CD4	MHC-II	Cell-Cell Contact	KEGG: hsa04514
4956	P-Tex1	DC1	HLA-DQB1	CD4	0.00407118	0	HLA-DQB1_CD4	HLA-DQB1 - CD4	MHC-II	Cell-Cell Contact	KEGG: hsa04514
4957	B cell	DC1	HLA-DQB1	CD4	0.0102726	0	HLA-DQB1_CD4	HLA-DQB1 - CD4	MHC-II	Cell-Cell Contact	KEGG: hsa04514
4958	Treg	DC1	HLA-DQB1	CD4	0.00166803	0	HLA-DQB1_CD4	HLA-DQB1 - CD4	MHC-II	Cell-Cell Contact	KEGG: hsa04514
4959	DC2	DC1	HLA-DQB1	CD4	0.0201583	0	HLA-DQB1_CD4	HLA-DQB1 - CD4	MHC-II	Cell-Cell Contact	KEGG: hsa04514
4960	P-Tex2	DC1	HLA-DQB1	CD4	0.00488085	0	HLA-DQB1_CD4	HLA-DQB1 - CD4	MHC-II	Cell-Cell Contact	KEGG: hsa04514
4961	plasma DC	DC1	HLA-DQB1	CD4	0.0101052	0	HLA-DQB1_CD4	HLA-DQB1 - CD4	MHC-II	Cell-Cell Contact	KEGG: hsa04514
4962	DC1	DC1	HLA-DQB1	CD4	0.0139724	0	HLA-DQB1_CD4	HLA-DQB1 - CD4	MHC-II	Cell-Cell Contact	KEGG: hsa04514
4963	Teff	CD4 Tex	HLA-DRA	CD4	0.0157262	0	HLA-DRA_CD4	HLA-DRA - CD4	MHC-II	Cell-Cell Contact	KEGG: hsa04514
4964	CD4 Tex	CD4 Tex	HLA-DRA	CD4	0.0117082	0	HLA-DRA_CD4	HLA-DRA - CD4	MHC-II	Cell-Cell Contact	KEGG: hsa04514
4965	NKT	CD4 Tex	HLA-DRA	CD4	0.0146733	0	HLA-DRA_CD4	HLA-DRA - CD4	MHC-II	Cell-Cell Contact	KEGG: hsa04514
4966	T-Tex	CD4 Tex	HLA-DRA	CD4	0.0273504	0	HLA-DRA_CD4	HLA-DRA - CD4	MHC-II	Cell-Cell Contact	KEGG: hsa04514
4967	macrophage	CD4 Tex	HLA-DRA	CD4	0.0487622	0	HLA-DRA_CD4	HLA-DRA - CD4	MHC-II	Cell-Cell Contact	KEGG: hsa04514
4968	P-Tex1	CD4 Tex	HLA-DRA	CD4	0.0252471	0	HLA-DRA_CD4	HLA-DRA - CD4	MHC-II	Cell-Cell Contact	KEGG: hsa04514
4969	B cell	CD4 Tex	HLA-DRA	CD4	0.0439842	0	HLA-DRA_CD4	HLA-DRA - CD4	MHC-II	Cell-Cell Contact	KEGG: hsa04514
4970	Treg	CD4 Tex	HLA-DRA	CD4	0.0130004	0	HLA-DRA_CD4	HLA-DRA - CD4	MHC-II	Cell-Cell Contact	KEGG: hsa04514
4971	epithelial2	CD4 Tex	HLA-DRA	CD4	0.00332384	0	HLA-DRA_CD4	HLA-DRA - CD4	MHC-II	Cell-Cell Contact	KEGG: hsa04514
4972	endothelial	CD4 Tex	HLA-DRA	CD4	0.0123012	0	HLA-DRA_CD4	HLA-DRA - CD4	MHC-II	Cell-Cell Contact	KEGG: hsa04514
4973	DC2	CD4 Tex	HLA-DRA	CD4	0.0537156	0	HLA-DRA_CD4	HLA-DRA - CD4	MHC-II	Cell-Cell Contact	KEGG: hsa04514
4974	P-Tex2	CD4 Tex	HLA-DRA	CD4	0.0276499	0	HLA-DRA_CD4	HLA-DRA - CD4	MHC-II	Cell-Cell Contact	KEGG: hsa04514
4975	plasma DC	CD4 Tex	HLA-DRA	CD4	0.0419108	0	HLA-DRA_CD4	HLA-DRA - CD4	MHC-II	Cell-Cell Contact	KEGG: hsa04514
4976	DC1	CD4 Tex	HLA-DRA	CD4	0.0474312	0	HLA-DRA_CD4	HLA-DRA - CD4	MHC-II	Cell-Cell Contact	KEGG: hsa04514
4977	mast cell	CD4 Tex	HLA-DRA	CD4	0.00555485	0	HLA-DRA_CD4	HLA-DRA - CD4	MHC-II	Cell-Cell Contact	KEGG: hsa04514
4978	Teff	macrophage	HLA-DRA	CD4	0.0216478	0	HLA-DRA_CD4	HLA-DRA - CD4	MHC-II	Cell-Cell Contact	KEGG: hsa04514
4979	CD4 Tex	macrophage	HLA-DRA	CD4	0.0161417	0	HLA-DRA_CD4	HLA-DRA - CD4	MHC-II	Cell-Cell Contact	KEGG: hsa04514
4980	NKT	macrophage	HLA-DRA	CD4	0.0202065	0	HLA-DRA_CD4	HLA-DRA - CD4	MHC-II	Cell-Cell Contact	KEGG: hsa04514
4981	T-Tex	macrophage	HLA-DRA	CD4	0.0374824	0	HLA-DRA_CD4	HLA-DRA - CD4	MHC-II	Cell-Cell Contact	KEGG: hsa04514
4982	macrophage	macrophage	HLA-DRA	CD4	0.0662855	0	HLA-DRA_CD4	HLA-DRA - CD4	MHC-II	Cell-Cell Contact	KEGG: hsa04514
4983	P-Tex1	macrophage	HLA-DRA	CD4	0.0346277	0	HLA-DRA_CD4	HLA-DRA - CD4	MHC-II	Cell-Cell Contact	KEGG: hsa04514
4984	B cell	macrophage	HLA-DRA	CD4	0.0598987	0	HLA-DRA_CD4	HLA-DRA - CD4	MHC-II	Cell-Cell Contact	KEGG: hsa04514
4985	Treg	macrophage	HLA-DRA	CD4	0.0179143	0	HLA-DRA_CD4	HLA-DRA - CD4	MHC-II	Cell-Cell Contact	KEGG: hsa04514
4986	epithelial2	macrophage	HLA-DRA	CD4	0.00459723	0	HLA-DRA_CD4	HLA-DRA - CD4	MHC-II	Cell-Cell Contact	KEGG: hsa04514
4987	endothelial	macrophage	HLA-DRA	CD4	0.0169554	0	HLA-DRA_CD4	HLA-DRA - CD4	MHC-II	Cell-Cell Contact	KEGG: hsa04514
4988	DC2	macrophage	HLA-DRA	CD4	0.0728827	0	HLA-DRA_CD4	HLA-DRA - CD4	MHC-II	Cell-Cell Contact	KEGG: hsa04514
4989	P-Tex2	macrophage	HLA-DRA	CD4	0.0378885	0	HLA-DRA_CD4	HLA-DRA - CD4	MHC-II	Cell-Cell Contact	KEGG: hsa04514
4990	plasma DC	macrophage	HLA-DRA	CD4	0.0571199	0	HLA-DRA_CD4	HLA-DRA - CD4	MHC-II	Cell-Cell Contact	KEGG: hsa04514
4991	DC1	macrophage	HLA-DRA	CD4	0.0645087	0	HLA-DRA_CD4	HLA-DRA - CD4	MHC-II	Cell-Cell Contact	KEGG: hsa04514
4992	mast cell	macrophage	HLA-DRA	CD4	0.00767637	0	HLA-DRA_CD4	HLA-DRA - CD4	MHC-II	Cell-Cell Contact	KEGG: hsa04514
4993	Teff	Treg	HLA-DRA	CD4	0.0154878	0	HLA-DRA_CD4	HLA-DRA - CD4	MHC-II	Cell-Cell Contact	KEGG: hsa04514
4994	CD4 Tex	Treg	HLA-DRA	CD4	0.01153	0	HLA-DRA_CD4	HLA-DRA - CD4	MHC-II	Cell-Cell Contact	KEGG: hsa04514
4995	NKT	Treg	HLA-DRA	CD4	0.0144506	0	HLA-DRA_CD4	HLA-DRA - CD4	MHC-II	Cell-Cell Contact	KEGG: hsa04514
4996	T-Tex	Treg	HLA-DRA	CD4	0.0269406	0	HLA-DRA_CD4	HLA-DRA - CD4	MHC-II	Cell-Cell Contact	KEGG: hsa04514
4997	macrophage	Treg	HLA-DRA	CD4	0.0480474	0	HLA-DRA_CD4	HLA-DRA - CD4	MHC-II	Cell-Cell Contact	KEGG: hsa04514
4998	P-Tex1	Treg	HLA-DRA	CD4	0.024868	0	HLA-DRA_CD4	HLA-DRA - CD4	MHC-II	Cell-Cell Contact	KEGG: hsa04514
4999	B cell	Treg	HLA-DRA	CD4	0.0433363	0	HLA-DRA_CD4	HLA-DRA - CD4	MHC-II	Cell-Cell Contact	KEGG: hsa04514
5000	Treg	Treg	HLA-DRA	CD4	0.0128027	0	HLA-DRA_CD4	HLA-DRA - CD4	MHC-II	Cell-Cell Contact	KEGG: hsa04514
5001	epithelial2	Treg	HLA-DRA	CD4	0.00327282	0	HLA-DRA_CD4	HLA-DRA - CD4	MHC-II	Cell-Cell Contact	KEGG: hsa04514
5002	endothelial	Treg	HLA-DRA	CD4	0.0121141	0	HLA-DRA_CD4	HLA-DRA - CD4	MHC-II	Cell-Cell Contact	KEGG: hsa04514
5003	DC2	Treg	HLA-DRA	CD4	0.0529323	0	HLA-DRA_CD4	HLA-DRA - CD4	MHC-II	Cell-Cell Contact	KEGG: hsa04514
5004	P-Tex2	Treg	HLA-DRA	CD4	0.0272357	0	HLA-DRA_CD4	HLA-DRA - CD4	MHC-II	Cell-Cell Contact	KEGG: hsa04514
5005	plasma DC	Treg	HLA-DRA	CD4	0.0412921	0	HLA-DRA_CD4	HLA-DRA - CD4	MHC-II	Cell-Cell Contact	KEGG: hsa04514
5006	DC1	Treg	HLA-DRA	CD4	0.0467349	0	HLA-DRA_CD4	HLA-DRA - CD4	MHC-II	Cell-Cell Contact	KEGG: hsa04514
5007	mast cell	Treg	HLA-DRA	CD4	0.00546978	0	HLA-DRA_CD4	HLA-DRA - CD4	MHC-II	Cell-Cell Contact	KEGG: hsa04514
5008	Teff	DC2	HLA-DRA	CD4	0.00620132	0	HLA-DRA_CD4	HLA-DRA - CD4	MHC-II	Cell-Cell Contact	KEGG: hsa04514
5009	CD4 Tex	DC2	HLA-DRA	CD4	0.00460551	0	HLA-DRA_CD4	HLA-DRA - CD4	MHC-II	Cell-Cell Contact	KEGG: hsa04514
5010	NKT	DC2	HLA-DRA	CD4	0.00578237	0	HLA-DRA_CD4	HLA-DRA - CD4	MHC-II	Cell-Cell Contact	KEGG: hsa04514
5011	T-Tex	DC2	HLA-DRA	CD4	0.0108628	0	HLA-DRA_CD4	HLA-DRA - CD4	MHC-II	Cell-Cell Contact	KEGG: hsa04514
5012	macrophage	DC2	HLA-DRA	CD4	0.0196274	0	HLA-DRA_CD4	HLA-DRA - CD4	MHC-II	Cell-Cell Contact	KEGG: hsa04514
5013	P-Tex1	DC2	HLA-DRA	CD4	0.0100144	0	HLA-DRA_CD4	HLA-DRA - CD4	MHC-II	Cell-Cell Contact	KEGG: hsa04514
5014	B cell	DC2	HLA-DRA	CD4	0.0176513	0	HLA-DRA_CD4	HLA-DRA - CD4	MHC-II	Cell-Cell Contact	KEGG: hsa04514
5015	Treg	DC2	HLA-DRA	CD4	0.00511786	0	HLA-DRA_CD4	HLA-DRA - CD4	MHC-II	Cell-Cell Contact	KEGG: hsa04514
5016	epithelial2	DC2	HLA-DRA	CD4	0.00130077	0	HLA-DRA_CD4	HLA-DRA - CD4	MHC-II	Cell-Cell Contact	KEGG: hsa04514
5017	endothelial	DC2	HLA-DRA	CD4	0.00484054	0	HLA-DRA_CD4	HLA-DRA - CD4	MHC-II	Cell-Cell Contact	KEGG: hsa04514
5018	DC2	DC2	HLA-DRA	CD4	0.0216887	0	HLA-DRA_CD4	HLA-DRA - CD4	MHC-II	Cell-Cell Contact	KEGG: hsa04514
5019	P-Tex2	DC2	HLA-DRA	CD4	0.0109838	0	HLA-DRA_CD4	HLA-DRA - CD4	MHC-II	Cell-Cell Contact	KEGG: hsa04514
5020	plasma DC	DC2	HLA-DRA	CD4	0.0167974	0	HLA-DRA_CD4	HLA-DRA - CD4	MHC-II	Cell-Cell Contact	KEGG: hsa04514
5021	DC1	DC2	HLA-DRA	CD4	0.0190757	0	HLA-DRA_CD4	HLA-DRA - CD4	MHC-II	Cell-Cell Contact	KEGG: hsa04514
5022	mast cell	DC2	HLA-DRA	CD4	0.00217683	0	HLA-DRA_CD4	HLA-DRA - CD4	MHC-II	Cell-Cell Contact	KEGG: hsa04514
5023	Teff	plasma DC	HLA-DRA	CD4	0.0555427	0	HLA-DRA_CD4	HLA-DRA - CD4	MHC-II	Cell-Cell Contact	KEGG: hsa04514
5024	CD4 Tex	plasma DC	HLA-DRA	CD4	0.0417835	0	HLA-DRA_CD4	HLA-DRA - CD4	MHC-II	Cell-Cell Contact	KEGG: hsa04514
5025	NKT	plasma DC	HLA-DRA	CD4	0.0519647	0	HLA-DRA_CD4	HLA-DRA - CD4	MHC-II	Cell-Cell Contact	KEGG: hsa04514
5026	T-Tex	plasma DC	HLA-DRA	CD4	0.0937934	0	HLA-DRA_CD4	HLA-DRA - CD4	MHC-II	Cell-Cell Contact	KEGG: hsa04514
5027	macrophage	plasma DC	HLA-DRA	CD4	0.158732	0	HLA-DRA_CD4	HLA-DRA - CD4	MHC-II	Cell-Cell Contact	KEGG: hsa04514
5028	P-Tex1	plasma DC	HLA-DRA	CD4	0.0870377	0	HLA-DRA_CD4	HLA-DRA - CD4	MHC-II	Cell-Cell Contact	KEGG: hsa04514
5029	B cell	plasma DC	HLA-DRA	CD4	0.144819	0	HLA-DRA_CD4	HLA-DRA - CD4	MHC-II	Cell-Cell Contact	KEGG: hsa04514
5030	Treg	plasma DC	HLA-DRA	CD4	0.0462397	0	HLA-DRA_CD4	HLA-DRA - CD4	MHC-II	Cell-Cell Contact	KEGG: hsa04514
5031	epithelial2	plasma DC	HLA-DRA	CD4	0.0121262	0	HLA-DRA_CD4	HLA-DRA - CD4	MHC-II	Cell-Cell Contact	KEGG: hsa04514
5032	endothelial	plasma DC	HLA-DRA	CD4	0.0438323	0	HLA-DRA_CD4	HLA-DRA - CD4	MHC-II	Cell-Cell Contact	KEGG: hsa04514
5033	DC2	plasma DC	HLA-DRA	CD4	0.172827	0	HLA-DRA_CD4	HLA-DRA - CD4	MHC-II	Cell-Cell Contact	KEGG: hsa04514
5034	P-Tex2	plasma DC	HLA-DRA	CD4	0.0947495	0	HLA-DRA_CD4	HLA-DRA - CD4	MHC-II	Cell-Cell Contact	KEGG: hsa04514
5035	plasma DC	plasma DC	HLA-DRA	CD4	0.138682	0	HLA-DRA_CD4	HLA-DRA - CD4	MHC-II	Cell-Cell Contact	KEGG: hsa04514
5036	DC1	plasma DC	HLA-DRA	CD4	0.154888	0	HLA-DRA_CD4	HLA-DRA - CD4	MHC-II	Cell-Cell Contact	KEGG: hsa04514
5037	mast cell	plasma DC	HLA-DRA	CD4	0.0201461	0	HLA-DRA_CD4	HLA-DRA - CD4	MHC-II	Cell-Cell Contact	KEGG: hsa04514
5038	Teff	DC1	HLA-DRA	CD4	0.00731657	0	HLA-DRA_CD4	HLA-DRA - CD4	MHC-II	Cell-Cell Contact	KEGG: hsa04514
5039	CD4 Tex	DC1	HLA-DRA	CD4	0.00543534	0	HLA-DRA_CD4	HLA-DRA - CD4	MHC-II	Cell-Cell Contact	KEGG: hsa04514
5040	NKT	DC1	HLA-DRA	CD4	0.0068228	0	HLA-DRA_CD4	HLA-DRA - CD4	MHC-II	Cell-Cell Contact	KEGG: hsa04514
5041	T-Tex	DC1	HLA-DRA	CD4	0.0128056	0	HLA-DRA_CD4	HLA-DRA - CD4	MHC-II	Cell-Cell Contact	KEGG: hsa04514
5042	macrophage	DC1	HLA-DRA	CD4	0.0231011	0	HLA-DRA_CD4	HLA-DRA - CD4	MHC-II	Cell-Cell Contact	KEGG: hsa04514
5043	P-Tex1	DC1	HLA-DRA	CD4	0.0118072	0	HLA-DRA_CD4	HLA-DRA - CD4	MHC-II	Cell-Cell Contact	KEGG: hsa04514
5044	B cell	DC1	HLA-DRA	CD4	0.0207826	0	HLA-DRA_CD4	HLA-DRA - CD4	MHC-II	Cell-Cell Contact	KEGG: hsa04514
5045	Treg	DC1	HLA-DRA	CD4	0.00603945	0	HLA-DRA_CD4	HLA-DRA - CD4	MHC-II	Cell-Cell Contact	KEGG: hsa04514
5046	epithelial2	DC1	HLA-DRA	CD4	0.00153606	0	HLA-DRA_CD4	HLA-DRA - CD4	MHC-II	Cell-Cell Contact	KEGG: hsa04514
5047	endothelial	DC1	HLA-DRA	CD4	0.00571247	0	HLA-DRA_CD4	HLA-DRA - CD4	MHC-II	Cell-Cell Contact	KEGG: hsa04514
5048	DC2	DC1	HLA-DRA	CD4	0.0255177	0	HLA-DRA_CD4	HLA-DRA - CD4	MHC-II	Cell-Cell Contact	KEGG: hsa04514
5049	P-Tex2	DC1	HLA-DRA	CD4	0.0129479	0	HLA-DRA_CD4	HLA-DRA - CD4	MHC-II	Cell-Cell Contact	KEGG: hsa04514
5050	plasma DC	DC1	HLA-DRA	CD4	0.0197803	0	HLA-DRA_CD4	HLA-DRA - CD4	MHC-II	Cell-Cell Contact	KEGG: hsa04514
5051	DC1	DC1	HLA-DRA	CD4	0.022454	0	HLA-DRA_CD4	HLA-DRA - CD4	MHC-II	Cell-Cell Contact	KEGG: hsa04514
5052	mast cell	DC1	HLA-DRA	CD4	0.00257018	0	HLA-DRA_CD4	HLA-DRA - CD4	MHC-II	Cell-Cell Contact	KEGG: hsa04514
5053	Teff	CD4 Tex	HLA-DRB1	CD4	0.0208566	0	HLA-DRB1_CD4	HLA-DRB1 - CD4	MHC-II	Cell-Cell Contact	KEGG: hsa04514
5054	CD4 Tex	CD4 Tex	HLA-DRB1	CD4	0.0213324	0	HLA-DRB1_CD4	HLA-DRB1 - CD4	MHC-II	Cell-Cell Contact	KEGG: hsa04514
5055	NKT	CD4 Tex	HLA-DRB1	CD4	0.019034	0	HLA-DRB1_CD4	HLA-DRB1 - CD4	MHC-II	Cell-Cell Contact	KEGG: hsa04514
5056	T-Tex	CD4 Tex	HLA-DRB1	CD4	0.0339131	0	HLA-DRB1_CD4	HLA-DRB1 - CD4	MHC-II	Cell-Cell Contact	KEGG: hsa04514
5057	macrophage	CD4 Tex	HLA-DRB1	CD4	0.0456952	0	HLA-DRB1_CD4	HLA-DRB1 - CD4	MHC-II	Cell-Cell Contact	KEGG: hsa04514
5058	P-Tex1	CD4 Tex	HLA-DRB1	CD4	0.0305115	0	HLA-DRB1_CD4	HLA-DRB1 - CD4	MHC-II	Cell-Cell Contact	KEGG: hsa04514
5059	B cell	CD4 Tex	HLA-DRB1	CD4	0.0390831	0	HLA-DRB1_CD4	HLA-DRB1 - CD4	MHC-II	Cell-Cell Contact	KEGG: hsa04514
5060	Treg	CD4 Tex	HLA-DRB1	CD4	0.0259349	0	HLA-DRB1_CD4	HLA-DRB1 - CD4	MHC-II	Cell-Cell Contact	KEGG: hsa04514
5061	epithelial2	CD4 Tex	HLA-DRB1	CD4	0.00259783	0	HLA-DRB1_CD4	HLA-DRB1 - CD4	MHC-II	Cell-Cell Contact	KEGG: hsa04514
5062	plasma B	CD4 Tex	HLA-DRB1	CD4	0.00139489	0	HLA-DRB1_CD4	HLA-DRB1 - CD4	MHC-II	Cell-Cell Contact	KEGG: hsa04514
5063	endothelial	CD4 Tex	HLA-DRB1	CD4	0.0191372	0	HLA-DRB1_CD4	HLA-DRB1 - CD4	MHC-II	Cell-Cell Contact	KEGG: hsa04514
5064	DC2	CD4 Tex	HLA-DRB1	CD4	0.0527998	0	HLA-DRB1_CD4	HLA-DRB1 - CD4	MHC-II	Cell-Cell Contact	KEGG: hsa04514
5065	secreted cell	CD4 Tex	HLA-DRB1	CD4	0.00256473	0	HLA-DRB1_CD4	HLA-DRB1 - CD4	MHC-II	Cell-Cell Contact	KEGG: hsa04514
5066	P-Tex2	CD4 Tex	HLA-DRB1	CD4	0.0314899	0	HLA-DRB1_CD4	HLA-DRB1 - CD4	MHC-II	Cell-Cell Contact	KEGG: hsa04514
5067	plasma DC	CD4 Tex	HLA-DRB1	CD4	0.039491	0	HLA-DRB1_CD4	HLA-DRB1 - CD4	MHC-II	Cell-Cell Contact	KEGG: hsa04514
5068	DC1	CD4 Tex	HLA-DRB1	CD4	0.0428643	0	HLA-DRB1_CD4	HLA-DRB1 - CD4	MHC-II	Cell-Cell Contact	KEGG: hsa04514
5069	mast cell	CD4 Tex	HLA-DRB1	CD4	0.0163278	0	HLA-DRB1_CD4	HLA-DRB1 - CD4	MHC-II	Cell-Cell Contact	KEGG: hsa04514
5070	Teff	macrophage	HLA-DRB1	CD4	0.0286538	0	HLA-DRB1_CD4	HLA-DRB1 - CD4	MHC-II	Cell-Cell Contact	KEGG: hsa04514
5071	CD4 Tex	macrophage	HLA-DRB1	CD4	0.0293022	0	HLA-DRB1_CD4	HLA-DRB1 - CD4	MHC-II	Cell-Cell Contact	KEGG: hsa04514
5072	NKT	macrophage	HLA-DRB1	CD4	0.026168	0	HLA-DRB1_CD4	HLA-DRB1 - CD4	MHC-II	Cell-Cell Contact	KEGG: hsa04514
5073	T-Tex	macrophage	HLA-DRB1	CD4	0.0463604	0	HLA-DRB1_CD4	HLA-DRB1 - CD4	MHC-II	Cell-Cell Contact	KEGG: hsa04514
5074	macrophage	macrophage	HLA-DRB1	CD4	0.0621885	0	HLA-DRB1_CD4	HLA-DRB1 - CD4	MHC-II	Cell-Cell Contact	KEGG: hsa04514
5075	P-Tex1	macrophage	HLA-DRB1	CD4	0.0417642	0	HLA-DRB1_CD4	HLA-DRB1 - CD4	MHC-II	Cell-Cell Contact	KEGG: hsa04514
5076	B cell	macrophage	HLA-DRB1	CD4	0.0533231	0	HLA-DRB1_CD4	HLA-DRB1 - CD4	MHC-II	Cell-Cell Contact	KEGG: hsa04514
5077	Treg	macrophage	HLA-DRB1	CD4	0.0355616	0	HLA-DRB1_CD4	HLA-DRB1 - CD4	MHC-II	Cell-Cell Contact	KEGG: hsa04514
5078	epithelial2	macrophage	HLA-DRB1	CD4	0.00359408	0	HLA-DRB1_CD4	HLA-DRB1 - CD4	MHC-II	Cell-Cell Contact	KEGG: hsa04514
5079	plasma B	macrophage	HLA-DRB1	CD4	0.00193071	0	HLA-DRB1_CD4	HLA-DRB1 - CD4	MHC-II	Cell-Cell Contact	KEGG: hsa04514
5080	endothelial	macrophage	HLA-DRB1	CD4	0.0263089	0	HLA-DRB1_CD4	HLA-DRB1 - CD4	MHC-II	Cell-Cell Contact	KEGG: hsa04514
5081	DC2	macrophage	HLA-DRB1	CD4	0.0716648	0	HLA-DRB1_CD4	HLA-DRB1 - CD4	MHC-II	Cell-Cell Contact	KEGG: hsa04514
5082	secreted cell	macrophage	HLA-DRB1	CD4	0.00354833	0	HLA-DRB1_CD4	HLA-DRB1 - CD4	MHC-II	Cell-Cell Contact	KEGG: hsa04514
5083	P-Tex2	macrophage	HLA-DRB1	CD4	0.0430874	0	HLA-DRB1_CD4	HLA-DRB1 - CD4	MHC-II	Cell-Cell Contact	KEGG: hsa04514
5084	plasma DC	macrophage	HLA-DRB1	CD4	0.0538713	0	HLA-DRB1_CD4	HLA-DRB1 - CD4	MHC-II	Cell-Cell Contact	KEGG: hsa04514
5085	DC1	macrophage	HLA-DRB1	CD4	0.0583983	0	HLA-DRB1_CD4	HLA-DRB1 - CD4	MHC-II	Cell-Cell Contact	KEGG: hsa04514
5086	mast cell	macrophage	HLA-DRB1	CD4	0.0224708	0	HLA-DRB1_CD4	HLA-DRB1 - CD4	MHC-II	Cell-Cell Contact	KEGG: hsa04514
5087	Teff	Treg	HLA-DRB1	CD4	0.020542	0	HLA-DRB1_CD4	HLA-DRB1 - CD4	MHC-II	Cell-Cell Contact	KEGG: hsa04514
5088	CD4 Tex	Treg	HLA-DRB1	CD4	0.0210108	0	HLA-DRB1_CD4	HLA-DRB1 - CD4	MHC-II	Cell-Cell Contact	KEGG: hsa04514
5089	NKT	Treg	HLA-DRB1	CD4	0.0187464	0	HLA-DRB1_CD4	HLA-DRB1 - CD4	MHC-II	Cell-Cell Contact	KEGG: hsa04514
5090	T-Tex	Treg	HLA-DRB1	CD4	0.0334084	0	HLA-DRB1_CD4	HLA-DRB1 - CD4	MHC-II	Cell-Cell Contact	KEGG: hsa04514
5091	macrophage	Treg	HLA-DRB1	CD4	0.0450232	0	HLA-DRB1_CD4	HLA-DRB1 - CD4	MHC-II	Cell-Cell Contact	KEGG: hsa04514
5092	P-Tex1	Treg	HLA-DRB1	CD4	0.0300558	0	HLA-DRB1_CD4	HLA-DRB1 - CD4	MHC-II	Cell-Cell Contact	KEGG: hsa04514
5093	B cell	Treg	HLA-DRB1	CD4	0.0385044	0	HLA-DRB1_CD4	HLA-DRB1 - CD4	MHC-II	Cell-Cell Contact	KEGG: hsa04514
5094	Treg	Treg	HLA-DRB1	CD4	0.0255457	0	HLA-DRB1_CD4	HLA-DRB1 - CD4	MHC-II	Cell-Cell Contact	KEGG: hsa04514
5095	epithelial2	Treg	HLA-DRB1	CD4	0.00255793	0	HLA-DRB1_CD4	HLA-DRB1 - CD4	MHC-II	Cell-Cell Contact	KEGG: hsa04514
5096	plasma B	Treg	HLA-DRB1	CD4	0.00137344	0	HLA-DRB1_CD4	HLA-DRB1 - CD4	MHC-II	Cell-Cell Contact	KEGG: hsa04514
5097	endothelial	Treg	HLA-DRB1	CD4	0.0188481	0	HLA-DRB1_CD4	HLA-DRB1 - CD4	MHC-II	Cell-Cell Contact	KEGG: hsa04514
5098	DC2	Treg	HLA-DRB1	CD4	0.052029	0	HLA-DRB1_CD4	HLA-DRB1 - CD4	MHC-II	Cell-Cell Contact	KEGG: hsa04514
5099	secreted cell	Treg	HLA-DRB1	CD4	0.00252534	0	HLA-DRB1_CD4	HLA-DRB1 - CD4	MHC-II	Cell-Cell Contact	KEGG: hsa04514
5100	P-Tex2	Treg	HLA-DRB1	CD4	0.0310201	0	HLA-DRB1_CD4	HLA-DRB1 - CD4	MHC-II	Cell-Cell Contact	KEGG: hsa04514
5101	plasma DC	Treg	HLA-DRB1	CD4	0.0389065	0	HLA-DRB1_CD4	HLA-DRB1 - CD4	MHC-II	Cell-Cell Contact	KEGG: hsa04514
5102	DC1	Treg	HLA-DRB1	CD4	0.0422321	0	HLA-DRB1_CD4	HLA-DRB1 - CD4	MHC-II	Cell-Cell Contact	KEGG: hsa04514
5103	mast cell	Treg	HLA-DRB1	CD4	0.0160804	0	HLA-DRB1_CD4	HLA-DRB1 - CD4	MHC-II	Cell-Cell Contact	KEGG: hsa04514
5104	Teff	DC2	HLA-DRB1	CD4	0.00825044	0	HLA-DRB1_CD4	HLA-DRB1 - CD4	MHC-II	Cell-Cell Contact	KEGG: hsa04514
5105	CD4 Tex	DC2	HLA-DRB1	CD4	0.00844115	0	HLA-DRB1_CD4	HLA-DRB1 - CD4	MHC-II	Cell-Cell Contact	KEGG: hsa04514
5106	NKT	DC2	HLA-DRB1	CD4	0.007521	0	HLA-DRB1_CD4	HLA-DRB1 - CD4	MHC-II	Cell-Cell Contact	KEGG: hsa04514
5107	T-Tex	DC2	HLA-DRB1	CD4	0.0135243	0	HLA-DRB1_CD4	HLA-DRB1 - CD4	MHC-II	Cell-Cell Contact	KEGG: hsa04514
5108	macrophage	DC2	HLA-DRB1	CD4	0.0183576	0	HLA-DRB1_CD4	HLA-DRB1 - CD4	MHC-II	Cell-Cell Contact	KEGG: hsa04514
5109	P-Tex1	DC2	HLA-DRB1	CD4	0.0121421	0	HLA-DRB1_CD4	HLA-DRB1 - CD4	MHC-II	Cell-Cell Contact	KEGG: hsa04514
5110	B cell	DC2	HLA-DRB1	CD4	0.0156364	0	HLA-DRB1_CD4	HLA-DRB1 - CD4	MHC-II	Cell-Cell Contact	KEGG: hsa04514
5111	Treg	DC2	HLA-DRB1	CD4	0.0102916	0	HLA-DRB1_CD4	HLA-DRB1 - CD4	MHC-II	Cell-Cell Contact	KEGG: hsa04514
5112	epithelial2	DC2	HLA-DRB1	CD4	0.00101619	0	HLA-DRB1_CD4	HLA-DRB1 - CD4	MHC-II	Cell-Cell Contact	KEGG: hsa04514
5113	plasma B	DC2	HLA-DRB1	CD4	0.00054524	0	HLA-DRB1_CD4	HLA-DRB1 - CD4	MHC-II	Cell-Cell Contact	KEGG: hsa04514
5114	endothelial	DC2	HLA-DRB1	CD4	0.00756228	0	HLA-DRB1_CD4	HLA-DRB1 - CD4	MHC-II	Cell-Cell Contact	KEGG: hsa04514
5115	DC2	DC2	HLA-DRB1	CD4	0.0213067	0	HLA-DRB1_CD4	HLA-DRB1 - CD4	MHC-II	Cell-Cell Contact	KEGG: hsa04514
5116	secreted cell	DC2	HLA-DRB1	CD4	0.00100323	0	HLA-DRB1_CD4	HLA-DRB1 - CD4	MHC-II	Cell-Cell Contact	KEGG: hsa04514
5117	P-Tex2	DC2	HLA-DRB1	CD4	0.0125391	0	HLA-DRB1_CD4	HLA-DRB1 - CD4	MHC-II	Cell-Cell Contact	KEGG: hsa04514
5118	plasma DC	DC2	HLA-DRB1	CD4	0.0158036	0	HLA-DRB1_CD4	HLA-DRB1 - CD4	MHC-II	Cell-Cell Contact	KEGG: hsa04514
5119	DC1	DC2	HLA-DRB1	CD4	0.0171898	0	HLA-DRB1_CD4	HLA-DRB1 - CD4	MHC-II	Cell-Cell Contact	KEGG: hsa04514
5120	mast cell	DC2	HLA-DRB1	CD4	0.00644094	0	HLA-DRB1_CD4	HLA-DRB1 - CD4	MHC-II	Cell-Cell Contact	KEGG: hsa04514
5121	Teff	plasma DC	HLA-DRB1	CD4	0.0727031	0	HLA-DRB1_CD4	HLA-DRB1 - CD4	MHC-II	Cell-Cell Contact	KEGG: hsa04514
5122	CD4 Tex	plasma DC	HLA-DRB1	CD4	0.0742721	0	HLA-DRB1_CD4	HLA-DRB1 - CD4	MHC-II	Cell-Cell Contact	KEGG: hsa04514
5123	NKT	plasma DC	HLA-DRB1	CD4	0.0666582	0	HLA-DRB1_CD4	HLA-DRB1 - CD4	MHC-II	Cell-Cell Contact	KEGG: hsa04514
5124	T-Tex	plasma DC	HLA-DRB1	CD4	0.114423	0	HLA-DRB1_CD4	HLA-DRB1 - CD4	MHC-II	Cell-Cell Contact	KEGG: hsa04514
5125	macrophage	plasma DC	HLA-DRB1	CD4	0.149838	0	HLA-DRB1_CD4	HLA-DRB1 - CD4	MHC-II	Cell-Cell Contact	KEGG: hsa04514
5126	P-Tex1	plasma DC	HLA-DRB1	CD4	0.103814	0	HLA-DRB1_CD4	HLA-DRB1 - CD4	MHC-II	Cell-Cell Contact	KEGG: hsa04514
5127	B cell	plasma DC	HLA-DRB1	CD4	0.130213	0	HLA-DRB1_CD4	HLA-DRB1 - CD4	MHC-II	Cell-Cell Contact	KEGG: hsa04514
5128	Treg	plasma DC	HLA-DRB1	CD4	0.0892545	0	HLA-DRB1_CD4	HLA-DRB1 - CD4	MHC-II	Cell-Cell Contact	KEGG: hsa04514
5129	epithelial2	plasma DC	HLA-DRB1	CD4	0.00949584	0	HLA-DRB1_CD4	HLA-DRB1 - CD4	MHC-II	Cell-Cell Contact	KEGG: hsa04514
5130	plasma B	plasma DC	HLA-DRB1	CD4	0.00511512	0	HLA-DRB1_CD4	HLA-DRB1 - CD4	MHC-II	Cell-Cell Contact	KEGG: hsa04514
5131	endothelial	plasma DC	HLA-DRB1	CD4	0.0670022	0	HLA-DRB1_CD4	HLA-DRB1 - CD4	MHC-II	Cell-Cell Contact	KEGG: hsa04514
5132	DC2	plasma DC	HLA-DRB1	CD4	0.170246	0	HLA-DRB1_CD4	HLA-DRB1 - CD4	MHC-II	Cell-Cell Contact	KEGG: hsa04514
5133	secreted cell	plasma DC	HLA-DRB1	CD4	0.00937568	0	HLA-DRB1_CD4	HLA-DRB1 - CD4	MHC-II	Cell-Cell Contact	KEGG: hsa04514
5134	P-Tex2	plasma DC	HLA-DRB1	CD4	0.106884	0	HLA-DRB1_CD4	HLA-DRB1 - CD4	MHC-II	Cell-Cell Contact	KEGG: hsa04514
5135	plasma DC	plasma DC	HLA-DRB1	CD4	0.131442	0	HLA-DRB1_CD4	HLA-DRB1 - CD4	MHC-II	Cell-Cell Contact	KEGG: hsa04514
5136	DC1	plasma DC	HLA-DRB1	CD4	0.141512	0	HLA-DRB1_CD4	HLA-DRB1 - CD4	MHC-II	Cell-Cell Contact	KEGG: hsa04514
5137	mast cell	plasma DC	HLA-DRB1	CD4	0.0575784	0	HLA-DRB1_CD4	HLA-DRB1 - CD4	MHC-II	Cell-Cell Contact	KEGG: hsa04514
5138	Teff	DC1	HLA-DRB1	CD4	0.0097306	0	HLA-DRB1_CD4	HLA-DRB1 - CD4	MHC-II	Cell-Cell Contact	KEGG: hsa04514
5139	CD4 Tex	DC1	HLA-DRB1	CD4	0.00995518	0	HLA-DRB1_CD4	HLA-DRB1 - CD4	MHC-II	Cell-Cell Contact	KEGG: hsa04514
5140	NKT	DC1	HLA-DRB1	CD4	0.00887147	0	HLA-DRB1_CD4	HLA-DRB1 - CD4	MHC-II	Cell-Cell Contact	KEGG: hsa04514
5141	T-Tex	DC1	HLA-DRB1	CD4	0.0159355	0	HLA-DRB1_CD4	HLA-DRB1 - CD4	MHC-II	Cell-Cell Contact	KEGG: hsa04514
5142	macrophage	DC1	HLA-DRB1	CD4	0.0216115	0	HLA-DRB1_CD4	HLA-DRB1 - CD4	MHC-II	Cell-Cell Contact	KEGG: hsa04514
5143	P-Tex1	DC1	HLA-DRB1	CD4	0.0143103	0	HLA-DRB1_CD4	HLA-DRB1 - CD4	MHC-II	Cell-Cell Contact	KEGG: hsa04514
5144	B cell	DC1	HLA-DRB1	CD4	0.018417	0	HLA-DRB1_CD4	HLA-DRB1 - CD4	MHC-II	Cell-Cell Contact	KEGG: hsa04514
5145	Treg	DC1	HLA-DRB1	CD4	0.0121334	0	HLA-DRB1_CD4	HLA-DRB1 - CD4	MHC-II	Cell-Cell Contact	KEGG: hsa04514
5146	epithelial2	DC1	HLA-DRB1	CD4	0.00120007	0	HLA-DRB1_CD4	HLA-DRB1 - CD4	MHC-II	Cell-Cell Contact	KEGG: hsa04514
5147	plasma B	DC1	HLA-DRB1	CD4	0.000643955	0	HLA-DRB1_CD4	HLA-DRB1 - CD4	MHC-II	Cell-Cell Contact	KEGG: hsa04514
5148	endothelial	DC1	HLA-DRB1	CD4	0.00892009	0	HLA-DRB1_CD4	HLA-DRB1 - CD4	MHC-II	Cell-Cell Contact	KEGG: hsa04514
5149	DC2	DC1	HLA-DRB1	CD4	0.0250699	0	HLA-DRB1_CD4	HLA-DRB1 - CD4	MHC-II	Cell-Cell Contact	KEGG: hsa04514
5150	secreted cell	DC1	HLA-DRB1	CD4	0.00118476	0	HLA-DRB1_CD4	HLA-DRB1 - CD4	MHC-II	Cell-Cell Contact	KEGG: hsa04514
5151	P-Tex2	DC1	HLA-DRB1	CD4	0.0147772	0	HLA-DRB1_CD4	HLA-DRB1 - CD4	MHC-II	Cell-Cell Contact	KEGG: hsa04514
5152	plasma DC	DC1	HLA-DRB1	CD4	0.0186134	0	HLA-DRB1_CD4	HLA-DRB1 - CD4	MHC-II	Cell-Cell Contact	KEGG: hsa04514
5153	DC1	DC1	HLA-DRB1	CD4	0.020241	0	HLA-DRB1_CD4	HLA-DRB1 - CD4	MHC-II	Cell-Cell Contact	KEGG: hsa04514
5154	mast cell	DC1	HLA-DRB1	CD4	0.00759896	0	HLA-DRB1_CD4	HLA-DRB1 - CD4	MHC-II	Cell-Cell Contact	KEGG: hsa04514
5155	Teff	CD4 Tex	HLA-DRB5	CD4	0.00367342	0	HLA-DRB5_CD4	HLA-DRB5 - CD4	MHC-II	Cell-Cell Contact	KEGG: hsa04514
5156	CD4 Tex	CD4 Tex	HLA-DRB5	CD4	0.0046168	0	HLA-DRB5_CD4	HLA-DRB5 - CD4	MHC-II	Cell-Cell Contact	KEGG: hsa04514
5157	NKT	CD4 Tex	HLA-DRB5	CD4	0.00399956	0	HLA-DRB5_CD4	HLA-DRB5 - CD4	MHC-II	Cell-Cell Contact	KEGG: hsa04514
5158	T-Tex	CD4 Tex	HLA-DRB5	CD4	0.012462	0	HLA-DRB5_CD4	HLA-DRB5 - CD4	MHC-II	Cell-Cell Contact	KEGG: hsa04514
5159	macrophage	CD4 Tex	HLA-DRB5	CD4	0.00848878	0	HLA-DRB5_CD4	HLA-DRB5 - CD4	MHC-II	Cell-Cell Contact	KEGG: hsa04514
5160	P-Tex1	CD4 Tex	HLA-DRB5	CD4	0.0098892	0	HLA-DRB5_CD4	HLA-DRB5 - CD4	MHC-II	Cell-Cell Contact	KEGG: hsa04514
5161	Treg	CD4 Tex	HLA-DRB5	CD4	0.00344493	0	HLA-DRB5_CD4	HLA-DRB5 - CD4	MHC-II	Cell-Cell Contact	KEGG: hsa04514
5162	DC2	CD4 Tex	HLA-DRB5	CD4	0.0149731	0	HLA-DRB5_CD4	HLA-DRB5 - CD4	MHC-II	Cell-Cell Contact	KEGG: hsa04514
5163	P-Tex2	CD4 Tex	HLA-DRB5	CD4	0.0119882	0	HLA-DRB5_CD4	HLA-DRB5 - CD4	MHC-II	Cell-Cell Contact	KEGG: hsa04514
5164	plasma DC	CD4 Tex	HLA-DRB5	CD4	0.0159622	0	HLA-DRB5_CD4	HLA-DRB5 - CD4	MHC-II	Cell-Cell Contact	KEGG: hsa04514
5165	DC1	CD4 Tex	HLA-DRB5	CD4	0.00679061	0	HLA-DRB5_CD4	HLA-DRB5 - CD4	MHC-II	Cell-Cell Contact	KEGG: hsa04514
5166	Teff	macrophage	HLA-DRB5	CD4	0.00508005	0	HLA-DRB5_CD4	HLA-DRB5 - CD4	MHC-II	Cell-Cell Contact	KEGG: hsa04514
5167	CD4 Tex	macrophage	HLA-DRB5	CD4	0.00638235	0	HLA-DRB5_CD4	HLA-DRB5 - CD4	MHC-II	Cell-Cell Contact	KEGG: hsa04514
5168	NKT	macrophage	HLA-DRB5	CD4	0.00553038	0	HLA-DRB5_CD4	HLA-DRB5 - CD4	MHC-II	Cell-Cell Contact	KEGG: hsa04514
5169	T-Tex	macrophage	HLA-DRB5	CD4	0.017176	0	HLA-DRB5_CD4	HLA-DRB5 - CD4	MHC-II	Cell-Cell Contact	KEGG: hsa04514
5170	macrophage	macrophage	HLA-DRB5	CD4	0.0117176	0	HLA-DRB5_CD4	HLA-DRB5 - CD4	MHC-II	Cell-Cell Contact	KEGG: hsa04514
5171	P-Tex1	macrophage	HLA-DRB5	CD4	0.0136434	0	HLA-DRB5_CD4	HLA-DRB5 - CD4	MHC-II	Cell-Cell Contact	KEGG: hsa04514
5172	Treg	macrophage	HLA-DRB5	CD4	0.00476448	0	HLA-DRB5_CD4	HLA-DRB5 - CD4	MHC-II	Cell-Cell Contact	KEGG: hsa04514
5173	DC2	macrophage	HLA-DRB5	CD4	0.0206171	0	HLA-DRB5_CD4	HLA-DRB5 - CD4	MHC-II	Cell-Cell Contact	KEGG: hsa04514
5174	P-Tex2	macrophage	HLA-DRB5	CD4	0.0165259	0	HLA-DRB5_CD4	HLA-DRB5 - CD4	MHC-II	Cell-Cell Contact	KEGG: hsa04514
5175	plasma DC	macrophage	HLA-DRB5	CD4	0.0219706	0	HLA-DRB5_CD4	HLA-DRB5 - CD4	MHC-II	Cell-Cell Contact	KEGG: hsa04514
5176	DC1	macrophage	HLA-DRB5	CD4	0.00937963	0	HLA-DRB5_CD4	HLA-DRB5 - CD4	MHC-II	Cell-Cell Contact	KEGG: hsa04514
5177	Teff	Treg	HLA-DRB5	CD4	0.00361706	0	HLA-DRB5_CD4	HLA-DRB5 - CD4	MHC-II	Cell-Cell Contact	KEGG: hsa04514
5178	CD4 Tex	Treg	HLA-DRB5	CD4	0.00454603	0	HLA-DRB5_CD4	HLA-DRB5 - CD4	MHC-II	Cell-Cell Contact	KEGG: hsa04514
5179	NKT	Treg	HLA-DRB5	CD4	0.00393822	0	HLA-DRB5_CD4	HLA-DRB5 - CD4	MHC-II	Cell-Cell Contact	KEGG: hsa04514
5180	T-Tex	Treg	HLA-DRB5	CD4	0.0122725	0	HLA-DRB5_CD4	HLA-DRB5 - CD4	MHC-II	Cell-Cell Contact	KEGG: hsa04514
5181	macrophage	Treg	HLA-DRB5	CD4	0.00835916	0	HLA-DRB5_CD4	HLA-DRB5 - CD4	MHC-II	Cell-Cell Contact	KEGG: hsa04514
5182	P-Tex1	Treg	HLA-DRB5	CD4	0.0097384	0	HLA-DRB5_CD4	HLA-DRB5 - CD4	MHC-II	Cell-Cell Contact	KEGG: hsa04514
5183	Treg	Treg	HLA-DRB5	CD4	0.00339206	0	HLA-DRB5_CD4	HLA-DRB5 - CD4	MHC-II	Cell-Cell Contact	KEGG: hsa04514
5184	DC2	Treg	HLA-DRB5	CD4	0.014746	0	HLA-DRB5_CD4	HLA-DRB5 - CD4	MHC-II	Cell-Cell Contact	KEGG: hsa04514
5185	P-Tex2	Treg	HLA-DRB5	CD4	0.0118057	0	HLA-DRB5_CD4	HLA-DRB5 - CD4	MHC-II	Cell-Cell Contact	KEGG: hsa04514
5186	plasma DC	Treg	HLA-DRB5	CD4	0.0157202	0	HLA-DRB5_CD4	HLA-DRB5 - CD4	MHC-II	Cell-Cell Contact	KEGG: hsa04514
5187	DC1	Treg	HLA-DRB5	CD4	0.00668674	0	HLA-DRB5_CD4	HLA-DRB5 - CD4	MHC-II	Cell-Cell Contact	KEGG: hsa04514
5188	Teff	DC2	HLA-DRB5	CD4	0.00143788	0	HLA-DRB5_CD4	HLA-DRB5 - CD4	MHC-II	Cell-Cell Contact	KEGG: hsa04514
5189	CD4 Tex	DC2	HLA-DRB5	CD4	0.00180819	0	HLA-DRB5_CD4	HLA-DRB5 - CD4	MHC-II	Cell-Cell Contact	KEGG: hsa04514
5190	NKT	DC2	HLA-DRB5	CD4	0.00156585	0	HLA-DRB5_CD4	HLA-DRB5 - CD4	MHC-II	Cell-Cell Contact	KEGG: hsa04514
5191	T-Tex	DC2	HLA-DRB5	CD4	0.00490432	0	HLA-DRB5_CD4	HLA-DRB5 - CD4	MHC-II	Cell-Cell Contact	KEGG: hsa04514
5192	macrophage	DC2	HLA-DRB5	CD4	0.00333255	0	HLA-DRB5_CD4	HLA-DRB5 - CD4	MHC-II	Cell-Cell Contact	KEGG: hsa04514
5193	P-Tex1	DC2	HLA-DRB5	CD4	0.00388566	0	HLA-DRB5_CD4	HLA-DRB5 - CD4	MHC-II	Cell-Cell Contact	KEGG: hsa04514
5194	Treg	DC2	HLA-DRB5	CD4	0.00134825	0	HLA-DRB5_CD4	HLA-DRB5 - CD4	MHC-II	Cell-Cell Contact	KEGG: hsa04514
5195	DC2	DC2	HLA-DRB5	CD4	0.00590163	0	HLA-DRB5_CD4	HLA-DRB5 - CD4	MHC-II	Cell-Cell Contact	KEGG: hsa04514
5196	P-Tex2	DC2	HLA-DRB5	CD4	0.00471645	0	HLA-DRB5_CD4	HLA-DRB5 - CD4	MHC-II	Cell-Cell Contact	KEGG: hsa04514
5197	plasma DC	DC2	HLA-DRB5	CD4	0.00629529	0	HLA-DRB5_CD4	HLA-DRB5 - CD4	MHC-II	Cell-Cell Contact	KEGG: hsa04514
5198	DC1	DC2	HLA-DRB5	CD4	0.0026631	0	HLA-DRB5_CD4	HLA-DRB5 - CD4	MHC-II	Cell-Cell Contact	KEGG: hsa04514
5199	Teff	plasma DC	HLA-DRB5	CD4	0.0133891	0	HLA-DRB5_CD4	HLA-DRB5 - CD4	MHC-II	Cell-Cell Contact	KEGG: hsa04514
5200	CD4 Tex	plasma DC	HLA-DRB5	CD4	0.0167856	0	HLA-DRB5_CD4	HLA-DRB5 - CD4	MHC-II	Cell-Cell Contact	KEGG: hsa04514
5201	NKT	plasma DC	HLA-DRB5	CD4	0.0145652	0	HLA-DRB5_CD4	HLA-DRB5 - CD4	MHC-II	Cell-Cell Contact	KEGG: hsa04514
5202	T-Tex	plasma DC	HLA-DRB5	CD4	0.0443869	0	HLA-DRB5_CD4	HLA-DRB5 - CD4	MHC-II	Cell-Cell Contact	KEGG: hsa04514
5203	macrophage	plasma DC	HLA-DRB5	CD4	0.0305499	0	HLA-DRB5_CD4	HLA-DRB5 - CD4	MHC-II	Cell-Cell Contact	KEGG: hsa04514
5204	P-Tex1	plasma DC	HLA-DRB5	CD4	0.0354597	0	HLA-DRB5_CD4	HLA-DRB5 - CD4	MHC-II	Cell-Cell Contact	KEGG: hsa04514
5205	Treg	plasma DC	HLA-DRB5	CD4	0.0125639	0	HLA-DRB5_CD4	HLA-DRB5 - CD4	MHC-II	Cell-Cell Contact	KEGG: hsa04514
5206	DC2	plasma DC	HLA-DRB5	CD4	0.0529856	0	HLA-DRB5_CD4	HLA-DRB5 - CD4	MHC-II	Cell-Cell Contact	KEGG: hsa04514
5207	P-Tex2	plasma DC	HLA-DRB5	CD4	0.0427516	0	HLA-DRB5_CD4	HLA-DRB5 - CD4	MHC-II	Cell-Cell Contact	KEGG: hsa04514
5208	plasma DC	plasma DC	HLA-DRB5	CD4	0.0563419	0	HLA-DRB5_CD4	HLA-DRB5 - CD4	MHC-II	Cell-Cell Contact	KEGG: hsa04514
5209	DC1	plasma DC	HLA-DRB5	CD4	0.0245477	0	HLA-DRB5_CD4	HLA-DRB5 - CD4	MHC-II	Cell-Cell Contact	KEGG: hsa04514
5210	Teff	DC1	HLA-DRB5	CD4	0.00169793	0	HLA-DRB5_CD4	HLA-DRB5 - CD4	MHC-II	Cell-Cell Contact	KEGG: hsa04514
5211	CD4 Tex	DC1	HLA-DRB5	CD4	0.00213507	0	HLA-DRB5_CD4	HLA-DRB5 - CD4	MHC-II	Cell-Cell Contact	KEGG: hsa04514
5212	NKT	DC1	HLA-DRB5	CD4	0.00184901	0	HLA-DRB5_CD4	HLA-DRB5 - CD4	MHC-II	Cell-Cell Contact	KEGG: hsa04514
5213	T-Tex	DC1	HLA-DRB5	CD4	0.00578767	0	HLA-DRB5_CD4	HLA-DRB5 - CD4	MHC-II	Cell-Cell Contact	KEGG: hsa04514
5214	macrophage	DC1	HLA-DRB5	CD4	0.00393392	0	HLA-DRB5_CD4	HLA-DRB5 - CD4	MHC-II	Cell-Cell Contact	KEGG: hsa04514
5215	P-Tex1	DC1	HLA-DRB5	CD4	0.00458638	0	HLA-DRB5_CD4	HLA-DRB5 - CD4	MHC-II	Cell-Cell Contact	KEGG: hsa04514
5216	Treg	DC1	HLA-DRB5	CD4	0.00159212	0	HLA-DRB5_CD4	HLA-DRB5 - CD4	MHC-II	Cell-Cell Contact	KEGG: hsa04514
5217	DC2	DC1	HLA-DRB5	CD4	0.00696337	0	HLA-DRB5_CD4	HLA-DRB5 - CD4	MHC-II	Cell-Cell Contact	KEGG: hsa04514
5218	P-Tex2	DC1	HLA-DRB5	CD4	0.00556616	0	HLA-DRB5_CD4	HLA-DRB5 - CD4	MHC-II	Cell-Cell Contact	KEGG: hsa04514
5219	plasma DC	DC1	HLA-DRB5	CD4	0.00742731	0	HLA-DRB5_CD4	HLA-DRB5 - CD4	MHC-II	Cell-Cell Contact	KEGG: hsa04514
5220	DC1	DC1	HLA-DRB5	CD4	0.00314405	0	HLA-DRB5_CD4	HLA-DRB5 - CD4	MHC-II	Cell-Cell Contact	KEGG: hsa04514
5335	DC1	CD4 Tex	CD274	PDCD1	0.012213	0	CD274_PDCD1	CD274 - PDCD1	PD-L1	Cell-Cell Contact	PMID: 23954143
5336	DC1	T-Tex	CD274	PDCD1	0.00572372	0	CD274_PDCD1	CD274 - PDCD1	PD-L1	Cell-Cell Contact	PMID: 23954143
5337	DC1	P-Tex1	CD274	PDCD1	0.00417142	0	CD274_PDCD1	CD274 - PDCD1	PD-L1	Cell-Cell Contact	PMID: 23954143
5338	DC1	P-Tex2	CD274	PDCD1	0.00477247	0	CD274_PDCD1	CD274 - PDCD1	PD-L1	Cell-Cell Contact	PMID: 23954143
5369	DN	endothelial	SELL	CD34	0.0124225	0	SELL_CD34	SELL - CD34	SELL	Cell-Cell Contact	PMID: 7692600; PMID: 8977216
5370	P-Tex1	endothelial	SELL	CD34	0.0076549	0	SELL_CD34	SELL - CD34	SELL	Cell-Cell Contact	PMID: 7692600; PMID: 8977216
5371	B cell	endothelial	SELL	CD34	0.0107986	0	SELL_CD34	SELL - CD34	SELL	Cell-Cell Contact	PMID: 7692600; PMID: 8977216
5372	Treg	endothelial	SELL	CD34	0.0379801	0	SELL_CD34	SELL - CD34	SELL	Cell-Cell Contact	PMID: 7692600; PMID: 8977216
5373	DC2	endothelial	SELL	CD34	0.00515415	0	SELL_CD34	SELL - CD34	SELL	Cell-Cell Contact	PMID: 7692600; PMID: 8977216
5374	plasma DC	endothelial	SELL	CD34	0.0494989	0	SELL_CD34	SELL - CD34	SELL	Cell-Cell Contact	PMID: 7692600; PMID: 8977216
5375	DN	endothelial	SELL	PODXL	0.00511829	0	SELL_PODXL	SELL - PODXL	SELL	Cell-Cell Contact	PMID: 22814396
5376	P-Tex1	endothelial	SELL	PODXL	0.00314503	0	SELL_PODXL	SELL - PODXL	SELL	Cell-Cell Contact	PMID: 22814396
5377	B cell	endothelial	SELL	PODXL	0.0044449	0	SELL_PODXL	SELL - PODXL	SELL	Cell-Cell Contact	PMID: 22814396
5378	Treg	endothelial	SELL	PODXL	0.0158903	0	SELL_PODXL	SELL - PODXL	SELL	Cell-Cell Contact	PMID: 22814396
5379	DC2	endothelial	SELL	PODXL	0.00211445	0	SELL_PODXL	SELL - PODXL	SELL	Cell-Cell Contact	PMID: 22814396
5380	plasma DC	endothelial	SELL	PODXL	0.0208548	0	SELL_PODXL	SELL - PODXL	SELL	Cell-Cell Contact	PMID: 22814396
5557	Teff	T-Tex	ITGA4_ITGB1	VCAM1	0.00287747	0	ITGA4_ITGB1_VCAM1	ITGA4 - (ITGB1+VCAM1)	VCAM	Cell-Cell Contact	KEGG: hsa04514
5558	CD4 Tex	T-Tex	ITGA4_ITGB1	VCAM1	0.00525129	0	ITGA4_ITGB1_VCAM1	ITGA4 - (ITGB1+VCAM1)	VCAM	Cell-Cell Contact	KEGG: hsa04514
5559	NKT	T-Tex	ITGA4_ITGB1	VCAM1	0.00528722	0	ITGA4_ITGB1_VCAM1	ITGA4 - (ITGB1+VCAM1)	VCAM	Cell-Cell Contact	KEGG: hsa04514
5560	T-Tex	T-Tex	ITGA4_ITGB1	VCAM1	0.00516106	0	ITGA4_ITGB1_VCAM1	ITGA4 - (ITGB1+VCAM1)	VCAM	Cell-Cell Contact	KEGG: hsa04514
5561	macrophage	T-Tex	ITGA4_ITGB1	VCAM1	0.00219593	0	ITGA4_ITGB1_VCAM1	ITGA4 - (ITGB1+VCAM1)	VCAM	Cell-Cell Contact	KEGG: hsa04514
5562	P-Tex1	T-Tex	ITGA4_ITGB1	VCAM1	0.00627101	0	ITGA4_ITGB1_VCAM1	ITGA4 - (ITGB1+VCAM1)	VCAM	Cell-Cell Contact	KEGG: hsa04514
5563	DC2	T-Tex	ITGA4_ITGB1	VCAM1	0.00243291	0	ITGA4_ITGB1_VCAM1	ITGA4 - (ITGB1+VCAM1)	VCAM	Cell-Cell Contact	KEGG: hsa04514
5564	P-Tex2	T-Tex	ITGA4_ITGB1	VCAM1	0.00419949	0	ITGA4_ITGB1_VCAM1	ITGA4 - (ITGB1+VCAM1)	VCAM	Cell-Cell Contact	KEGG: hsa04514
5565	DC1	T-Tex	ITGA4_ITGB1	VCAM1	0.00517296	0	ITGA4_ITGB1_VCAM1	ITGA4 - (ITGB1+VCAM1)	VCAM	Cell-Cell Contact	KEGG: hsa04514
5566	Teff	fibroblast	ITGA4_ITGB1	VCAM1	0.00148904	0	ITGA4_ITGB1_VCAM1	ITGA4 - (ITGB1+VCAM1)	VCAM	Cell-Cell Contact	KEGG: hsa04514
5567	CD4 Tex	fibroblast	ITGA4_ITGB1	VCAM1	0.00272057	0	ITGA4_ITGB1_VCAM1	ITGA4 - (ITGB1+VCAM1)	VCAM	Cell-Cell Contact	KEGG: hsa04514
5568	NKT	fibroblast	ITGA4_ITGB1	VCAM1	0.00273923	0	ITGA4_ITGB1_VCAM1	ITGA4 - (ITGB1+VCAM1)	VCAM	Cell-Cell Contact	KEGG: hsa04514
5569	T-Tex	fibroblast	ITGA4_ITGB1	VCAM1	0.00267371	0	ITGA4_ITGB1_VCAM1	ITGA4 - (ITGB1+VCAM1)	VCAM	Cell-Cell Contact	KEGG: hsa04514
5570	macrophage	fibroblast	ITGA4_ITGB1	VCAM1	0.00113598	0	ITGA4_ITGB1_VCAM1	ITGA4 - (ITGB1+VCAM1)	VCAM	Cell-Cell Contact	KEGG: hsa04514
5571	P-Tex1	fibroblast	ITGA4_ITGB1	VCAM1	0.00325047	0	ITGA4_ITGB1_VCAM1	ITGA4 - (ITGB1+VCAM1)	VCAM	Cell-Cell Contact	KEGG: hsa04514
5572	DC2	fibroblast	ITGA4_ITGB1	VCAM1	0.00125872	0	ITGA4_ITGB1_VCAM1	ITGA4 - (ITGB1+VCAM1)	VCAM	Cell-Cell Contact	KEGG: hsa04514
5573	P-Tex2	fibroblast	ITGA4_ITGB1	VCAM1	0.00217455	0	ITGA4_ITGB1_VCAM1	ITGA4 - (ITGB1+VCAM1)	VCAM	Cell-Cell Contact	KEGG: hsa04514
5574	DC1	fibroblast	ITGA4_ITGB1	VCAM1	0.00267989	0	ITGA4_ITGB1_VCAM1	ITGA4 - (ITGB1+VCAM1)	VCAM	Cell-Cell Contact	KEGG: hsa04514
5575	NKT	T-Tex	ITGA4_ITGB7	VCAM1	0.002428	0	ITGA4_ITGB7_VCAM1	ITGA4 - (ITGB7+VCAM1)	VCAM	Cell-Cell Contact	KEGG: hsa04514
5576	T-Tex	T-Tex	ITGA4_ITGB7	VCAM1	0.00280217	0	ITGA4_ITGB7_VCAM1	ITGA4 - (ITGB7+VCAM1)	VCAM	Cell-Cell Contact	KEGG: hsa04514
5577	P-Tex1	T-Tex	ITGA4_ITGB7	VCAM1	0.00285413	0	ITGA4_ITGB7_VCAM1	ITGA4 - (ITGB7+VCAM1)	VCAM	Cell-Cell Contact	KEGG: hsa04514
5578	DC2	T-Tex	ITGA4_ITGB7	VCAM1	0.00122591	0	ITGA4_ITGB7_VCAM1	ITGA4 - (ITGB7+VCAM1)	VCAM	Cell-Cell Contact	KEGG: hsa04514
5579	P-Tex2	T-Tex	ITGA4_ITGB7	VCAM1	0.00238759	0	ITGA4_ITGB7_VCAM1	ITGA4 - (ITGB7+VCAM1)	VCAM	Cell-Cell Contact	KEGG: hsa04514
5580	NKT	fibroblast	ITGA4_ITGB7	VCAM1	0.00125617	0	ITGA4_ITGB7_VCAM1	ITGA4 - (ITGB7+VCAM1)	VCAM	Cell-Cell Contact	KEGG: hsa04514
5581	T-Tex	fibroblast	ITGA4_ITGB7	VCAM1	0.00145002	0	ITGA4_ITGB7_VCAM1	ITGA4 - (ITGB7+VCAM1)	VCAM	Cell-Cell Contact	KEGG: hsa04514
5582	P-Tex1	fibroblast	ITGA4_ITGB7	VCAM1	0.00147694	0	ITGA4_ITGB7_VCAM1	ITGA4 - (ITGB7+VCAM1)	VCAM	Cell-Cell Contact	KEGG: hsa04514
5583	DC2	fibroblast	ITGA4_ITGB7	VCAM1	0.000633878	0	ITGA4_ITGB7_VCAM1	ITGA4 - (ITGB7+VCAM1)	VCAM	Cell-Cell Contact	KEGG: hsa04514
5584	P-Tex2	fibroblast	ITGA4_ITGB7	VCAM1	0.00123524	0	ITGA4_ITGB7_VCAM1	ITGA4 - (ITGB7+VCAM1)	VCAM	Cell-Cell Contact	KEGG: hsa04514
