# Supplementary material for: Proliferative exhausted CD8+ T cells exacerbate long-lasting anti-tumor effects in human papillomavirus-positive head and neck squamous cell carcinoma
Source: eLife. 2023 Feb 22;12:e82705. doi: 10.7554/eLife.82705 (PMC9946444; doi:10.7554/eLife.82705)
Supplement: Supplementary file 11. [file elife-82705-supp11.xls]

## Sheet: Supplemetary File 11
	seurat_clusters	P-Tex_score	Tex_score	APC_score
AAACAAGTATCTCCCA-1	9	0.0869904	0.0210299	-0.273253
AAACAATCTACTAGCA-1	8	0.0407183	-0.0626237	-0.320938
AAACACCAATAACTGC-1	4	-0.074686	-0.00610789	-0.44632
AAACAGAGCGACTCCT-1	11	-0.00103917	-0.028959	-0.0407397
AAACAGCTTTCAGAAG-1	14	-0.00671941	-0.0543719	-0.0355314
AAACAGGGTCTATATT-1	14	-0.00321635	0.0590477	-0.225189
AAACATGGTGAGAGGA-1	1	0.0287559	0.0151012	0.394363
AAACATTTCCCGGATT-1	16	0.0474686	-0.00713712	0.946286
AAACCCGAACGAAATC-1	2	0.0242209	0.0305396	-0.376599
AAACCGGAAATGTTAA-1	0	-0.0283574	-0.0335703	-0.21549
AAACCGGGTAGGTACC-1	1	-0.054641	-0.0261305	0.245159
AAACCGTTCGTCCAGG-1	5	0.0292433	0.00979034	0.00148065
AAACCTAAGCAGCCGG-1	3	-0.0323794	-0.0223432	-0.159538
AAACCTCATGAAGTTG-1	6	0.0319077	-0.00847795	-0.149747
AAACGAAGAACATACC-1	0	-0.014059	-0.0285973	-0.458973
AAACGAAGATGGAGTA-1	1	0.0676155	0.0322609	0.467364
AAACGAGACGGTTGAT-1	15	0.0250813	0.0269845	0.0770155
AAACGGGCGTACGGGT-1	12	-0.0401095	-0.0167462	-0.166164
AAACGGTTGCGAACTG-1	9	0.0615133	0.0708201	0.205275
AAACGTGTTCGCCCTA-1	16	0.0259593	0.0622567	0.220888
AAACTCGGTTCGCAAT-1	13	-0.0370019	0.00582777	-0.205203
AAACTCGTGATATAAG-1	10	0.0537155	0.0490721	-0.0200624
AAACTGCTGGCTCCAA-1	4	-0.00068668	0.0241298	0.0328639
AAACTTAATTGCACGC-1	6	0.0960003	0.0384453	0.0786308
AAACTTGCAAACGTAT-1	1	-0.0350635	-0.00732739	0.174624
AAAGAATGACCTTAGA-1	14	0.0945957	-0.00365994	-0.169992
AAAGACATGAAGTTTA-1	10	0.0591146	0.0144091	-0.0957056
AAAGACCCAAGTCGCG-1	2	-0.0346968	-0.068393	-0.44936
AAAGACTGGGCGCTTT-1	7	-0.0219194	-0.00843452	0.0862784
AAAGCTTGCCTACATA-1	10	-0.0248233	-0.0103626	-0.163941
AAAGGCTACGGACCAT-1	6	0.0570058	-0.0382834	0.240286
AAAGGCTCTCGCGCCG-1	2	0.024312	0.0394835	-0.243889
AAAGGGATGTAGCAAG-1	0	-0.0167075	-0.046458	-0.193594
AAAGGGCAGCTTGAAT-1	7	0.0376567	-0.0373666	-0.632043
AAAGTAGCATTGCTCA-1	7	-0.0676523	-0.0210114	0.24989
AAAGTCACTGATGTAA-1	14	-0.0266502	-0.00874611	-0.353305
AAAGTCGACCCTCAGT-1	6	0.0953119	0.0326415	-0.124051
AAAGTGCCATCAATTA-1	0	-0.00155256	0.0215268	-0.448888
AAAGTGTGATTTATCT-1	4	0.0245364	0.018508	-0.0296024
AAAGTTGACTCCCGTA-1	5	0.0544797	-0.00751765	-0.77385
AAATAACCATACGGGA-1	0	-0.0495425	-0.000590263	-0.68727
AAATAAGGTAGTGCCC-1	0	-0.0194865	0.0066158	-0.443803
AAATACCTATAAGCAT-1	4	-0.0952831	-0.060781	-0.45026
AAATAGCTTAGACTTT-1	15	-0.0201146	0.0183103	0.0460779
AAATAGGGTGCTATTG-1	13	-0.0158716	-0.0394685	0.361367
AAATCCGATACACGCC-1	0	0.0398076	0.0766673	0.0864785
AAATCGCGGAAGGAGT-1	1	0.0015409	0.0109754	0.189964
AAATCGTGTACCACAA-1	4	-0.0532069	0.0325636	-0.175304
AAATCTAGCCCTGCTA-1	9	-0.0538245	-0.0204391	0.210263
AAATGATTCGATCAGC-1	10	-0.0117931	0.0243388	-0.197176
AAATGCTCGTTACGTT-1	7	0.0959851	0.0859553	-0.520291
AAATGGCATGTCTTGT-1	3	-0.0835091	-0.00580526	-0.219023
AAATGGCCCGTGCCCT-1	1	-0.00678759	0.00191912	0.537748
AAATGGTCAATGTGCC-1	3	-0.0959988	-0.0618192	-0.158566
AAATGTATCTTATCCC-1	6	-0.00242814	-0.00732739	-0.232549
AAATGTGGGTGCTCCT-1	2	-0.0196679	-0.0550551	-0.581623
AAATTAACGGGTAGCT-1	5	-0.0733031	-0.0330849	-0.238535
AAATTAATAAGCGCGA-1	6	0.15249	-0.0135552	-0.479164
AAATTACACGACTCTG-1	14	-0.0138589	-0.0541383	-0.400004
AAATTACCTATCGATG-1	8	0.0271073	-0.00216407	-0.320234
AAATTGATAGTCCTTT-1	5	-0.0207038	-0.021702	0.237463
AAATTGGTGAGAAGCA-1	16	-0.0240444	0.0272527	0.584402
AAATTTACCGAAATCC-1	0	-0.0629935	-0.0117524	-0.668869
AAATTTGCGGGTGTGG-1	1	-0.0602673	-0.0239597	0.0127902
AACAACTGGTAGTTGC-1	1	0.038587	0.0972607	0.311728
AACAATACATTGTCGA-1	4	-0.0765641	-0.00690343	-0.282617
AACAATTACTCTACGC-1	1	0.0820454	0.083388	0.211042
AACACACGCTCGCCGC-1	9	0.0591578	0.133148	0.297481
AACACGACTGTACTGA-1	2	0.0214683	-0.0435943	-0.156441
AACACGAGACGCGGCC-1	1	-0.042496	0.00237755	0.44266
AACAGCTGTGTGGCAA-1	5	-0.0422057	-0.0383958	-0.00511857
AACAGGAAATCGAATA-1	4	-0.127388	-0.0637998	-0.321917
AACAGGATGGGCCGCG-1	7	-0.0293705	-0.0531435	0.267103
AACAGGTAGTATGGAT-1	4	-0.0621706	-0.00297678	-0.262596
AACATATCAACTGGTG-1	11	0.0583675	0.0564454	-0.475424
AACATCGATACGTCTA-1	16	0.343297	0.438003	1.83281
AACATTGTGACTCGAG-1	3	-0.04697	-0.039849	-0.285184
AACCAAGACTTCTCTG-1	1	0.040828	-0.0171447	0.183439
AACCAGTATCACTCTT-1	0	-0.0226992	-0.0355673	-0.346783
AACCATAGGGTTGAAC-1	1	-0.0637577	-0.0447015	0.0850109
AACCATGGGATCGCTA-1	8	-0.0617149	-0.0175687	-0.308451
AACCCAGAGACGGAGA-1	7	-0.0325332	-0.0373666	-0.623186
AACCCATCCCATGATC-1	5	-0.0362283	-0.0343823	0.559005
AACCCGACAACCCGTG-1	9	0.00855712	0.0815887	0.57516
AACCCGAGCAGAATCG-1	3	-0.0189516	0.0317246	-0.54088
AACCCTACTGTCAATA-1	15	-0.0499598	-0.0742313	0.156539
AACCCTGGTGGAACCA-1	2	0.0299522	-0.0512753	0.0766899
AACCGAGCTTGGTCAT-1	0	-0.0150602	0.00696186	0.104852
AACCGCTAAGGGATGC-1	15	0.0294562	0.0268721	-0.158883
AACCGTTGTGTTTGCT-1	9	0.040205	0.0452873	-0.292545
AACCTAAAGCCGTCCG-1	2	0.0267396	-0.0418655	-0.637798
AACCTCGCTTTAGCCC-1	13	0.046571	-0.00947271	0.187937
AACCTGTCACGGAATT-1	10	0.0492149	0.0210608	-0.212736
AACCTTTAAATACGGT-1	12	-0.0178327	-0.0466049	-0.0828324
AACCTTTACGACGTCT-1	11	-0.060531	-0.0585323	-0.203559
AACGAAAGTCGTCCCA-1	1	-0.0689475	-0.0359913	0.499643
AACGATAATGCCGTAG-1	13	-0.0318262	-0.0409052	-0.215275
AACGATAGAAGGGCCG-1	3	-0.0187222	-0.061551	-0.434534
AACGATATGTCAACTG-1	8	-0.0255635	-0.0057963	-0.192812
AACGCATGATCTGGGT-1	11	0.0156079	0.050148	0.115818
AACGCGAACGGCAACA-1	11	-0.0525605	-0.0240639	-0.330516
AACGCGACCTTGGGCG-1	9	0.00235037	-0.0234579	0.0832437
AACGCGGTCTCCAGCC-1	8	-0.0815752	-0.0322459	-0.0336967
AACGCTGTTGCTGAAA-1	9	-0.00518624	0.00887348	0.206959
AACGGACGTACGTATA-1	9	0.0359752	0.0266869	-0.0832007
AACGGCCATCTCCGGT-1	1	0.0233925	0.0868733	0.444542
AACGTACTGTGGGTAC-1	1	0.0789814	0.0975648	0.326743
AACGTCAGACTAGTGG-1	6	0.0412196	0.0295104	-0.109637
AACGTGATGAAGGACA-1	13	0.0151288	0.0524828	-0.462025
AACGTGCGAAAGTCTC-1	13	0.0228576	-0.0312782	0.00105003
AACGTTATCAGCACCT-1	6	0.0628576	0.0624904	-0.205545
AACTACCCGTTTGTCA-1	2	0.020124	0.0118143	-0.534596
AACTAGCGTATCGCAC-1	7	0.0527635	-0.0304392	-0.214605
AACTAGGCTTGGGTGT-1	4	-0.0475236	-0.0376692	0.0367123
AACTCAAGTTAATTGC-1	1	0.120239	0.0160181	0.534664
AACTCCAGAGCGTGTT-1	16	-0.0366336	-0.0323583	0.903076
AACTCCTAATCCCATG-1	0	-0.0445356	0.0172846	0.0108371
AACTCGATGGCGCAGT-1	11	-0.0193921	0.000741599	-0.475323
AACTCTCAATAGAGCG-1	15	-0.0215128	0.018959	-0.198304
AACTCTCAGTGTGCTC-1	2	-0.0472928	-0.0214773	-0.208343
AACTGATATTAGGCCT-1	4	-0.0765641	-0.0492079	-0.00340751
AACTGGGTCCCGACGT-1	8	-0.0534811	-0.0383613	-0.399236
AACTGGGTTCGAGCCG-1	0	-0.0128402	-0.0163057	-0.494725
AACTGGTGTGGGCCTT-1	5	0.101758	0.0678013	-0.282314
AACTTCTGCGTCTATC-1	6	0.062896	0.129289	-0.10766
AACTTGCCCGTATGCA-1	1	0.0201211	-0.00702476	0.0970306
AACTTGCGTTCTCGCG-1	6	-0.0169653	0.0294442	-0.117966
AACTTTACGGGAGCTT-1	7	0.0492236	0.0123851	-0.11794
AACTTTAGCTGCTGAG-1	3	-0.0151185	0.019771	-0.440085
AACTTTCTCGATCATG-1	0	0.038964	0.0237246	-0.129713
AAGAAATCACCAGATT-1	0	-0.00506075	-0.0186054	-0.293472
AAGAAGGATCAGTTAG-1	6	0.00116923	0.00761731	-0.223064
AAGACATACGTGGTTT-1	12	0.0103317	-0.0174383	0.405951
AAGACCAAATAACTCA-1	1	-0.0640394	0.00200055	0.215859
AAGACCCAACTGAACA-1	5	0.0525687	0.0457891	0.27364
AAGACTGCAAGCTACT-1	4	-0.052577	0.000310135	0.484625
AAGAGATGAATCGGTA-1	7	0.0264493	-0.0256301	0.114661
AAGAGCTCTTTATCGG-1	10	0.00125433	-0.00866821	0.0612077
AAGAGGATGTACGCGA-1	9	0.0082954	0.0141065	0.0506824
AAGAGGCATGGATCGC-1	0	0.000975557	-0.0112285	0.091119
AAGAGGCCCTTTGGAA-1	2	0.0445911	0.0379524	-0.279988
AAGATGGCACCGGACC-1	3	-0.0477553	-0.0139357	-0.279812
AAGATTGGCGGAACGT-1	8	-0.05953	-0.0318737	-0.234947
AAGCACCCTGCGTATC-1	4	0.00799774	-0.00885848	-0.398364
AAGCATACTCTCCTGA-1	4	-0.00286412	-0.045082	-0.192735
AAGCCGAAGCGGTTTA-1	2	-0.0463642	-0.0110727	-0.204101
AAGCCGCCGTGAAATC-1	10	-0.0853139	-0.059605	0.114421
AAGCCGCTTTACCTTG-1	0	-0.0262502	-0.0235275	-0.448005
AAGCCGGAGAGCAGGA-1	2	0.0412963	-0.00740529	-0.486411
AAGCGCAGGGCTTTGA-1	13	-0.0386717	-0.0670522	-0.293583
AAGCGGCGTCATGGGT-1	10	-0.0313062	-0.0145319	-0.0806422
AAGCGTCCCTCATCGA-1	2	0.0393895	-0.0380932	0.00751567
AAGCTAGATCGAGTAA-1	5	-0.0718655	-0.00904874	-0.469521
AAGCTCGTGCCAAGTC-1	15	-0.042655	-0.0534117	0.157026
AAGCTCTTTCATGGTG-1	12	0.00252338	-0.0428677	0.10925
AAGGAGAACTTATAAG-1	0	-0.0895817	-0.0649069	-0.483278
AAGGAGCGGTTGGTGC-1	5	-0.0403397	0.00841505	0.487346
AAGGATCGATCGCTTG-1	10	0.0669664	0.0112001	-0.265475
AAGGATGAGGGACCTC-1	11	-0.0805101	-0.0654432	-0.174896
AAGGCAGGCTGTCTCC-1	3	0.000188358	-0.061551	-0.389571
AAGGCGCGTAAAGCTT-1	5	0.0473804	0.0614227	-0.533441
AAGGCTGTGCTCATCG-1	9	-0.00479357	0.0358505	0.0817766
AAGGGAACGACTGGCT-1	4	-0.014475	0.0198104	-0.209917
AAGGGACAGATTCTGT-1	8	-0.0903508	-0.0598304	-0.257662
AAGGGACTATGCATTC-1	4	-0.0618698	-0.0281201	-0.0673324
AAGGGTTTGATTTCAG-1	1	-0.0489399	-0.0399614	0.323783
AAGGTATCCTAATATA-1	14	0.0491457	0.0347853	-0.449535
AAGGTGATAAACCAGC-1	0	-0.0448616	-0.0352138	-0.118681
AAGTAGAAGACCGGGT-1	3	-0.0115439	0.0212586	-0.554318
AAGTAGTGACGCGAGG-1	1	0.102148	0.080101	0.484117
AAGTCAATTGTCGTCA-1	9	0.000598723	0.0587594	0.503883
AAGTCTAGTAGCTGCC-1	0	-0.0151007	-0.0224631	-0.274992
AAGTCTTCTGTGGCCT-1	7	0.0530709	-0.0487494	-0.404024
AAGTGACGACCGAATT-1	1	-0.0168187	0.0210608	0.16193
AAGTGAGTCGGGTTTA-1	6	0.0240338	-0.0154159	-0.484977
AAGTGCAAAGGTAGAC-1	7	-0.116497	-0.056318	-0.590563
AAGTGCCTTGACTGTA-1	9	0.0812334	0.0948143	0.043605
AAGTGCGTTAGAATCT-1	3	-0.0505743	-0.0322819	0.0676095
AAGTGTTTGGAGACGG-1	13	0.00202649	0.0141574	0.249567
AAGTTCACTCCAAGCT-1	13	-0.0912867	-0.0594057	0.76376
AAGTTCAGTCTGCGTA-1	11	0.0634016	0.0216496	0.269789
AAGTTCGGCCAACAGG-1	1	-0.0654811	-0.0279643	0.380002
AAGTTGTGATGTTATA-1	0	0.0218324	0.00158128	0.307062
AAGTTTACTAATGGCA-1	0	-0.0467516	-0.00839183	-0.505825
AAGTTTATGGGCCCAA-1	0	-0.0229614	-0.0250234	-0.255354
AATAACAACGCTCGGC-1	1	0.0313113	0.0544993	0.0984004
AATAACACTAGAACAA-1	5	-0.0425954	-0.0274548	0.160928
AATAAGTCCTCGAGAC-1	4	-0.051347	-0.0232167	-0.452496
AATAATCTTCGTATCG-1	0	0.0824386	0.0188541	-0.313656
AATACAATGTTTCAGG-1	6	0.116586	0.0573263	0.284546
AATACCGGAGGGCTGT-1	4	-0.103179	-0.0437067	-0.303237
AATAGAACAGAGTGGC-1	2	-0.0679447	-0.0442086	-0.376674
AATAGAATCTGTTTCA-1	4	-0.0639481	-0.0255178	-0.407838
AATAGCTACCGCGTGC-1	16	0.0235949	0.0499185	1.06949
AATAGTCCGTCCCGAC-1	4	-0.0696014	-0.0459989	-0.015304
AATAGTCGCGAGTCGG-1	8	0.0324673	0.00491091	-0.327199
AATATCAAGGTCGGAT-1	0	0.0200202	0.0128937	0.0253804
AATATCCTAGCAAACT-1	0	-0.0619931	-0.0730463	-0.0806461
AATATCGAATCAATGC-1	3	-0.0756729	-0.0469157	-0.151949
AATATCGAGGGTTCTC-1	11	0.0137913	0.0240017	-0.00310504
AATATTGGAGTATTGA-1	1	0.0048787	-0.0597173	0.13751
AATCATGTAAAGACTC-1	9	-0.0397263	0.00237755	0.470164
AATCCAAGGGCCTGAG-1	0	-0.0466842	-0.0268496	-0.413708
AATCGCCTCAGCGCCA-1	13	-0.00475052	0.026162	-0.175573
AATCGCGCAGAGGACT-1	2	0.0237301	-0.0279223	-0.21541
AATCGGGACACTACGA-1	4	0.0108776	0.00386521	-0.284934
AATCGTGAGCCGAGCA-1	6	-0.109199	-0.0619316	-0.0877267
AATCTAGGTTTACTTG-1	1	0.0872589	-0.027774	0.44057
AATCTATGCCGGAGCC-1	0	0.00967333	0.0204548	-0.216197
AATCTCTACTGTGGTT-1	14	-0.00506919	0.0176256	-0.250854
AATCTGGCTTTCTAGT-1	1	-0.00855819	-0.0270219	0.341389
AATCTGGGTAGACCCT-1	0	-0.0216055	-0.0349186	-0.367364
AATGACAGCAATGTCT-1	1	0.0192943	0.0859565	-0.0588451
AATGACGTAGGATGTC-1	4	-0.0346052	0.0239313	-0.534474
AATGACTGTCAGCCGG-1	5	0.028511	0.0718575	-0.101341
AATGAGTTCGCATATG-1	6	0.020167	-0.0221462	0.15259
AATGATGATACGCTAT-1	7	0.00493527	-0.0167297	-0.0784229
AATGATGCGACTCCTG-1	11	-0.0213162	-0.0224631	-0.604015
AATGCAACCGGGTACC-1	0	-0.0334798	0.0340947	-0.127273
AATGCACCAAGCAATG-1	11	0.0409881	0.0208251	-0.518
AATGGTCCACCGTTCA-1	7	6.27856e-06	0.00960008	0.802639
AATGGTTCTCACAAGC-1	2	-0.0307521	-0.0288811	-0.233235
AATGTATGGCACTGTA-1	14	-0.0459585	-0.0441651	-0.370194
AATGTGCCCGAGGTGT-1	7	0.0511732	0.114725	-0.372297
AATGTGCTAATCTGAG-1	10	-0.0213598	0.00616487	0.127329
AATGTTGTCGTGAGAC-1	2	0.000105475	0.053963	0.599948
AATTAAAGGTCGGCGT-1	1	-0.0480253	-0.047557	0.438724
AATTAACGGATTTCCA-1	13	-0.0671366	-0.0355516	-0.379273
AATTACGAGACCCATC-1	1	-0.0164633	0.0415469	-0.239264
AATTAGCGCTGCAGCG-1	9	-0.00775591	0.00730792	0.205421
AATTCATAAGGGATCT-1	6	-0.0343454	-0.102404	-0.535903
AATTCATTGTCATGCA-1	14	-0.0122769	0.0523195	-0.485146
AATTCCAAGCATGTAC-1	9	0.0808648	0.0780853	0.34299
AATTCGATTCGAGGAT-1	5	0.0200489	0.0132675	0.46329
AATTCTAGAGTTAGGC-1	9	-0.0147814	0.00329442	0.186077
AATTGAACGCTCTGGT-1	13	-0.00823091	0.0236017	-0.0911928
AATTGCAGCAATCGAC-1	3	0.0135026	0.00413338	0.782677
AATTGTGGTTGCCAAA-1	0	-0.0209325	-0.0116091	-0.124065
AATTTGGGACATAGTA-1	0	0.0415805	0.034207	-0.293102
AATTTGGTTCCAAAGA-1	9	0.0338765	0.0328752	0.233389
ACAAACCATGCGTCCT-1	0	-0.0622275	-0.00144569	-0.057772
ACAAACCGACAAGGCG-1	2	-0.107496	-0.0379643	-0.361031
ACAAAGAAGGTAGGCC-1	0	-0.0407867	0.00582777	0.0735988
ACAAAGCATGACCTAG-1	12	-0.0393824	-0.0443554	0.84016
ACAAATCGCACCGAAT-1	13	-0.0843784	-0.0443045	0.156231
ACAAATGGTAGTGTTT-1	0	0.029547	0.0199343	0.145408
ACAAATTCAGATCTGA-1	10	-0.044308	-0.0157859	-0.0983529
ACAACAGCATGAGCTA-1	8	0.00132232	0.000197768	0.110896
ACAACGGTCCCTGCGA-1	6	0.119327	0.0739856	-0.178643
ACAAGCAGTGCCTAGC-1	5	0.0846699	-0.0435943	0.380496
ACAAGCTATATGGAAG-1	6	0.0748167	0.0329096	-0.521991
ACAAGGAAATCCGCCC-1	13	-0.0684521	-0.0270399	-0.217125
ACAAGGACAAGAGGTT-1	7	0.0283879	0.00272216	-0.0355574
ACAAGGATGCTTTAGG-1	12	0.0257181	0.0306879	0.365806
ACAAGGGCAGGCTCTG-1	5	0.02638	-0.00163596	-0.115078
ACAATAGTCGTACGTT-1	1	-0.0796332	-0.0411119	0.109813
ACAATCCATTTAAACC-1	1	-0.0611863	-0.0320901	-0.0532627
ACAATCGATCTTTATA-1	0	-0.0102936	-0.0155866	-0.334253
ACAATGAATACGGAGA-1	5	0.0255498	0.00650343	-0.197799
ACAATTGTGTCTCTTT-1	14	-0.00317132	-0.0284227	-0.143823
ACAATTTAGGAGGCTC-1	7	-0.0121845	0.0146069	-0.240798
ACAATTTGAGCAGTGG-1	6	0.149751	0.0987566	1.09988
ACAATTTGGCCATATT-1	2	-0.0451566	-0.00988771	-0.198469
ACACAAAGACGGGTGG-1	3	-0.0246638	-0.0599855	0.000135117
ACACAAATATTCCTAG-1	16	0.0313738	0.0112083	0.943682
ACACACCAGGACCAGT-1	15	-0.0615732	-0.0626582	0.101594
ACACACTTTCTACACG-1	6	0.0167388	0.0417756	-0.0202825
ACACATGATCAAATCT-1	14	0.0307948	0.0381082	-0.488057
ACACCACATAATTAGC-1	10	-0.00326802	0.0297276	-0.259501
ACACCCAGCATGCAGC-1	5	0.00503448	-0.0408438	-0.061368
ACACCCGAGAAATCCG-1	7	-0.050773	-0.00832215	-0.435723
ACACCGAGCGCTCTTT-1	11	-0.0428697	-0.0220751	-0.218081
ACACCGGTCTGACCGC-1	0	-0.0182636	0.0315344	-0.225576
ACACCTTAAGTAGGGC-1	1	0.0628036	0.0738388	0.161582
ACACCTTACTACTTGC-1	2	0.046708	-0.0046547	-0.0264748
ACACGAGACTCCTTCT-1	8	-0.0505496	-0.0468813	0.0568556
ACACGGCACTATGCAT-1	2	0.0716972	0.0646268	-0.210734
ACACGGGAACTTAGGG-1	8	-0.000334916	0.0017199	-0.32523
ACACGTAGGCCACAAG-1	2	0.00703685	-0.0262084	-0.366314
ACACTCCAATGTCACT-1	6	0.00483699	0.0297124	0.101024
ACACTGATCAAGGTGT-1	3	-0.0127557	-0.0139012	-0.250991
ACACTGGGACAGTCGT-1	6	-0.00825871	-0.0203192	-0.303187
ACAGAACTGAGAACAA-1	3	-0.0479267	-0.00820978	0.102291
ACAGATTAGGTTAGTG-1	4	-0.0333553	-0.0443209	-0.626192
ACAGCATAGAGCCAGT-1	3	0.0447014	0.0479255	-0.0418408
ACAGCGACATTCTCAT-1	9	0.0163231	0.0112862	0.225652
ACAGCGCACCCGCAGC-1	13	-0.0373653	-0.0292542	-0.187423
ACAGGAGGCGCAGCCG-1	11	0.077501	-0.0123521	-0.282127
ACAGGCACGGATCCTT-1	12	-0.0280815	-0.0134166	-0.0229884
ACAGGCTTGCCCGACT-1	9	-0.0330299	0.0118143	0.00516684
ACAGGTGGAGGTGAGG-1	5	0.00147193	-0.0192286	0.0289522
ACAGGTGTGTTGTTGC-1	7	-0.0661822	-0.0312946	-0.214226
ACAGTAATACAACTTG-1	14	0.0399627	0.00299032	0.168478
ACAGTATACCGTGGGA-1	10	-0.00123524	-0.0310609	0.459251
ACATAAGTCGTGGTGA-1	5	-0.0517774	-0.0165739	0.734794
ACATAATAAGGCGGTG-1	8	0.0127496	0.0499495	-0.386737
ACATCAGCTGGGACGC-1	7	-0.0740196	-0.0276541	-0.237118
ACATCCCGGCCATACG-1	5	-0.0530418	-0.0206294	0.0147697
ACATCCTGGTAACTGT-1	9	-0.0356008	-0.0102338	0.950399
ACATCGATCGTTTACC-1	4	-0.0552074	-0.0374789	-0.138533
ACATCGGTCAGCCGCG-1	9	-0.0469023	-0.0241679	0.043953
ACATCGTATGCAATGG-1	13	-0.0315706	-0.0486985	-0.0974658
ACATCGTTAACCTAGT-1	5	0.050734	0.043497	0.0268183
ACATCTCAACGCGTAA-1	4	-0.114701	-0.0660919	-0.405459
ACATGGCGCCAAAGTA-1	0	0.0741888	-0.00800305	-0.123774
ACATTAGTTTATATCC-1	9	-0.00838241	0.0471644	0.0585227
ACCAAACACCCAGCGA-1	16	0.0691629	0.0754154	1.84724
ACCAAACTAGAAATCC-1	0	-0.0137345	-0.0384737	-0.207039
ACCAACACCACACACT-1	10	-0.0424657	-0.0160451	0.570724
ACCAACCGCACTCCAC-1	12	-0.0438366	0.00925401	0.63455
ACCAACGCTTATTTAT-1	2	-0.040004	-0.0298759	-0.199366
ACCAAGAACGCGTGTC-1	8	-0.0358024	-0.0143162	-0.429241
ACCAATATGCAAGTTA-1	4	-0.00499304	-0.0298774	0.227729
ACCACAACTCAGAACA-1	5	0.0276548	-0.0125611	-0.105572
ACCACAAGTTTCTATC-1	4	-0.0406662	-0.0477202	0.0411812
ACCACCAATGTAACAA-1	3	0.12287	0.0627316	-0.360037
ACCACCCTCTCTTCTA-1	10	-0.023906	-0.0116255	-0.107404
ACCACGTGCAGCTATA-1	13	-0.0429277	-0.00425771	0.114455
ACCAGACCATAACAAC-1	6	-0.0345685	-0.0431359	-0.0925015
ACCAGCCCGGTCTTTG-1	4	-0.0736356	-0.0179058	-0.242186
ACCAGGAGTGTGATCT-1	2	-0.0315064	0.0157919	-0.243815
ACCAGTGCGGGAGACG-1	9	-0.00320585	0.0345531	-0.123862
ACCATATCCGCAATAA-1	14	-0.0135756	0.103108	-0.276755
ACCATCCGCCAACTAG-1	7	0.0451088	0.0305396	-0.219604
ACCATCGTATATGGTA-1	9	0.00418617	0.0440893	0.530125
ACCCAACGCCCGTGGC-1	6	0.063937	0.103271	0.617203
ACCCACCTACATGCTC-1	2	0.102877	-0.0384655	-0.250067
ACCCATCTTGAGGGTA-1	1	-0.0394846	-0.0181649	-0.189444
ACCCATTTGTCCCTCT-1	9	0.0258341	0.0540057	0.209093
ACCCGAGCGAAATTAC-1	15	0.0244127	0.0136481	-0.151622
ACCCGGAAACTCCCAG-1	13	-0.0460705	0.0353306	0.0692374
ACCCGGAGCACCACAA-1	4	-0.0972277	-0.0403074	-0.484542
ACCCGGATGACGCATC-1	10	-0.0461411	-0.0210878	-0.350515
ACCCGGTTACACTTCC-1	1	-0.00557499	0.0581668	0.165738
ACCCGTAGTCTAGTTG-1	12	0.00236356	-0.0234758	-0.0973535
ACCCGTGTCATCAGTA-1	9	-0.0231509	0.0192271	-0.116812
ACCCTATAGGACTGAG-1	6	0.00621492	0.0336825	-0.481726
ACCCTATGCCATATCG-1	3	-0.0855349	-0.0404198	-0.0815715
ACCCTCCCTTGCTATT-1	13	-0.0148972	0.0102218	0.0322364
ACCCTGGTAACGCCCT-1	10	-0.0460671	-0.0164435	-0.223925
ACCCTTCATCTGCGAA-1	6	-0.0291185	-0.00449891	0.203389
ACCCTTGCCTGGGTCG-1	16	-0.0206807	-0.00905699	0.0123984
ACCCTTTAGTTCTCCA-1	2	0.0581817	0.0636665	-0.171144
ACCGAAAGGGCCCTGC-1	6	-0.0127869	0.0255748	-0.361471
ACCGAAGAGTCTGGTT-1	16	-0.0147985	0.0694792	0.820717
ACCGACACATCTCCCA-1	4	-0.0444763	0.010093	-0.362345
ACCGACTGAGTCCCAC-1	8	0.0738353	0.112389	-0.0150944
ACCGAGTCTCCTTATT-1	12	-0.0529268	-0.0208975	0.117949
ACCGATAGGCATAACC-1	6	-0.055712	-0.0193245	-0.291319
ACCGATATTTAATCAT-1	14	0.0584256	-0.0334654	-0.34387
ACCGATGGTAGCATCG-1	15	-0.0255924	-0.0231552	0.0787226
ACCGCAATAACTGCCT-1	13	-0.0526801	-0.0181739	-0.147087
ACCGCGGTGGAAGTCG-1	9	-0.0802937	-0.0427045	-0.181543
ACCGGGCCTTTGTTGA-1	9	-0.0548366	-0.0303343	0.105069
ACCGGTCAGGTACACC-1	2	-0.0397017	-0.0293051	-0.172729
ACCGGTCTGAGTACGG-1	10	0.0523999	-0.0195312	-0.288569
ACCGTCCACTGGGCCC-1	1	0.00362406	-0.00820157	0.156348
ACCGTGACCACGTGGG-1	3	-0.0505719	-0.0393906	-0.0469694
ACCGTTCCCGCTCTGA-1	0	-0.0769508	-0.0516124	-0.063773
ACCTAAGTACCTTTCA-1	5	0.10406	0.0439417	0.354186
ACCTAATCGACTTCCT-1	5	-0.000216596	-0.0203185	0.190214
ACCTACAGTATGTGGT-1	5	0.0969042	0.0648999	-0.166562
ACCTACTATAAATCTA-1	14	-0.0147717	0.0631786	-0.0731025
ACCTCCGCCCTCGCTG-1	9	0.120935	0.056333	-0.179545
ACCTCCGTTATTCACC-1	10	-0.0313463	-0.0306025	-0.431664
ACCTCGAACTTATGCT-1	0	0.0432609	0.008648	-0.0659802
ACCTGCGTGTCATGTT-1	1	0.0226471	-0.0369082	0.146041
ACGAAATGGGCGGCAC-1	1	-0.00758134	0.0593988	-0.0126534
ACGACCCATGAGTTGC-1	0	-0.0201508	-0.00125542	-0.366023
ACGACTCTAGGGCCGA-1	10	-0.0392552	-0.0125424	-0.151927
ACGACTGGTCATACTC-1	4	0.0152173	0.012463	0.067396
ACGAGAACCCATCACG-1	8	-0.0463083	-0.0503584	-0.490647
ACGAGATATTTGCTTA-1	13	-0.0976277	-0.0251372	-0.537231
ACGAGGATACCACTCT-1	1	-0.0136171	-0.0279643	0.316781
ACGAGGTTTACAACGT-1	2	-0.0139276	-0.035455	0.350177
ACGAGTACGGATGCCC-1	10	0.0355487	-0.0231897	0.0214708
ACGATACATAGAACTA-1	8	-0.0718191	-0.0247395	0.00691529
ACGATACCTATCCTGA-1	14	0.0614464	-0.00954164	-0.166922
ACGATCATACATAGAG-1	0	-0.0790334	-0.0345381	-0.417216
ACGATCATCTTGTAAA-1	15	0.0387159	0.0574402	-0.076179
ACGATGCATATGTTAT-1	1	0.0505456	-0.0236137	0.475715
ACGATGGATCCGATGC-1	6	-0.0133531	-0.00198202	0.431752
ACGCAAACTAATAGAT-1	5	-0.0236115	0.016935	-0.208517
ACGCAATCACTACAGC-1	0	-0.0248478	-0.0100705	-0.213698
ACGCATACGTTTACTA-1	9	3.54145e-05	-0.0302564	-0.194238
ACGCATTCGTGAGTAC-1	10	0.0276973	-0.0268152	-0.0373128
ACGCCAGATGATTTCT-1	13	-0.0695244	-0.0269628	-0.464525
ACGCCCAGCTGTCGAT-1	0	0.0302355	0.0481667	-0.193366
ACGCCGCTAGACGACC-1	2	-0.0527206	-0.00614236	-0.500929
ACGCGAAGTCAGACGA-1	9	-0.0424784	-0.0401442	0.0149221
ACGCGCTACACAGGGT-1	9	-0.0398061	-0.0206825	0.101049
ACGCGGGCCAAGGACA-1	6	-0.0518442	-0.0400393	0.0651809
ACGCGTTTCTTAAGAG-1	7	0.0470226	0.018746	-0.38718
ACGCTAGTGATACACT-1	11	-0.000476717	-0.0320557	-0.320556
ACGCTGTGAGGCGTAG-1	7	0.0475825	-0.0436722	0.192712
ACGCTTAGTGTCTCTC-1	6	0.0811376	-0.00258728	-0.207877
ACGGAATTTAGCAAAT-1	6	-0.0396751	-0.0649938	-0.114996
ACGGACTCTCAAAGCG-1	2	-0.00291351	-0.0458086	-0.400419
ACGGAGCGCAAATTAC-1	16	0.0530231	0.136356	0.943783
ACGGATGGTGCGGATA-1	13	-0.0315454	-0.0720515	-0.0126478
ACGGCACTTGCTTGGG-1	9	0.0773448	-0.0233455	-0.0543392
ACGGCCAACATGGACT-1	5	0.0614523	-0.0312167	0.101223
ACGGCGACGATGGGAA-1	13	-0.0412962	0.0117874	0.237738
ACGGCTGGATGTAGAA-1	2	-0.0867419	-0.0377471	-0.0645276
ACGGGAGTGTCGGCCC-1	7	-2.49396e-05	0.0356602	0.0943528
ACGGGCGTATGCGACA-1	10	-0.0363344	-0.0239267	-0.173366
ACGGGTCATGTGACTT-1	7	-0.0497955	-0.0402565	-0.659459
ACGTACAGATTTCTCT-1	9	-0.000388008	0.00302625	0.101025
ACGTAGATTGCTGATG-1	6	0.0919661	0.0695998	0.487797
ACGTAGGAGAGTCGCT-1	12	0.0281995	0.0108623	-0.0212022
ACGTATTACTCCGATC-1	5	0.0208825	0.0930929	-0.11072
ACGTCCTAAACGAGAT-1	0	0.0194132	0.0643166	-0.310506
ACGTCTCGTTCCGGGA-1	3	-0.0551862	-0.0571225	-0.371892
ACGTGACAAAGTAAGT-1	7	0.000754248	0.0606961	0.901795
ACGTGCGCCTCGTGCA-1	4	-0.0185379	-0.0299538	-0.169596
ACGTGGTCGAATGTGC-1	5	0.0327612	0.0388038	-0.440463
ACGTTAATGTCGAAGA-1	13	-0.0953148	-0.0620439	-0.0611847
ACGTTAGATTTGCCCG-1	1	-0.0382123	-0.0250421	0.196729
ACGTTATTGGTCACTC-1	6	0.016662	-0.0134773	0.232787
ACGTTCCGCGCTCCGT-1	2	-0.0113832	-0.0103461	-0.491177
ACGTTCGCAATCAATT-1	10	0.00978993	0.0456333	-0.0507218
ACGTTCGTTCAGGAAA-1	2	-0.0598078	-0.0290369	-0.195889
ACGTTCTGTACAAGTC-1	12	0.0136905	-0.0137185	0.176378
ACGTTTAGTTGTGATC-1	4	-0.0236588	0.0208346	-0.242907
ACTAATACGTCAGGCG-1	10	-0.0488361	-0.019687	-0.372123
ACTACATCCCGACAAG-1	10	0.00819019	0.00130489	0.0842948
ACTACCAGCTCTCTGG-1	1	0.0250983	0.0172501	0.0822074
ACTACGCGTTAGAATT-1	3	0.0517881	-0.000606727	-0.451248
ACTAGTTGCGATCGTC-1	9	0.02596	0.0456416	-0.379206
ACTATATGCTGTGTTC-1	11	0.128738	0.0451749	-0.221365
ACTATCCAGGGCATGG-1	15	0.0102117	0.018959	-0.103507
ACTATCTGCCCGCGTA-1	2	-0.000973517	-0.0384737	-0.242676
ACTATGTCCAGCTGCC-1	0	-0.0327343	-0.0183732	-0.370505
ACTATTCGTCCGTGGT-1	13	-0.0944994	-0.0610492	-0.0130595
ACTATTTCCGGGCCCA-1	3	-0.0209346	0.0512124	0.111408
ACTCAAGTGCAAGGCT-1	12	-0.00525288	0.028586	0.157224
ACTCAATAAAGGCACG-1	8	-0.0444566	-0.0315972	-0.117905
ACTCAGACCTGCTTCT-1	0	0.0585825	-0.00942928	-0.258294
ACTCCAATATCATCAT-1	5	0.00362866	-0.0284227	0.176267
ACTCCCATTCCTAAAG-1	1	-0.0300819	-0.00274308	-0.0112481
ACTCCCGAATTCGTTT-1	5	-0.0218942	0.0196152	0.0814481
ACTCCCGTAGACTAGG-1	0	-0.0833902	-0.0455839	-0.444033
ACTCCCTAATGCTAAA-1	13	-0.0325482	-0.0501517	0.139421
ACTCCCTAGAATAGTA-1	4	0.00632131	-0.00136779	-0.291676
ACTCCGGCCGACCACT-1	12	-0.0190521	-0.0229215	-0.243765
ACTCGATGTATTTCAT-1	6	0.16034	0.0759191	0.0246634
ACTCGCCGTTCGATAA-1	0	0.0467805	0.023353	0.0939778
ACTCGCGATCTGACGC-1	0	0.051877	-0.00988771	0.118909
ACTCGTAACCCGTCCT-1	5	-0.0314744	-0.0256721	0.0758989
ACTCGTCAGTAATCCC-1	0	0.0316851	-0.0409486	0.15734
ACTCTAAACCTGGGAT-1	6	0.0381921	0.0166309	-0.508009
ACTCTCTGACTTAGGT-1	2	0.0768212	0.0619935	-0.258468
ACTCTCTTATACACGA-1	4	-0.0929061	-0.0171102	-0.684787
ACTCTTCAGCTCCCGC-1	10	0.0531842	-0.0166248	-0.151277
ACTCTTGTATAGTAAC-1	4	-0.0558411	0.00409816	-0.187114
ACTGAAACGCCGTTAG-1	2	-0.00358387	0.006045	0.0828989
ACTGAATGGCGAAAGT-1	13	-0.0412125	-0.0358625	-0.152136
ACTGATTTAGTGATTC-1	5	-0.036718	-0.0281471	-0.309831
ACTGCCCGCCATTCTC-1	12	0.0364469	0.0160181	-0.500146
ACTGCCGTCGTAACTC-1	0	-0.0196543	0.0348295	-0.285686
ACTGCGGACACACCGT-1	10	-0.00939941	-0.0348063	-0.232708
ACTGCTCGGAAGGATG-1	1	0.00179346	0.016935	0.545235
ACTGTACGATACACAT-1	8	0.045757	0.0408318	-0.599909
ACTGTAGCACTTTGGA-1	5	0.079496	0.0893131	-0.198658
ACTGTATACGCGAGCA-1	6	0.0235264	0.0804851	-0.296508
ACTGTCCAGGATTATA-1	14	-0.0597449	-0.0301441	-0.0436762
ACTGTCTTCTTTAGAA-1	6	0.0755091	0.0382984	-0.463968
ACTGTGCTAGTAGATC-1	8	-0.0575362	-0.0228361	-0.371309
ACTGTTTAGTGTAGGC-1	0	-0.0451244	-0.0534461	-0.0604481
ACTTACCGGGCGCGCA-1	10	-0.0397228	-0.018078	0.209452
ACTTACGCATCCACGC-1	4	0.025059	-0.0451599	-0.378223
ACTTAGTACGACAAGA-1	8	-0.0184098	-0.0142038	-0.422956
ACTTATACTTACCCGG-1	15	-0.0687497	-0.0315193	0.216295
ACTTATTAGGATCGGT-1	1	0.0443224	0.0783452	0.0756948
ACTTATTTATGTGCCA-1	4	-0.0596	-0.0449696	0.0657088
ACTTCAGGCTGATCCC-1	13	0.00134347	0.0331164	0.188456
ACTTCCAGTGGAAGCT-1	1	-0.0389174	-0.0360692	0.513508
ACTTCCATGCGGGACA-1	12	-0.014777	-0.0165035	-0.152051
ACTTCGCCATACGCAC-1	8	0.0598033	0.0113594	-0.182635
ACTTCGCTAGCGAGTG-1	10	-0.0299967	-0.0159851	-0.303984
ACTTGACTCCCTCTTT-1	4	0.0845314	0.0642462	-0.737556
ACTTGCCATATTGTAC-1	4	0.0172239	0.0361621	-0.406724
ACTTGGGACCCGGTGG-1	2	-0.0170862	0.00119253	-0.0310122
ACTTGTAGTCCCTTCA-1	3	0.000518864	8.54006e-05	-0.55602
ACTTGTGGATGGAACG-1	2	-0.00745849	-0.0283103	-0.109962
ACTTTACCCTCATGAA-1	6	0.0104634	0.0272961	-0.209205
ACTTTCCTATAGCTTC-1	8	0.0126579	-0.00610789	-0.09127
ACTTTGACTGCATCCT-1	7	-0.042146	-0.00748319	-0.104579
ACTTTGGTCGTGCTCC-1	5	0.0651034	0.0989401	0.196414
ACTTTGTCGACGCACT-1	3	-0.0185637	0.00963455	-0.359308
AGAAATTATGACTCGC-1	3	-0.0148009	0.00372191	-0.552206
AGAACCCAGCGTGACA-1	6	-0.00249559	-0.0199042	-0.467923
AGAACCCTCAATTGGG-1	3	-0.0348527	-0.0570791	-0.206105
AGAACGTGGTACATTC-1	8	-0.0770953	-0.0117559	-0.176334
AGAAGAGCGCCGTTCC-1	10	-0.00599437	-0.00106444	-0.177956
AGAAGGTACACTTCAC-1	1	0.0915417	0.0618342	0.182335
AGAAGGTTGCCGAATT-1	9	0.0429515	-0.0248076	0.360698
AGAAGGTTGTAGGTCG-1	2	0.0669013	0.0788815	-0.212362
AGAAGTGATTCGTGAT-1	7	0.00772191	-0.0431359	0.245874
AGAATAAATCTTCAGG-1	14	-0.0186784	0.00903678	-0.427987
AGAATGCGGGTTCGGA-1	11	0.00503448	-0.00373784	0.0904988
AGAATTATGGATTCGA-1	0	-0.0635378	-0.0395733	-0.748394
AGAATTGTTTGACATA-1	14	0.0322705	0.0134219	-0.0826944
AGACAGCTCAGAATCC-1	6	0.0197274	0.015714	-0.253169
AGACAGGCATCTCAGC-1	0	-0.0601217	-0.0420633	-0.360441
AGACATAGATCCTTCC-1	9	0.0267092	-0.00308915	-0.619178
AGACCAAACCACACCT-1	1	0.0137165	-0.0223867	0.192018
AGACCATGGGATACAA-1	7	-0.0593919	-0.0543719	-0.353185
AGACCCACCGCTGATC-1	9	-0.0265849	-0.0256294	0.0814764
AGACCCGCCCTCCTCG-1	4	0.0415714	-0.000796993	0.0822813
AGACCGCTCCGCGGTT-1	3	-0.0573072	-0.041873	-0.18872
AGACCGGGAAACCCTG-1	1	0.0170202	0.0239313	0.267658
AGACGAAGTGCCGGTC-1	9	0.0285842	0.0322609	-0.00815965
AGACGACGATGCCGCT-1	2	-0.0388565	-0.0206294	-0.220151
AGACGCCCACTTCGCC-1	6	-0.0110782	-0.00457681	-0.297215
AGACGGGATTGGTATA-1	5	-0.0150574	-0.0719047	-0.555064
AGACGGGCCGATTTAA-1	10	-0.0334311	-0.0159851	-0.0730845
AGACTAGCCTTCCAGA-1	9	0.123324	0.0788036	-0.0867761
AGACTGTTACCGGGTC-1	3	-0.0545628	0.000543831	0.0075168
AGAGAAACACCAGAAA-1	0	-0.0332692	-0.030983	-0.338609
AGAGAACCGTCTAGGA-1	8	-0.0532135	-0.0174908	-0.0626109
AGAGAAGGAGTACAAT-1	14	-0.0433437	-0.0337336	0.107079
AGAGATCTCTAAAGCG-1	1	0.0286381	0.0302714	0.461218
AGAGCAGTTATGAGAC-1	7	0.0698425	-0.00751765	0.177677
AGAGCCGCCGAGATTT-1	5	-0.00022315	0.00631316	-0.0919444
AGAGCGCTTGTAACGG-1	10	-0.0260309	-0.0116255	0.0633321
AGAGCGGGCTAATCAT-1	3	0.0430137	0.0195717	-0.327139
AGAGCGTACAAGCTCG-1	7	0.0008682	-0.0216601	-0.2171
AGAGCTACGAAAGCAT-1	11	0.0268905	-0.0304819	-0.368772
AGAGGCTTCGGAAACC-1	2	-0.120767	-0.0555914	0.457869
AGAGGTATCTCGGTCC-1	3	-0.0837207	-0.0757969	-0.412647
AGAGTAAACTTCACTA-1	9	0.0109208	-0.00117752	-0.0422803
AGAGTATAGTGTTACG-1	10	-0.0363344	-0.0159851	0.00929806
AGAGTTAGAGACCGAT-1	10	-0.00369484	-0.0185709	-0.116217
AGATAACTTCAGGGCC-1	1	0.0300297	0.0764336	0.252836
AGATACCAATAGAACC-1	4	-0.00102131	0.0166743	-0.227347
AGATACCAGCACTTCA-1	16	0.0832552	0.173424	0.527947
AGATACCGGTGTTCAC-1	1	-0.00128512	0.0343754	0.340243
AGATACGACTTCATAT-1	8	-0.0581036	-0.0466476	-0.491453
AGATACTCAAGATCGA-1	13	0.0441311	-0.00360901	0.147402
AGATATAATACGACTA-1	14	-0.0282077	-0.0443209	-0.237785
AGATCGTGCATAAGAT-1	11	0.0780406	-0.0238731	-0.592366
AGATCTCAGGTGTGAT-1	6	0.0271583	0.039864	0.432847
AGATGACTCGCCCACG-1	3	-0.0669481	-0.0545967	-0.165457
AGATGATGGAGTCTGG-1	0	-0.0352588	-0.0777429	-0.455148
AGATGCAAGACGTGCA-1	2	-0.0962726	-0.0403074	0.0666953
AGATGCATCCTGTGTC-1	0	-0.0176941	-0.0145065	-0.168237
AGATGCTATAACGAGC-1	11	0.0914622	0.00505024	-0.109601
AGATTATAGGACGTTT-1	5	0.0427554	0.0428009	-0.23545
AGATTCACAACCGATA-1	1	0.070448	0.00776635	0.339128
AGCAAAGGCCGCTAGT-1	3	-0.0301552	-0.0429801	-0.463095
AGCAACATATCTTATT-1	15	0.029795	0.0066233	-0.00716824
AGCAACCGAAAGTAAT-1	4	-0.0454021	-0.0432483	-0.152825
AGCACCAGTACTCACG-1	8	0.0893084	0.0500274	-0.000129012
AGCACTACCGGCCTGT-1	1	0.0320441	0.0120825	0.209332
AGCACTACCTCACCAG-1	13	-0.0689736	-0.0308976	0.0988501
AGCACTTAAGGACGCC-1	7	-0.0424976	0.00841505	0.373358
AGCAGAAGGAGAAAGA-1	4	-0.00905277	0.0152915	-0.118418
AGCAGCCAGATGAATA-1	5	-0.00513144	0.0137686	0.270777
AGCATATCAATATGCT-1	14	0.0601896	0.0160181	0.048667
AGCATCATTTCGAAAG-1	14	-0.00619393	-0.0309403	-0.103795
AGCATCGTCGATAATT-1	2	-0.0209915	0.00264572	0.168049
AGCATTACGAGGCAAG-1	12	0.00121837	-0.0146443	0.272093
AGCCAAGCTTTGTGTC-1	2	0.0588717	-0.0270474	0.327498
AGCCACAGGTTACCCG-1	12	-0.0374341	-0.0159851	0.115143
AGCCACTCCCGTGCTT-1	8	-0.0450487	-0.0274204	-0.554504
AGCCATATAGTATGTG-1	0	-0.0206968	0.0146428	-0.128168
AGCCCATACATGTAAG-1	1	-0.0165174	0.0215448	-0.176377
AGCCCGCAACAAGCAG-1	2	0.031434	0.0355479	-0.369686
AGCCCGGCATTAGAGG-1	12	-0.0526082	7.50174e-06	-0.0669794
AGCCCGGTAGCCTGTA-1	5	-0.0411996	0.0131896	-0.0639026
AGCCCTAAGCGAAGTT-1	2	-0.0534227	-0.051924	-0.0912399
AGCCCTCCCTGGTGGC-1	10	-0.0444857	-0.0455404	-0.210919
AGCCCTGTCGCACCGT-1	3	-0.127514	-0.0590686	0.100245
AGCCCTTCTAATCCGA-1	11	-0.0441259	-0.0503502	0.00315522
AGCCCTTGGACATCCC-1	3	-0.0481118	-0.0365621	-0.144719
AGCCGCAAATTCAAAT-1	7	-0.00440144	-0.0490176	-0.157348
AGCCGTGGCTAAATGT-1	5	-0.0443241	-0.0399614	-0.011242
AGCCTAATACCCACGT-1	1	-0.000166741	-0.0275058	-0.0334927
AGCCTTAAAGCGGAAG-1	7	0.151543	0.0520933	0.0668237
AGCGACAGGAACGGTC-1	5	0.0625768	0.0448159	0.105096
AGCGACATCCCATTCA-1	4	0.0193035	0.0371134	-0.220011
AGCGACCAACGATATT-1	5	-0.0404596	-0.0313291	0.208293
AGCGATGCGCCTAATA-1	4	-0.00886817	0.047545	-0.138261
AGCGCATAATGAATCG-1	9	0.102358	0.131003	0.241309
AGCGCGGGTGCCAATG-1	11	-0.0835312	-0.0409831	-0.728643
AGCGCTAGAGCGATGT-1	2	0.0243878	-0.0296871	-0.287271
AGCGCTTATGGGCAAG-1	10	-0.0412289	-0.0222908	-0.356111
AGCGGACACTTCGTAG-1	6	0.0176387	0.0127567	-0.235012
AGCGGCGGTTAGCGGT-1	6	0.00239628	-0.00759555	0.447869
AGCGGGAAGGGTCCAT-1	8	-0.00948339	-0.0427389	-0.58385
AGCGGGTCTGACACTC-1	12	0.0598138	0.0408588	0.165914
AGCGGTTGAGATGTAC-1	0	0.0122941	0.0194594	-0.18389
AGCGGTTGCCGCTCTG-1	16	0.0245269	-0.00354904	1.2636
AGCGTGGTATTCTACT-1	4	-0.0142481	0.0318804	-0.660407
AGCGTTCCGATTTAAA-1	0	-0.0216528	-0.000528828	-0.285374
AGCTAACAAGCAATGT-1	7	0.139135	0.0467405	0.0231659
AGCTAAGTACGCAGGC-1	12	0.0292908	-0.0372887	-0.0942735
AGCTAGAAGCAGAAGT-1	11	-0.0154773	-0.0307666	-0.328965
AGCTATTTAATCCAAC-1	13	-0.0685933	-0.0686522	-0.688565
AGCTCCATATATGTTC-1	9	0.0212253	-0.0307149	-0.0409117
AGCTCCTTCGCACATC-1	2	-0.00191091	-0.0506611	0.0352045
AGCTCGTTGATGGAAA-1	16	-0.0224141	-0.00890941	0.645545
AGCTCTAGACGTTCCA-1	4	-0.132244	-0.0633848	-0.412826
AGCTCTTCCCAGTGCA-1	8	-0.00556816	0.09803	-0.565461
AGCTCTTCGTAACCTT-1	10	-0.0303156	-0.0307928	-0.0132026
AGCTCTTTACTCAGTT-1	1	0.0167438	-0.0101723	0.276746
AGCTGAAGTAAACCAA-1	8	0.0027538	0.0144601	-0.439324
AGCTGTAACCTCAATC-1	7	0.00744368	0.0191492	0.323309
AGCTTATAGAGACCTG-1	14	0.0327229	0.0337177	-0.658932
AGCTTCAATACTTTGA-1	0	0.0434355	0.0392662	-0.215312
AGCTTGATCTTAACTT-1	1	-0.00493538	-0.0314415	-0.168186
AGGAACGAACGACTTC-1	0	-0.0545854	-0.0192466	-0.33795
AGGAAGCTGTCCGCCG-1	4	-0.0457913	-0.0331628	-0.20208
AGGACAGTCGAATCCC-1	0	0.0308948	-0.0372378	0.180882
AGGACATCGCACGTCG-1	7	-0.00420932	-0.0207432	-0.700837
AGGACGACCCATTAGA-1	9	-0.00214714	-0.0242024	0.0748516
AGGACGCTCGATGTTG-1	11	-0.0603996	0.00015045	-0.591416
AGGACTTATAGGAGAA-1	11	-0.000766953	-0.0305246	-0.304763
AGGAGACATCCACAGT-1	10	-0.0191697	-0.00871915	-0.0199787
AGGAGGCCTTCGCGCG-1	2	-0.00211484	0.0108975	-0.0119889
AGGATAAAGTCGGGAT-1	4	-0.0475034	0.0273306	-0.201383
AGGATATAGGGATTTA-1	9	-0.0401064	0.00127043	0.0853555
AGGATCACGCGATCTG-1	1	0.0803785	0.0424243	0.53786
AGGATTGCTTACGACA-1	10	-0.0364735	-0.0227147	-0.156503
AGGCACGTGACTGTCC-1	3	-0.046959	-0.0103117	-0.612757
AGGCAGATGCGTAAAC-1	11	0.0206024	0.006857	-0.271269
AGGCAGGGAGCGTACT-1	3	0.0366548	0.0742972	-0.0235793
AGGCATTGTCGTAGGG-1	9	-0.0256906	-0.0401951	-0.153573
AGGCCACATTGGTTAC-1	0	-0.0491425	-0.0395808	-0.428724
AGGCCACCCGTTATGA-1	2	-0.060349	-0.0416048	-0.00677074
AGGCCCAGTGACTGGT-1	11	0.0242474	0.0132675	0.103927
AGGCCCATTGTACAGG-1	3	-0.0661045	-0.0423314	-0.184178
AGGCCCTAGAACGCCA-1	1	-0.00735558	-0.0242968	0.132693
AGGCCTGAGAATCTCG-1	12	0.0350432	0.0242699	-0.0540022
AGGCGATAACTGGCGT-1	4	-0.015682	-0.045082	-0.629095
AGGCGGTTTGTCCCGC-1	3	-0.0417691	-0.0307501	0.373605
AGGCGTCTATGGACGG-1	16	0.192662	0.246606	1.32947
AGGCTATGGTTAGCTT-1	5	0.0581691	0.0786134	0.137134
AGGCTTCCCGAAGAAG-1	5	-0.0209816	0.0206024	0.446419
AGGCTTGCTAGACACC-1	6	0.139155	0.115261	-0.092542
AGGGAAACGAGGTACT-1	0	-0.103885	-0.0766358	-0.867686
AGGGACAGCACGGCGG-1	2	0.00204174	-0.00196555	-0.792941
AGGGACCGGCTGCGTT-1	15	0.0503056	0.0151012	0.180937
AGGGACTCTACGCGAC-1	5	0.0648	-0.0288811	-0.143987
AGGGAGACATACTTCG-1	0	-0.0452178	-0.018147	0.0507262
AGGGCAGCGGCGTGGT-1	2	0.0937691	0.0818224	-0.0121763
AGGGCCCTAATGTTCT-1	0	-0.0460865	-0.0473742	-0.529024
AGGGCGAGCAGCTGAT-1	1	-0.0588205	-0.0489052	-0.0164525
AGGGCGTGATCGGCTA-1	8	-0.0680581	-0.0232946	-0.417386
AGGGCTGCAGTTACAG-1	2	0.0056515	0.103917	-0.00651637
AGGGTCAGAGCACTCG-1	6	-0.0398301	-0.0751303	-0.187556
AGGGTCAGTAACCCTA-1	16	0.238608	0.315939	1.38996
AGGGTCGATGCGAACT-1	15	-0.0331049	0.0103611	0.000259161
AGGGTGCCGTTCTTTA-1	12	0.0135627	-0.00182622	-0.0728355
AGGGTGCTCTCGAGGG-1	15	-0.0276911	0.0110877	0.284906
AGGGTGGATAGTGCAT-1	7	0.0104285	-0.0372887	-0.622801
AGGGTTCCCTTTGGTT-1	8	-0.0385395	0.00582777	0.396678
AGGGTTTAGTTCGGGA-1	5	-0.0150405	0.00134833	0.0465952
AGGTAACCTCCTATTC-1	8	-0.0521302	-0.0628829	-0.235489
AGGTACGATATTGCCA-1	13	-0.063255	-0.0592934	-0.0360468
AGGTAGATCGAGATAT-1	4	-0.00322349	0.000465932	-0.426899
AGGTAGGTACAAAGCT-1	1	0.0375916	0.100315	-0.0851436
AGGTATAATTGATAGT-1	15	-0.0242452	-0.0279298	-0.3386
AGGTATGCGGACATTA-1	0	-0.117209	-0.074041	-0.54105
AGGTCAGGTGAGAGTG-1	1	-0.0640392	-0.0319351	0.131612
AGGTCGCCTCCCAACA-1	2	0.055338	-0.0173005	-0.195075
AGGTCGCGGAGTTACT-1	11	0.0541943	0.0540754	-0.248318
AGGTGGTGACCTTCGC-1	6	-0.0317964	0.0173934	-0.168206
AGGTGTATCGCCATGA-1	5	-0.0644937	-0.0327044	0.0253432
AGGTGTTGCCGACCAC-1	12	-0.0260974	0.0145649	-0.301885
AGGTTACACCATGCCG-1	2	0.0320623	0.0497283	-0.230452
AGGTTCTCCTTTCCGG-1	5	-0.0129376	0.0133784	0.195799
AGGTTGAGGCACGCTT-1	8	-0.0140355	0.00550867	-0.376442
AGGTTTCACACACCTT-1	4	0.0200959	0.0332123	-0.262948
AGTAACGTTCATCCTG-1	0	0.0327571	0.0259898	-0.563111
AGTAATGTCTTGCCGC-1	3	-0.0847731	-0.0546746	-0.410402
AGTACAGAAGCTTATA-1	12	0.0525172	-0.0224631	-0.365487
AGTACATCATTTATCA-1	0	-0.117542	-0.0512753	-0.39082
AGTACGGCCCGTATCG-1	7	0.0780621	-0.0324362	-0.37502
AGTACGGGCACCTGGC-1	7	-0.0341561	-0.069647	-0.427822
AGTACGTGGCCTGTCT-1	2	0.0690239	0.0348213	-0.726576
AGTACTCTTATGCCCA-1	4	0.0326038	0.0820906	-0.26761
AGTAGAAGGCGCCTCA-1	0	-0.116819	-0.056733	-0.291822
AGTAGCGTGAACGAAC-1	0	-0.0008822	0.0113289	-0.295401
AGTAGCTAGACGCCGA-1	10	0.0379015	0.0271673	-0.308587
AGTAGGAAGGAAGTTG-1	11	-0.0657032	-0.0299463	-0.278687
AGTAGGTAACATACAT-1	14	-0.0218357	-0.0437846	-0.518799
AGTATAATACTAGGCA-1	14	-0.0629139	-0.0194803	0.0659672
AGTATACACAGCGACA-1	7	-0.00172002	0.0789939	0.305313
AGTATGCTGGAGACCA-1	2	0.000307548	0.0129215	-0.249321
AGTATTTGGCACGACC-1	9	-0.000632868	-0.0328167	0.633669
AGTCAAATGATGTGAT-1	12	0.0125868	0.0154039	0.0501992
AGTCAACACCACCATC-1	1	-0.0536677	-0.0192975	0.688539
AGTCAAGATGACACTT-1	5	-0.0487821	0.00585473	-0.117
AGTCACTAGCTCTCGA-1	2	0.0310494	-0.0334654	-0.144522
AGTCAGCCACCGCCTG-1	7	0.134283	-0.0170323	-0.349388
AGTCCATTGGCTGATG-1	6	0.138502	0.105746	0.484636
AGTCCCGCCTTTAATT-1	11	-0.0837086	-0.0459914	-0.879093
AGTCCCTCGCAGAAAG-1	10	-0.0259937	-0.00726595	-0.155742
AGTCGACGGTCTCAAG-1	15	-0.0108252	-0.0375913	-0.109901
AGTCGGCCCAAACGAC-1	6	-0.0884178	-0.0523045	-0.0806069
AGTCGGCTCAACTTTA-1	1	0.017242	0.030237	0.125986
AGTCGGTTGCGTGAGA-1	12	-0.0810146	-0.0292631	-0.0329758
AGTCGTATAAAGCAGA-1	14	0.0298801	0.0216736	-0.345119
AGTCGTCGACCACCAA-1	3	-0.022506	-0.0445112	-0.160063
AGTCGTGGGCATTACG-1	5	0.00689719	0.0406466	0.128348
AGTCTAAAGTATACTC-1	0	0.000929784	-0.0621653	-0.00434329
AGTCTCACAAGACTAC-1	5	0.0889773	-0.0250848	0.0255261
AGTCTGGACATCCTTG-1	7	0.00657823	-0.0255096	-0.328705
AGTCTTCTCCTCAAAT-1	0	-0.0480357	-0.0345381	-0.20286
AGTCTTTAAAGTGTCC-1	5	-0.0549379	-0.0293396	-0.549031
AGTGAACAAACTTCTC-1	9	-0.0447173	-0.0368303	-0.169284
AGTGAAGATGGTGTCC-1	0	-0.0283185	-0.0527285	-0.267968
AGTGACCTACTTTACG-1	14	-0.030056	-0.030983	-0.0263961
AGTGACTGTGACACAA-1	0	-0.0880276	-0.0392273	0.106791
AGTGAGACTTCCAGTA-1	15	0.110435	0.0526656	0.343209
AGTGAGCCTCGCCGCC-1	0	0.0333615	0.0216391	-0.0950272
AGTGAGGGTTTCTGAC-1	0	-0.0477876	-0.0464573	0.00823184
AGTGAGTCGAATTAAC-1	12	-0.0440327	0.00550867	0.149445
AGTGATAACCTGCGCG-1	13	-0.0189669	0.00903678	0.225275
AGTGATATGAGTAGTT-1	5	-0.00712877	-0.0218578	0.192829
AGTGATTCAAGCAGGA-1	15	0.0575709	-0.0147402	-0.190293
AGTGCACGCTTAAGAA-1	3	-0.0941586	-0.0209679	-0.0418819
AGTGCGTAGCTCGTAA-1	1	-0.0290838	0.0191492	0.0287035
AGTGCTAAACACAGCA-1	13	-0.0268523	-0.0167297	0.216273
AGTGCTTGCACGAATA-1	15	-0.00912568	-0.00648843	-0.262079
AGTGGCGGCAATTTGA-1	11	-0.0747278	-0.0313216	-0.594836
AGTGGCGTCTGAAGGT-1	12	-0.0523205	-0.0187957	0.0493543
AGTGGCTCCGTCGGCC-1	1	0.000177679	0.0755167	0.24366
AGTGGTGTTACCCGTG-1	3	-0.00975911	-0.0506955	-0.178099
AGTGGTTGCGTATAGG-1	7	0.0593273	-0.0432917	0.0512969
AGTGTATTGCGCATTG-1	11	-0.0890045	-0.0459914	-0.417341
AGTGTGCTAAGATCGC-1	7	0.0539168	-0.0394954	-0.2054
AGTGTGGTCTATTGTG-1	6	-0.0111102	-0.0243328	-0.103584
AGTTAAACACTTGCGA-1	1	0.000383153	0.0382766	0.0541726
AGTTAAGCGGTCCCGG-1	3	-0.0319771	-0.078089	-0.328055
AGTTAAGTCAACCGCT-1	3	0.0139482	-0.0420288	-0.297505
AGTTACCCTTAAGACT-1	14	-0.0260649	-0.0703047	-0.771141
AGTTACCGCACATGGT-1	7	-0.0485341	-0.0458865	-0.21111
AGTTACTCTATCGTGG-1	0	0.0312218	0.0208346	-0.101538
AGTTATTGAAAGGTAA-1	0	0.0219881	0.00288692	-0.150575
AGTTCACCGGTTGGAC-1	7	-0.0515985	-0.0760306	-0.751881
AGTTCCTACAGAATTA-1	6	0.0815039	0.0387651	0.0305478
AGTTCCTATTTATGTT-1	4	-0.0270846	0.0539321	-0.357673
AGTTCTGCGTTGTATC-1	6	-0.00477126	0.0482701	-0.0161079
AGTTGACATCGGCTGG-1	11	0.0196497	0.0115462	-0.0679926
AGTTGACGGTCCTTGC-1	12	-0.0347813	0.0134923	0.061991
AGTTGCTGACTGATAT-1	6	0.10331	0.0476214	0.123956
AGTTGGCAAGGCTAGA-1	10	0.0883131	0.0529987	0.163049
AGTTTATGTAAAGACA-1	10	0.0126018	0.0444781	-0.0492461
AGTTTCGCAGGTCGGA-1	9	-0.0227244	0.0411614	-0.000853401
AGTTTGCACCTGCCTC-1	5	-0.053066	-0.0270474	-0.304221
AGTTTGGCACGGGTTG-1	9	-0.0164967	0.0179642	0.110632
AGTTTGGCCAGACCTA-1	1	-1.33578e-06	-0.0210533	0.220982
ATAAACCATTGGACGG-1	0	-0.0317463	-0.0833999	-0.374626
ATAAACGGACCCGTAA-1	9	-0.0733348	-0.0426775	-0.12089
ATAAACGTTGCACCAC-1	2	-0.0911562	-0.0326265	0.0807758
ATAAAGGCTCGGTCGT-1	5	-0.0248493	-0.0403074	-0.0637718
ATAAAGGTCAAGTACG-1	2	0.0605995	-0.0505053	-0.507669
ATAAATATTAGCAGCT-1	1	-0.0617554	-0.0354123	0.344015
ATAACGCCGGAGGGTC-1	15	0.060213	0.021371	0.151171
ATAACGGAGTCCAACG-1	8	-0.0273533	-0.000831461	-0.157959
ATAACGTTACCTCCAC-1	11	-0.067352	-0.0347284	-0.207266
ATAAGGTGGAGAACAT-1	14	0.0191725	-0.0351868	-0.657296
ATAAGTAGGATTCAGA-1	11	-0.0415938	-0.0165035	-0.145165
ATAAGTAGGGCGACTC-1	15	-0.015581	-0.0210878	-0.125771
ATAAGTTACCGCGACG-1	5	-0.0612181	-0.0293396	0.285236
ATAATACCGTTAGCCG-1	7	0.106339	-0.0182016	0.174717
ATAATAGCTGTTGAAT-1	5	-0.0835934	-0.0450041	0.0680266
ATAATAGTGTAGGGAC-1	14	-0.0262254	-0.0755647	-0.614778
ATAATCTTGGAGAACC-1	5	0.114503	0.0345531	0.35732
ATAATTAGCTAAGTAG-1	4	-0.0522226	0.00466971	-0.0152403
ATACAGGCCCTCCAAT-1	13	-0.0796027	-0.034643	-0.428685
ATACCACGGGCAACTT-1	1	-0.0036188	0.0512903	0.0712227
ATACCAGCAAATTGCT-1	0	-0.0204402	-0.00804577	0.0217177
ATACCAGGCTAATAGA-1	14	-0.00252403	-0.0435943	-0.387299
ATACCAGGTGAGCGAT-1	0	-0.0452912	-0.0515	-0.378274
ATACCGTCATCCATAA-1	16	0.142516	0.142696	0.826264
ATACCTAACCAAGAAA-1	0	-0.00188173	0.0161814	-0.0200448
ATACGAAGGCTTTCCA-1	0	-0.0586584	-0.0287613	-0.132868
ATACGCCGGCGAAACC-1	13	-0.0381969	0.019771	-0.51273
ATACGGAACGTCGTTT-1	4	-0.0116317	0.00723003	0.229257
ATACGGGTTTCGATTG-1	8	-0.0647885	-0.0280691	-0.592828
ATACGGTGAAGATGCA-1	7	1.24953e-05	-0.0707197	-0.309686
ATACGTACTTAGCCAC-1	10	0.0101508	-0.000831461	0.101156
ATACGTCCACTCCTGT-1	9	0.0303397	-0.00365994	0.304302
ATACGTTATGCACGGA-1	3	-0.0457343	0.00623527	-0.254025
ATACTACCCGTACCAC-1	9	-0.0331931	-0.0288811	0.00122086
ATACTAGCATGACCCT-1	0	-0.0517232	-0.0397292	-0.292528
ATACTCTCGCCACTCT-1	11	-0.041919	-0.0189259	0.0264899
ATACTGCCTTACACCG-1	13	-0.0159655	-0.0190211	0.569989
ATACTTGTTCTCGAGC-1	7	-0.0438758	0.00922308	-0.176558
ATAGACAACGGGACCT-1	8	0.0196347	0.0611496	-0.108413
ATAGACGAAGAGAAAG-1	1	0.033755	0.0742193	-0.242351
ATAGAGTACTGGGACA-1	1	0.0343592	-0.034192	-0.099413
ATAGAGTTATCAACTT-1	8	-0.0453482	-0.0338894	-0.0402695
ATAGATTTGCAGTCGG-1	0	-0.0157261	-0.0208975	0.173958
ATAGCAACTAGGGAAG-1	16	0.0513249	0.105556	1.37329
ATAGCCTCAGTACCCA-1	5	0.0219204	0.0192271	-0.1958
ATAGCTGCTCTTGTTA-1	6	-0.0227213	0.0101834	0.21113
ATAGGAATCTAAGCTT-1	10	-0.041178	-0.0161754	-0.291543
ATAGGCGGCTATAGAA-1	9	0.00530346	0.0413732	0.414265
ATAGGGATATCCTTGA-1	8	-0.064852	-0.045082	-0.505248
ATAGGTTGGGCAGATG-1	8	-0.0314364	-0.0164181	0.229855
ATAGTCTTTGACGTGC-1	2	0.00251737	0.0101709	0.103806
ATAGTGAAGCGTTCTC-1	4	-0.0416243	-0.0164615	-0.589268
ATAGTTCCACCCACTC-1	10	-0.0480201	-0.0132945	-0.0285004
ATATAAAGCGCTCGTG-1	13	-0.12456	-0.065859	-0.254224
ATATAAATGTAGCTGC-1	13	-0.0465189	-0.0870674	-0.199303
ATATACATGTATGGTA-1	3	0.0388931	-0.00560603	-0.437646
ATATACGCTCGTGACG-1	2	-0.039005	-0.0303343	-0.415012
ATATAGAGTATTGGTC-1	5	0.0609679	0.0109754	-0.0216038
ATATCAACCTACAGAG-1	15	0.00975548	0.0173934	-0.320849
ATATCAATTCCAGCCT-1	1	0.112179	0.0178518	-0.206445
ATATCGGTAGGGAGAT-1	15	0.0749062	0.018959	-0.29136
ATATCGTGCCAGACCC-1	2	0.105176	-0.0394685	-0.489205
ATATCGTTCCTCGAAC-1	3	0.0228091	-0.0411464	-0.0685524
ATATCTCCCTCGTTAA-1	8	-0.0347629	-0.0244451	-0.362079
ATATCTTAGGGCCTTC-1	2	0.00311058	0.0196856	-0.31159
ATATGTCTCCCTAGCC-1	15	-0.0134362	-0.0165035	0.138889
ATATTCAGTTAAACCT-1	9	0.0858072	0.0421088	0.363659
ATATTCCACATAGTGA-1	13	0.0963392	0.0633294	0.398604
ATATTCCCACAGGTCA-1	5	0.0900992	0.0110877	0.158818
ATATTGCTGTCAAAGT-1	14	-0.0192052	-0.0486371	-0.397423
ATATTGGAGAGGCCTT-1	3	-0.035632	-0.00274308	-0.681615
ATATTTAACCCTCAAG-1	14	-0.0224179	-0.00602178	-0.205115
ATCAAACACTGTTCCA-1	3	0.00390706	0.0143387	-0.0143404
ATCAAACGAAGGTTTG-1	1	-0.0532887	-0.0323507	0.174383
ATCAATCTGGGCTGCA-1	6	-0.050934	-0.0400393	0.0723079
ATCAATGCCGTGGCTG-1	4	0.00190397	-0.000450929	-0.0913099
ATCACATTAGAATATC-1	11	-0.0513139	-0.0210878	0.145088
ATCACGTGCTAATTAA-1	1	-0.0514359	-0.0344871	0.338637
ATCACTTCATCCTCGC-1	8	0.0645404	0.0185005	-0.574248
ATCAGACGGCACGCCG-1	1	-0.00762065	-0.0286219	0.271424
ATCAGCCTCATGCTGC-1	13	-0.0434561	-0.0500903	0.118532
ATCAGCTCGTCCACTA-1	1	-0.0306241	-0.027195	0.482811
ATCAGGTAGCTGACAG-1	10	0.00946525	0.0489073	0.148341
ATCAGGTCGCCATTGC-1	10	-0.0437702	-0.0132945	-0.286137
ATCAGTAGGCAGGGAT-1	7	0.0867139	-0.00387718	-0.58056
ATCATAGCCCTATGTA-1	3	0.00462315	0.00248992	-0.165801
ATCATCCAATATTTGT-1	3	-0.0686528	-0.00484497	-0.27447
ATCATCTGCCCAGTGT-1	6	0.00535495	0.0164765	-0.443231
ATCATGGACTACCGAC-1	0	-0.0462952	-0.0490873	-0.419521
ATCATTGTACCGCATT-1	5	-0.0378044	0.013726	-0.00560461
ATCCAACGCAGTCATA-1	2	-0.0784552	-0.0530311	-0.0848645
ATCCAATGGAGGGTCC-1	1	-0.0550594	-0.0201717	0.407155
ATCCAATGGTACCGAA-1	7	0.0654162	0.00528747	-0.21918
ATCCACATCGACAGAA-1	9	0.0364781	0.0506843	-0.437269
ATCCACGCTAAATGTT-1	2	0.0484576	-0.0574252	-0.417312
ATCCAGAGCAACAACC-1	2	0.0764755	-0.0185634	-0.35226
ATCCAGGATTCGTGAA-1	1	-0.039851	-0.016902	-0.127274
ATCCCATCCACAGCGC-1	3	-0.0370761	-0.0279298	-0.283934
ATCCGGACCAGCCTGA-1	0	-0.0496638	-0.0184151	0.0101105
ATCCTACCTAAGCTCT-1	15	0.00256617	-0.021287	0.220422
ATCCTGAATCGCTGCG-1	1	-0.00816353	-0.00419627	0.229687
ATCCTGCGTGGAATGG-1	5	0.00392928	0.0433627	0.249509
ATCCTGCTGCAGATAG-1	2	-0.0621428	-0.0883648	-0.740843
ATCCTTCTGAAAGAAC-1	0	-0.0803175	-0.0639556	-0.25711
ATCGACCCAATACAGA-1	4	-0.0546767	0.00459181	-0.164053
ATCGACTCTTTCCGTT-1	0	0.0548956	0.0232097	-0.359072
ATCGCACGCCGGGAGA-1	4	-0.0772853	-0.0141694	-0.21953
ATCGCCAGTCAACATT-1	9	-0.0268691	-0.029798	0.312708
ATCGCTGCGTGCAGCA-1	10	0.00583579	-0.0127237	-0.362682
ATCGCTTTACGTCTCA-1	10	0.0613221	0.115443	-0.118785
ATCGGAGACAGACGGC-1	13	0.0190651	0.00930495	0.36255
ATCGGCAAGCAGTCCA-1	7	0.0294206	-0.0567255	-0.617495
ATCGGTTACCTAGTAA-1	6	0.0716836	-0.0363299	-0.212112
ATCGTATTCCGAGAAC-1	7	0.0897293	0.00447944	-0.329102
ATCGTGGAAAGTCTGG-1	4	0.0176846	0.0734927	0.0159192
ATCGTTAGCTAGCGGA-1	9	0.0823297	-0.00339178	0.253901
ATCGTTCACTTTCGCC-1	10	-0.0341327	-0.0105529	-0.260594
ATCTAATATCCTACGG-1	4	-0.0128347	-0.0287688	0.10584
ATCTACCATCTGCTCC-1	12	-0.00897553	0.0464378	-0.136909
ATCTAGCTTGTGAGGG-1	12	-0.0446421	-0.0201709	-0.10193
ATCTCCCACGGAATAT-1	2	0.0230759	0.0100233	0.0410204
ATCTCCCTGCAATCTA-1	13	-0.0570456	-0.0109169	-0.290568
ATCTCGTGAGCGAAAC-1	3	-0.0288482	0.0378091	-0.54698
ATCTGACATGGAAGGA-1	3	-0.0518809	-0.0379374	-0.0152596
ATCTGATAGTGTCTTA-1	6	-0.0120634	-0.0404198	0.249111
ATCTGCACCTCTGCGA-1	0	-0.0636926	-0.0163057	-0.0653312
ATCTGCTGTTATCGCC-1	2	0.0562119	-0.0337336	-0.356881
ATCTGGGCTGTTCTTG-1	3	-0.0385877	-0.0382834	-0.291833
ATCTGGTTAAGACTGT-1	8	0.0216821	0.0306954	-0.5008
ATCTGTAATTGTACCC-1	14	-0.0628601	-0.00152359	-0.10843
ATCTTATCGCACACCC-1	4	-0.0528507	-0.0215462	0.337157
ATCTTGACCTGCAACG-1	1	0.0302712	-0.0110727	0.118129
ATCTTGACTTGTCCAA-1	3	-0.0302469	-0.0534117	-0.451678
ATCTTTCGTATAACCA-1	10	-0.029144	-0.0116255	0.0847639
ATGAAGCCAAGGAGCC-1	2	0.138158	0.122674	-0.284117
ATGAAGTGGACCCAGC-1	6	-0.0982575	-0.0749586	-0.437652
ATGACGCCGGCTCTAA-1	4	-0.0715202	0.00800358	-0.095553
ATGACGCGTTCTATCC-1	5	0.0443792	0.0365552	-0.251952
ATGACTATCAGCTGTG-1	3	0.00773001	0.00960008	-0.245851
ATGACTATGCGACATT-1	5	0.0449736	0.0513248	-0.205434
ATGAGGAGTGTTAATC-1	14	-0.074305	-0.0307508	-0.274097
ATGAGGGCAGCGGCTA-1	3	-0.0705188	-0.0416827	-0.246456
ATGATCGGGAATAGAC-1	4	0.0383291	0.110062	-0.415815
ATGATGCAATGGTACA-1	2	-0.0600104	-0.0252137	0.0409515
ATGCACCTTCCTTAAT-1	8	-0.0180545	-0.0200077	-0.666535
ATGCACGCGCTGTTCA-1	3	0.047771	0.0380303	-0.232075
ATGCACTACCGCATTG-1	1	-0.0819613	-0.0407659	-0.0294471
ATGCATGATCCAGGAT-1	4	-0.0369118	-0.0279643	0.144791
ATGCATTCCGTGATGG-1	2	-0.108106	-0.0483689	-0.416746
ATGCCAATCGCTCTGC-1	11	-0.0885805	-0.0163492	-0.0313082
ATGCCATTTGCGACCA-1	15	0.00973558	0.029813	-0.159641
ATGCCGGTCTTGCATA-1	8	0.0471012	0.0252632	0.981919
ATGCCGGTTGATGGGA-1	11	0.0387585	0.00871768	-0.0260107
ATGCGACAATTGGTCC-1	0	0.0261811	0.0994405	-0.102078
ATGCGACAGTCCCATT-1	8	-0.0640537	-0.0191342	0.381764
ATGCGAGTCCCACCAC-1	9	0.00310889	0.0164765	0.241903
ATGCTCAGTGTTGCAT-1	7	0.188762	0.0329875	-0.132071
ATGCTCTGGCGCGGTA-1	9	-0.042882	-0.00121199	0.196431
ATGCTTAGGAGTTGAT-1	3	-0.0125581	-0.00454234	-0.481984
ATGGAAATTTAAGGAG-1	1	0.051338	0.06608	0.363314
ATGGAACCTTTGCACA-1	0	-0.0328346	0.0190009	-0.218813
ATGGAGCAGGCCGTGA-1	4	-0.0551423	-0.0541038	-0.618218
ATGGATCCGGCGTCCG-1	8	-0.0532956	-0.0198263	-0.4208
ATGGATTGACCAAACG-1	4	-0.0442857	-0.0326265	0.0311176
ATGGCAGCATTACGAT-1	0	-0.0199889	-0.0150862	-0.188832
ATGGCAGCCGAGAAAC-1	7	0.0491148	-0.0655563	0.170228
ATGGCGGAATAGTCGC-1	10	0.00483026	-0.0159761	0.233009
ATGGCTGGAAATGGCC-1	10	-0.0470213	-0.020777	-0.300378
ATGGGAACGGAAGCGG-1	2	-0.102022	-0.0483689	-0.219896
ATGGGACCTGCTGAAC-1	5	-0.0327152	-0.0390445	-0.266982
ATGGGCCTCGGCCTCT-1	13	-0.00260142	0.017323	-0.329067
ATGGGTGTATACCTCC-1	0	-0.0404767	0.0426146	-0.250513
ATGGTCGCGTGGTTTC-1	0	-0.0585041	-0.0387344	-0.376048
ATGGTGCTCAAAGCCA-1	0	-0.0374485	0.0147282	-0.544126
ATGTAAGGCTGCTCTT-1	0	-0.0709143	-0.0300242	-0.601358
ATGTACATGCGGTGAG-1	4	-0.000713943	0.001227	-0.306633
ATGTACGATGACGTCG-1	12	0.069822	0.0825835	0.216892
ATGTAGCGCGCGTAGG-1	12	-0.0429285	-0.0183372	-0.1041
ATGTCATTTCCCATTG-1	0	-0.0666951	-0.0333021	-0.302948
ATGTGAAAGCCTAATG-1	1	-0.0363877	-0.00124721	-0.378226
ATGTGCATCCGACGCA-1	3	-0.0648268	-0.0393906	-0.275336
ATGTGGACATCTTGAT-1	0	-0.0809203	-0.0660919	-0.0879212
ATGTGTAGTTTAGTCA-1	0	-0.0596403	-0.00320151	-0.412581
ATGTTACGAGCAATAC-1	8	0.00853159	-0.082137	-0.487547
ATGTTCCTGCCCACCT-1	7	0.0747632	-0.0666717	-0.262595
ATGTTCGTCGACCCAC-1	7	0.00820196	0.0142264	-0.0664923
ATGTTGATTAGAGACT-1	12	-0.0443962	-0.0197125	-0.294028
ATGTTGTAGTCTGTTT-1	3	-0.0080587	0.00768846	-0.038268
ATGTTTCGGCCCGGAG-1	10	-0.0397234	-0.0147222	-0.217684
ATTAAACATGCGGACC-1	6	0.0622827	0.0996886	-0.307261
ATTAACACCTGAGATA-1	8	-0.070779	-0.0789287	-0.483679
ATTAATACTACGCGGG-1	8	0.00260608	0.00466971	-0.57581
ATTAATGAACCAGTCG-1	8	0.0174956	0.0225215	-0.242741
ATTAATTCGGTCACTC-1	14	-0.0397111	-0.00713712	-0.020233
ATTACAACTACCGGCC-1	0	-0.0122224	0.0104121	-0.631011
ATTACATGTCAGTCTT-1	14	-0.066896	-0.0461891	-0.0600447
ATTACCACACTGCCTG-1	2	-0.0215797	-0.042712	-0.465503
ATTACGACTCCACAGT-1	0	-3.96433e-05	0.0129215	-0.288686
ATTACGCGCTGGCAGG-1	9	-0.0554838	-0.0303178	0.0901922
ATTACTAGCCTCTTGC-1	8	0.0376522	0.0324512	-0.434479
ATTACTTACTGGGCAT-1	11	-0.0109931	-0.0372887	-0.482464
ATTAGATTCCTCAGCA-1	0	0.0825798	-0.0186413	-0.468493
ATTAGATTGATAGCGG-1	14	-0.100742	-0.0657203	-0.479605
ATTAGGCGATGCTTTC-1	0	0.00138888	-0.00190412	-0.185683
ATTATACTTTGCTCGT-1	4	-0.0735414	-0.0394685	0.03325
ATTATAGCTACTTTAC-1	10	0.00569614	0.0154818	-0.258739
ATTATCGGAATGTACG-1	14	0.0217178	0.0147552	-0.0846279
ATTATCTCGACAGATC-1	0	-0.0893232	-0.050342	-0.46336
ATTATGAGACCCAATT-1	5	0.0642214	0.0606912	-0.203481
ATTATGCCATAGGGAG-1	6	0.0263234	-0.0341576	-0.0227764
ATTATTATGTCCGTCA-1	14	-0.0496743	0.00505024	-0.302323
ATTCAACCATTTAAGG-1	14	0.104402	0.093439	-0.197085
ATTCACTGATGTTGGA-1	4	-0.0782426	-0.0388542	-0.340968
ATTCAGGACCTATTTC-1	11	-0.00706856	-0.0345835	-0.68911
ATTCAGGATCGCCTCT-1	5	-0.0261872	0.0164765	0.0814511
ATTCAGTAGCAGGGTC-1	7	-0.021789	-0.00155806	-0.051742
ATTCATATACTGTCCA-1	14	-0.0349446	0.00998061	-0.0718224
ATTCATCGTTGAGGCA-1	13	-0.0299804	0.0145649	0.175905
ATTCCCACATAAACAA-1	1	0.0834754	0.0211063	0.0555462
ATTCCCGAAGGTACAG-1	1	-0.0187083	0.0402445	0.117878
ATTCCTAAGACGTGGA-1	16	0.0108199	0.0108705	-0.0325179
ATTCCTCCGCCAGTGC-1	6	-0.00650937	-0.0391224	-0.478538
ATTCCTTCCAGGCGGT-1	11	0.0282207	-0.00243223	-0.304215
ATTCGACGCCGGGCCT-1	1	0.0153428	-0.0392348	0.579925
ATTCGCGCCTTGAGAG-1	4	-0.0122321	0.00925401	0.343926
ATTCGTGCTATCTCTT-1	2	0.0183384	0.0205665	0.265005
ATTCTCGTCTCTTTAG-1	14	0.0504534	0.045097	-0.114611
ATTCTGAGTATGAACT-1	3	-0.0653913	-0.0685488	-0.58867
ATTCTTCGTACTTATG-1	0	-0.036028	-0.0236062	-0.640081
ATTGAAGATCTTAGTG-1	5	-0.0376457	-0.0383179	0.343212
ATTGACCGGCGATGAC-1	16	-0.0391347	-0.0180264	0.486722
ATTGACGTAACTCGGT-1	2	0.0947943	-0.0520364	-0.397104
ATTGATAGCAACGAGA-1	6	0.0380867	-0.0272736	0.0427017
ATTGATCACCACATTT-1	1	0.0283111	0.0706643	0.461747
ATTGATGAGTCCTAAC-1	4	-0.0336989	0.00376035	-0.399566
ATTGCCTTTATGTTTG-1	4	0.0260721	-0.0368303	-0.280148
ATTGCGATCAGTAACT-1	2	-5.01407e-05	-0.00263072	-0.063736
ATTGCTGCTCCTCCAT-1	1	-0.00514291	-0.0272466	0.254309
ATTGGATTACAGCGTA-1	9	-0.0597953	-0.0273935	-0.0757163
ATTGGGAATATCTTGG-1	5	-0.00961522	0.00440154	-0.223183
ATTGGTAGGATCCGCT-1	7	-0.0294138	-0.0588439	-0.386901
ATTGTACAACTCGGCT-1	0	0.0822628	-0.0148181	-0.373536
ATTGTCGCAATACCTT-1	4	-0.0225826	-0.0160376	-0.634179
ATTGTTCAACGATCCG-1	0	0.0120542	-0.0172571	-0.147793
ATTTAACTCGTATTAC-1	14	0.00621903	0.0227463	-0.467401
ATTTACAGTTTACTGG-1	1	0.00285855	0.0384108	-0.0796138
ATTTACTAAGTCCATT-1	2	-0.0422429	-0.041873	-0.395609
ATTTCATTATTTCGCG-1	3	-0.0665701	-0.0596828	-0.483425
ATTTCCGGGTTCTGCG-1	5	0.0260931	0.0534349	-0.189903
ATTTGCCTAGTTACGA-1	0	0.120832	-0.0118503	-0.342891
ATTTGCGCGAGTAGCT-1	5	0.00424097	0.0464594	-0.292101
ATTTGGAGATTGCGGT-1	1	-0.0861537	-0.0407659	0.175203
ATTTGTCTTGGGAGCT-1	15	0.0140546	0.0319928	0.0681927
ATTTGTTCCAGGGCTC-1	8	-0.0149003	0.00761056	-0.277574
CAAACCAGGTCTGCAT-1	6	0.133882	0.118236	-0.0729398
CAAACCCTCCGGCGGG-1	12	0.0331093	0.0352018	0.171126
CAAACGAGTATCGCAG-1	9	-0.000634941	-0.0316317	0.253594
CAAACGGTCGCACTTT-1	1	-0.027122	0.0112765	0.28963
CAAACGTGGTCTTGCG-1	2	0.106292	0.0405112	-0.596214
CAAACTACGATAGAGA-1	14	0.0151343	-0.0769129	-0.465006
CAAACTATTGAGCTTC-1	4	-0.0250307	-0.0514656	-0.212839
CAAACTCGCGACGCCG-1	2	-0.0160963	-0.050315	-0.221189
CAAAGATTATTGGGCC-1	5	0.0655848	0.0626297	0.159031
CAAAGGTCATCTGAAA-1	0	-0.122002	-0.0850778	-0.240311
CAAATCTCTCACAAGG-1	1	-0.0205229	0.0270674	0.307348
CAAATGCGGAGTGTTC-1	0	0.0627653	0.0849535	-0.524156
CAAATGTCCTTCCGTG-1	5	0.00656256	0.0558746	0.0791278
CAAATTGGATTATGCC-1	10	-0.0411714	-0.0194188	0.0101212
CAAATTGTCAGCAAGC-1	2	-0.0198855	0.047514	-0.286689
CAACACATCTCCTGCC-1	10	-0.0172902	0.0255583	-0.340982
CAACAGAATAACGCTA-1	0	-0.0494869	-0.0206294	-0.252202
CAACCAGTGGCCTACC-1	3	-0.059091	0.00149516	-0.685495
CAACCTACCGAGCAGT-1	3	-0.0675531	-0.0416827	-0.291951
CAACCTGAACCTGCCA-1	10	0.0255674	-0.00799255	0.0617349
CAACGACCCGTTTACA-1	2	-0.0971642	-0.048291	-0.347674
CAACGGTTCTTGATAC-1	7	0.0481854	-0.0193245	-0.471002
CAACGTGGTGGAGTCT-1	3	-0.0542846	-0.0408438	-0.653461
CAACTATATCGAATGC-1	14	0.0306869	-0.00373784	-0.0553038
CAACTCCAACGTTTAG-1	2	0.0359626	-0.0578409	-0.26656
CAACTCCGTAACTTGC-1	16	-0.0230543	0.0860731	0.790371
CAACTCCTTGATCCCG-1	8	-0.0813765	-0.00954164	0.0849155
CAACTGCTCATCCGAT-1	5	-0.0355842	0.00868322	0.495722
CAACTTGTAGTGGGCA-1	8	-0.000528812	0.059196	-0.126565
CAAGACTCAGAAGCGC-1	10	-0.0286127	-0.0130787	-0.3095
CAAGAGGGCGGAGTAC-1	13	-0.0712611	-0.0268841	-0.375986
CAAGATATTATAACGT-1	15	0.0153097	0.0731631	-0.162273
CAAGCAACGTCGGAGT-1	1	-0.0597301	-0.0469936	0.613745
CAAGCACCAAATGCCT-1	0	0.0176336	-0.00240598	-0.363946
CAAGCGGCACATAATT-1	13	-0.00505341	0.023792	-0.253065
CAAGGATCGCATGTTC-1	4	0.0425171	0.0346655	-0.133612
CAAGGCCAGTGGTGCA-1	12	0.0571857	0.0499495	0.754429
CAAGGTCCTATAGGCT-1	10	-0.0297888	-0.0469936	-0.206244
CAAGTAAGTGATAGAC-1	14	0.0087245	-0.00950718	-0.0816951
CAAGTGAACTTTGGTT-1	3	0.0295077	-0.0667061	-0.404729
CAAGTGTGGTTGCAAA-1	15	0.0110062	-0.00683449	0.39674
CAATAAACCTTGGCCC-1	8	0.0367737	0.0236631	-0.183823
CAATACGAGAGTCTGA-1	9	0.0230825	0.00491087	-0.221014
CAATACGCTCTGAGGC-1	1	0.0563124	0.00360058	0.28907
CAATATGTAGATTTAC-1	10	0.0297407	0.0559051	-0.0103043
CAATATTCTTGACCTA-1	14	-0.0325227	-0.0279643	-0.121418
CAATCCCTATACCAGC-1	6	-0.0566248	-0.0466049	-0.34521
CAATCCTGCCGTGGAG-1	6	-0.0814961	-0.0510701	-0.191242
CAATGAGGTTCGACTA-1	10	-0.0379965	-0.0154488	-0.258942
CAATGCGAGAAGTATC-1	13	-0.0148393	0.0436129	0.600347
CAATGGAATCTACATA-1	0	-0.0366018	-0.0280422	-0.438486
CAATGGATCTCTACCA-1	11	-0.113054	-0.0934854	-0.376398
CAATGGTCGGCCTGGG-1	4	-0.00210506	-0.00468917	-0.480249
CAATGTGCCAACCCTT-1	15	0.0151638	-0.0149379	-0.238116
CAATTAAGGGTGATGA-1	5	0.0574927	0.00210939	0.0879583
CAATTGGGCCGCACTC-1	1	0.0015661	0.0117446	0.252135
CAATTTCGTATAAGGG-1	6	0.0500031	0.0308127	-0.470758
CACAAGAAAGATATTA-1	16	0.00958304	0.0960972	0.589523
CACAATGAGCTGCTAT-1	7	-0.0596128	-0.0197125	0.312588
CACACACGCTAACGAG-1	9	-0.0662523	-0.0333104	0.394275
CACACAGCTTGCGCTC-1	9	0.0533158	0.0116241	-0.344197
CACACAGGGATAGATT-1	7	-0.00866751	-0.0570791	-0.373915
CACACGCGCTGTCTTA-1	15	-0.00680519	-0.0445112	-0.118671
CACACGTTTCAATGGG-1	2	-0.0511061	-0.0422191	-0.524233
CACACTTGTATTGCGA-1	16	-0.0166374	0.0226264	0.457341
CACAGAGACGAGGACG-1	0	-0.0839199	-0.0489052	-0.138492
CACAGCACCCACGGCA-1	3	0.050889	0.114344	-0.194837
CACAGCTAGGGAGTGA-1	0	0.0279724	-0.00778582	-0.334203
CACAGGGCCATATAGT-1	9	-0.0344391	0.0118143	0.0470172
CACAGGGCCGTTGTCA-1	5	-0.0176967	-0.0243403	0.0626171
CACAGTCCCGCTTCGC-1	3	-0.022617	-0.0352647	-0.273902
CACAGTTCGCTTCCCA-1	2	0.0798609	-0.0197125	-0.446361
CACATATTAGCAGGAT-1	0	-0.0140172	-0.0665503	0.0462097
CACATCGTGCACGCGC-1	3	-0.0573576	-0.0395029	0.125442
CACATCTCACCGACGA-1	2	-0.0119867	-0.0372887	0.494848
CACATGATTCAGCAAC-1	4	-0.0511388	-0.0523045	-0.307373
CACATGTTTGGACATG-1	11	-0.0642473	-0.0287688	-0.197102
CACATTCTTTCGATGG-1	11	0.0525645	-0.0118608	-0.766271
CACATTTCTTGTCAGA-1	9	-0.00537073	0.0129215	0.180713
CACCAATCATCCGTCT-1	1	-0.00116958	-0.0437846	0.842281
CACCACGCCACACAGA-1	1	0.0304272	-0.0405329	0.576016
CACCAGTCAGCATGCA-1	2	0.0540989	0.0459794	0.22163
CACCATCGGAGGAGAC-1	2	0.0329959	0.0333681	-0.212723
CACCATGATCGCAAAG-1	0	-0.0108281	0.0248826	0.333135
CACCCAAATCTTATGT-1	15	0.0171105	0.024585	-0.410634
CACCCACACGTCACCC-1	8	0.0209074	0.0551171	0.0897495
CACCCACGAGGCAATT-1	8	-0.0185238	-0.0398251	-0.30561
CACCCGGTTTGTGACT-1	2	-0.0046183	-0.0210878	0.080634
CACCCTAACAAGATCT-1	13	-0.054099	-0.0112285	0.433315
CACCCTTGGTGAGACC-1	1	-0.0296401	-0.0247553	-0.0667721
CACCCTTTCCTCGCTC-1	8	-0.0517252	-0.0201709	-0.233587
CACCGATACACCGAGC-1	0	0.0579883	0.0447674	-0.464499
CACCGCCAGAAGGTTT-1	4	-0.045576	0.0134923	0.0511811
CACCGCCGACCAGCGA-1	5	0.0366767	0.0486521	-0.202582
CACCGCGTCCACTCTA-1	11	0.0805004	0.0460221	-0.0328247
CACCGGAGATATCTCC-1	10	-0.0206596	-0.0250234	-0.154378
CACCGTATCCCATCCG-1	9	0.047409	0.0693366	-0.0952101
CACCGTTAGGGATCAC-1	2	-0.0551793	-0.021711	-0.223504
CACCGTTGCGCGATAT-1	1	-0.0311326	0.0231972	-0.0441223
CACCTAATAGAGTCGT-1	7	0.044759	-0.0485524	-0.142416
CACCTAATCAGTTTAC-1	8	-0.0837505	-0.037401	-0.148032
CACCTCGATGGTGGAC-1	0	-0.0702839	-0.0492858	-0.294048
CACCTTGCGAAACTCG-1	6	-0.000324745	-0.0585323	-0.594099
CACCTTGGCGCCTTTG-1	9	0.0181939	0.00662401	0.164427
CACGAAAGTTAGTCCC-1	1	0.0392789	-0.0244444	-0.130064
CACGACGTAATAGTAA-1	10	0.0167438	-0.0130787	-0.254985
CACGACTAAAGTTCTG-1	2	0.0378434	0.000516865	-0.642972
CACGATTGGTCGTTAA-1	0	-0.047538	-0.0854239	-0.209633
CACGCACAGCGCAGCT-1	8	0.0130611	-0.0258279	0.403048
CACGCAGCGAGGCTTT-1	1	-0.0399757	-0.0116091	0.170278
CACGCGGAACTGTTGC-1	6	0.0751201	0.0360063	0.40959
CACGGACGTGGATGGC-1	10	-0.0318374	-0.0145319	-0.0447481
CACGGCGCGCCAAAGG-1	11	-0.0100551	-0.00408391	-0.0862932
CACGGGATTGAGGGTT-1	7	0.0665785	-0.0669054	-0.315739
CACGTCAATCAATGGA-1	4	-0.0350503	-0.00694686	-0.301631
CACGTCGGCAACCTCT-1	1	-0.00305905	-0.0212615	-0.164588
CACGTCGGGTTCTAGA-1	11	0.0175383	-0.028959	0.0680546
CACGTTCGTGCTCTAG-1	0	-0.0758232	-0.0471412	-0.22049
CACGTTTCGTACACAC-1	3	-0.0124639	-0.0396587	-0.142601
CACTAAAGTTGCCTAT-1	5	0.00494308	0.0437867	-0.12307
CACTACGGGAGCTGCC-1	5	-0.0341094	0.00639106	0.228105
CACTACTCAGTTCTGT-1	3	-0.0794672	-0.0458865	-0.201759
CACTCAAGAGCTATGG-1	3	-0.0764441	-0.0482131	0.00732206
CACTCAGCTCTTGAGG-1	2	-0.0408305	0.0368453	0.0450221
CACTCCTATGTAAGAT-1	14	-0.0165169	-0.0165035	-0.189426
CACTCCTCTCGGTCGG-1	0	-0.0565083	-0.0598642	-0.324175
CACTCGAGCTGAACAA-1	13	-0.0660072	-0.0250504	0.039495
CACTCGGTTAGGAGGA-1	7	-0.0628037	-0.0416827	-0.21227
CACTCTCAAGCATCGA-1	3	-0.0572476	-0.0268931	-0.0668723
CACTCTTCTGCTAGCC-1	2	-0.0352304	-0.0308624	0.0298041
CACTGACGATTGTGGA-1	9	-0.0629695	-0.0325486	-0.0466538
CACTGTCCAAGTGAGA-1	5	-0.0401502	0.00707423	-0.213277
CACTTAATCAGACGGA-1	9	0.0198896	0.0443359	-0.187497
CACTTCGCCACAGGCT-1	6	0.100187	0.159702	-0.142222
CACTTCGTCTTATCTC-1	6	-0.0234698	-0.0462326	0.0880386
CAGAACTTAGCCCTCT-1	9	0.046398	0.00658133	-0.206962
CAGAATAACACACGGA-1	3	-0.118256	-0.0557038	-0.324515
CAGAATATTCGTTATC-1	0	0.0473447	0.0208002	-0.55393
CAGACACCGATCGCTG-1	4	-0.0513984	0.0327194	0.000484466
CAGACCTGTAAGTGTT-1	10	0.0154856	0.0224781	-0.388137
CAGACGAACCTGATAC-1	4	0.00776836	0.115183	0.317235
CAGAGACGGTCACCCA-1	9	-0.0647035	-0.0361733	0.657402
CAGAGCATGAGCTTGC-1	8	-0.00878601	0.011278	-0.356132
CAGAGGCGATGCATGA-1	5	-0.0397203	0.00944428	-0.279471
CAGAGTGATTTAACGT-1	5	-0.041865	-0.0393127	0.178736
CAGATAATGGGCGGGT-1	12	-0.0240006	0.0310809	0.821136
CAGATACTAACATAGT-1	1	-0.0379048	0.00742029	-0.152152
CAGATCATTTAAAGTC-1	0	-0.0279693	0.0131896	-0.435571
CAGATCCTGGTTTGAA-1	5	-0.0568251	-0.0292541	0.0792393
CAGATGTTTGTCCCAA-1	5	0.0556739	-0.0397711	0.560554
CAGCAGCCCGTTCCTT-1	6	-0.0041196	0.018162	0.235638
CAGCAGTCCAGACTAT-1	2	0.0162758	-0.00778582	-0.174279
CAGCAGTCTGTGCTGC-1	9	0.0392987	-0.0197125	-0.255395
CAGCCCTCACAGGCAG-1	0	-0.0370191	0.00917612	-0.265852
CAGCCGGGCCCTCTAT-1	7	0.00483091	-0.0237185	-0.41278
CAGCCTCCTGCAGAGG-1	8	-0.0227158	-0.00572736	-0.329598
CAGCCTCGATAGCGGT-1	0	0.0468607	0.0360842	-0.229334
CAGCCTCTCCTCAAGA-1	11	0.0374459	0.0138383	-0.530033
CAGCGATTCCCTTCAA-1	2	-0.00638281	-0.0237784	0.167034
CAGCGCCAACACGATA-1	7	0.0506726	-0.0238384	0.118021
CAGCTCACTGAGACAT-1	15	-0.0313826	-0.0497442	-0.136652
CAGCTCGACAAGTTAA-1	8	0.0808316	0.0944988	-0.305682
CAGCTCGTGCTTGTGT-1	8	-0.0268008	0.0186638	-0.10616
CAGCTGGCGTAACCGT-1	7	-0.0224149	-0.00282098	0.188184
CAGCTTAGTAGGTAGC-1	1	0.0368133	0.00520604	-0.109892
CAGGAAGACTTTATAT-1	6	0.0402797	0.0198399	-0.370727
CAGGACAGCTGCCCTT-1	10	0.00859937	-0.0165904	0.115066
CAGGATATATCGTTGT-1	4	-0.0749643	-0.0489052	0.0605041
CAGGATCCGCCCGACC-1	0	-0.0905331	-0.0503075	-0.210722
CAGGCAGTCTTACCAG-1	4	-0.0483336	-0.0306025	-0.252026
CAGGCCGTTTGGGTGT-1	1	-0.0535615	-0.026884	0.407399
CAGGCGCACGGTGGTC-1	1	-0.0461648	0.00577683	-0.280241
CAGGCGCCATGCTAGG-1	4	-0.00537862	0.0196152	0.399337
CAGTAACTATTTATTG-1	11	0.0455625	0.00911071	-0.838186
CAGTAAGGGACGTCTC-1	5	0.00369377	-0.00759555	-0.0315855
CAGTAATCCCTCCCAG-1	7	0.127451	-0.000796993	-0.226782
CAGTACATTCTCTAAA-1	11	-0.0132003	-0.0380932	-0.211418
CAGTACCAGTTTACGT-1	1	0.015449	0.00134758	0.234916
CAGTAGATGATGTCCG-1	11	0.0201675	0.00563353	-0.555261
CAGTAGCCCACGCGGT-1	8	-0.0776759	-0.0544223	-0.517926
CAGTCGAGGATGCAAT-1	11	0.0676458	0.00283598	-0.420728
CAGTCGGCCTAGATAT-1	4	0.0769658	0.0652065	-0.390753
CAGTCTGTATACTGGG-1	4	-0.0482679	-0.0111506	-0.0422371
CAGTGAATAAATGACT-1	6	0.132213	0.0946073	-0.19571
CAGTGGTTGCACATGA-1	6	0.0468387	-0.026971	-0.233435
CAGTGTCCGCAGAATG-1	8	0.0446728	0.0237066	-0.404228
CAGTGTCGGCTGGCCC-1	16	0.0697737	0.0100585	0.0971246
CAGTTCAAATTGACAC-1	6	0.014501	0.00761056	-0.287431
CAGTTCCGCGGGTCGA-1	7	-0.0233916	-0.0534896	0.232387
CAGTTCGAGGACCCGA-1	3	-0.0762738	-0.0500124	-0.0946309
CATAACGGACAGTCGT-1	15	-0.00397361	0.0503734	-0.210662
CATAAGAAGCTTGGCT-1	4	0.0113102	0.0391374	-0.253778
CATAAGCTCTCCGTCT-1	7	0.014997	-0.0428677	-0.23843
CATAATGAGCGGGCGA-1	2	0.0685386	-0.0702268	-0.422937
CATACAAAGCCGAACC-1	8	-0.000990649	-0.023174	-0.861847
CATACACAAAGTCAGC-1	7	-0.0184374	0.0518302	0.687313
CATACACGGTTCCCAC-1	3	0.00595785	0.00520604	0.0988381
CATACCCGTACCCAGT-1	9	-0.00837641	0.0502176	0.00186658
CATACGAACTAGCTGG-1	3	-0.0425633	-0.0445112	-0.30869
CATACGGCGTCTGGGC-1	4	-0.0688993	-0.0489397	-0.499402
CATACTATGTAATTGT-1	1	-0.039532	0.00283598	0.469108
CATACTTAGGCAATAC-1	15	-0.0402783	-0.0174983	-0.011146
CATACTTCTTTCTCCG-1	6	0.0281924	-0.0270474	-0.182017
CATAGAGGAGATACTA-1	10	0.054843	0.0565703	-0.303796
CATAGCCGCCCGGGAT-1	6	0.0347792	0.0005783	-0.125443
CATAGCGTTGCCCACC-1	3	-0.0385307	-0.0315193	-0.0183116
CATAGTACATTGAGAG-1	14	-0.0772761	-0.0703391	-0.626498
CATAGTAGCATAGTAG-1	14	-0.015557	-0.0142473	-0.036578
CATAGTCAAATACATA-1	12	0.0560617	-0.0154053	-0.0775048
CATAGTCCACAAGAAC-1	1	-0.0614969	-0.0284227	0.416047
CATATACTACTGATAA-1	11	0.0969953	0.0567563	-0.026563
CATATAGGTACAGTCA-1	5	-0.0726075	-0.0348063	0.298133
CATATGTCAGGCTACG-1	5	-0.070844	-0.0331546	0.229453
CATATTATTTGCCCTA-1	4	-0.0571561	0.00222176	-0.204204
CATCAAACTGGCGCCC-1	16	0.120692	0.0859992	0.574763
CATCAACACCTACTAA-1	8	-0.0919379	-0.0244017	-0.700134
CATCATCTACCCGGAC-1	5	-0.0466319	0.0059671	0.132953
CATCATTACCCTGAGG-1	9	-0.065652	-0.0316317	-0.146154
CATCCAATATAGTTTG-1	0	0.0289223	0.119577	0.27125
CATCCGCAGGCCCGAA-1	7	0.191656	0.010528	-0.0640131
CATCCTCTCAAAGATC-1	2	0.0134352	0.0364992	-0.134421
CATCGCCCGCGGCCAA-1	8	0.0227124	-0.0534117	0.0134758
CATCGGACGGGTTAAT-1	5	-0.0714881	-0.0356452	0.339091
CATCGTCCGGTTACTA-1	6	0.036271	0.0319928	-0.0269341
CATCTAGTGAAGGGAA-1	5	0.0781307	-0.0417606	-0.685044
CATCTATCCCGTGTCT-1	11	-0.0481	-0.0249815	-0.421702
CATCTGCAGGATCATT-1	8	-0.0154607	-0.0474521	-0.353479
CATCTTACACCACCTC-1	15	0.00258583	-0.0160451	-0.155499
CATGAACCGACATTTG-1	8	-0.0326501	-0.0556693	-0.264879
CATGAACCTCTTATCA-1	4	-0.0833306	-0.0192466	-0.0318949
CATGACTTCGCTGAAT-1	0	0.0212925	0.0148751	-0.186588
CATGAGATGCACTCTC-1	13	-0.0614089	-0.0179837	-0.0955579
CATGATCGCTTTGAGA-1	12	0.064416	0.082964	-0.370745
CATGATGCACAATTCT-1	8	0.0247062	0.00639106	0.100886
CATGATGGAAGTTAGC-1	9	-0.0638239	-0.0375568	0.0902345
CATGCACGTGTTACTG-1	0	0.051018	0.0136556	-0.264672
CATGCATGGAGACCCT-1	3	-0.0531725	-0.0717144	0.177777
CATGCCAACTCGCAAA-1	1	0.0282717	-0.00923901	0.139086
CATGCGACCAGTTTAA-1	11	0.0373532	0.0405906	-0.218297
CATGCGTTAGACAGAA-1	5	-0.00275076	0.0802913	0.0635695
CATGCTGGCTCCAATT-1	6	0.14861	0.0616557	-0.291961
CATGGAAATGGGACCA-1	10	-0.0355304	-0.0139177	0.140006
CATGGATTGTCTTCCG-1	9	-0.0147875	-0.0301875	-0.237285
CATGGCAGGAAGATCG-1	4	-0.0435498	-0.00946374	-0.0174581
CATGGCTCCCTATGTC-1	7	0.206249	0.109258	-0.421619
CATGGGTATGCCTTAT-1	13	-0.00435354	0.015295	0.437702
CATGGGTCGGGTGTGG-1	8	0.0165153	0.00769596	-0.720615
CATGGTAAGTAGCGTT-1	3	-0.106575	-0.0452378	-0.452137
CATGGTATTAGTTTGT-1	1	-0.00811566	-0.0202578	-0.0159693
CATGGTCTAGATACCG-1	8	-0.0316563	-0.0328946	-0.17176
CATGTAAGAGACATTT-1	14	-0.0077052	-0.0153889	0.124423
CATGTAGGAGCGCCAA-1	16	0.0452749	0.100886	1.27966
CATGTCTCATTTATGG-1	14	0.0512811	0.0349336	-0.00637038
CATTACATAGATTGTG-1	10	-0.0370672	-0.0134592	0.244115
CATTACGTCGGCCCGT-1	0	-0.0561056	0.00229966	-0.449036
CATTATAACAGGGTCC-1	10	-0.0128556	0.0285081	-0.0803234
CATTATCCCATTAACG-1	10	-0.0165841	-0.0652185	0.0604166
CATTATGCTTGTTGTG-1	5	-0.0291896	0.0160181	0.324034
CATTCACTGACAGCTA-1	4	-0.0746105	-0.0450131	0.0294032
CATTCCCATTCCGTCG-1	10	-0.0382113	-0.0128795	-0.369589
CATTCCCTAAGTACAA-1	6	-0.0508597	0.00494463	-0.380384
CATTCGTCGTAGCGGT-1	3	-0.00513476	0.00119253	-0.632111
CATTGATGAACACGCC-1	10	0.0207095	-0.0152585	-0.305248
CATTGCAAAGCATAAT-1	6	0.0744104	0.0303493	-0.383
CATTGCGAAATGGGCG-1	7	-0.0244113	-0.0504708	-0.289688
CATTGCGGGTCAATTC-1	10	-0.0375732	-0.0183552	0.196006
CATTGTGTGCTAGATC-1	6	0.0677462	0.0624125	-0.224663
CATTTAGCGGACCATG-1	7	0.17855	0.0491091	0.00886819
CATTTATCGTTCAAGA-1	14	0.0156478	-0.00603	-0.43028
CATTTCTAGCAGACTA-1	6	0.025116	0.0697474	-0.0511241
CATTTGAGTGGTACGT-1	2	-0.0197587	0.0418962	-0.534771
CCAAACAGAACCCTCG-1	5	-0.0331748	-0.0150083	-0.457989
CCAAATAACAAGATTC-1	3	-0.0516822	-0.0156915	-0.316068
CCAACCTTATGTAACT-1	6	0.0231613	0.029207	-0.0921214
CCAACGATGCACTGAT-1	1	-0.0406371	-0.0357576	0.21448
CCAACTTGATAGATCC-1	13	0.00841458	0.0724201	-0.25434
CCAAGAAAGTGGGCGA-1	6	-0.0545552	-0.00148016	-0.274735
CCAAGACTTCTGCGAA-1	0	0.0098901	0.00650343	-0.226389
CCAAGCGTAACTCGTA-1	8	0.156764	0.261665	1.31774
CCAAGGAACAGAGAGG-1	8	-0.0660767	-0.0291763	-0.00343697
CCAAGTTTCTACAGAT-1	11	-0.123465	-0.0834868	-0.768164
CCAATAGATTTCATCT-1	6	0.0885414	0.0128166	-0.234239
CCAATAGTGCCGTCGA-1	1	-0.00465715	0.0480461	0.468912
CCAATCGGTAGATCGA-1	2	0.0228298	-0.0576154	-0.285646
CCAATGTCACAGCAAG-1	1	0.00236214	0.0468653	0.330563
CCAATTACGGGTCGAG-1	7	0.086278	0.0110683	-0.639142
CCAATTGAATGTTAAT-1	14	0.0482106	-0.0108046	-0.086595
CCACAATGTACGTCTT-1	6	0.0853526	0.00627724	0.304633
CCACACTGAGATATTA-1	1	-0.00199924	0.0544993	0.513854
CCACAGTACCCATCCT-1	2	0.0249364	0.0543435	0.0275544
CCACATACTGCACCCA-1	4	-0.0651751	-0.0388542	-0.313529
CCACATGGCTCTTTAT-1	1	-0.0183667	-0.0320901	0.00439364
CCACCAACTTTACTGT-1	5	0.0710772	0.0221245	0.0255138
CCACCCAAGGAAAGTG-1	13	-0.0424277	-0.0345651	0.0349121
CCACCTGTATGGAATA-1	2	-0.0607094	-0.00511313	-0.0183304
CCACGAATTTAACCTC-1	2	-0.0782308	-0.0664814	0.195233
CCACGAGAAGAGAATC-1	4	-0.0978007	-0.0661009	-0.669861
CCACGGAGCCATAAGA-1	7	-0.0678506	-0.0115312	0.0916847
CCACGGTGCCCGGTAG-1	15	0.0567431	0.0957311	-0.309599
CCACTATCCGGGTCAC-1	10	-0.0127795	0.0256452	-0.4378
CCACTCAGATCCGCAA-1	12	-0.0299552	-0.029383	-0.137398
CCACTGGTGGCTGGTT-1	1	0.00475357	0.0114338	-0.0842771
CCACTGTTTGGATTAA-1	5	-0.0219083	-0.0279643	0.0504596
CCAGAAAGCAACTCAT-1	5	0.0598363	-0.0167117	-0.16484
CCAGAGACAAAGCCGG-1	6	-0.0244881	-0.0217298	-0.020296
CCAGATAGTTGAGTGA-1	11	0.0619963	0.0232047	0.587548
CCAGATGTAAATGGGT-1	0	-0.0074453	-0.0335089	-0.108994
CCAGCCTGGACCAATA-1	2	-0.0520547	-0.0443554	-0.432642
CCAGCGGGATCACCAG-1	10	0.0577682	-0.0209934	-0.0194881
CCAGCTACGCCTCATA-1	8	-0.00133879	-0.0407149	-0.432635
CCAGCTCGAACGCATT-1	4	0.0103005	0.0175837	-0.156931
CCAGCTGATGGTACTT-1	1	0.00690471	0.0338265	0.194171
CCAGCTTCCGCCCGCA-1	7	-0.0253655	-0.0500468	0.213591
CCAGGCTGGCGTCTGA-1	4	-0.0998139	-0.0499	-0.336011
CCAGGGACGTGGCCTC-1	4	-0.0446511	0.0293546	0.141952
CCAGTAGTCTGATCCA-1	8	0.0733761	0.0506491	-0.316607
CCAGTCAAATCTCTTA-1	14	-0.0532332	-0.0121454	-0.172177
CCAGTCCATTATTCGA-1	11	0.00311158	0.00566447	-0.156301
CCAGTCTAGACGGCGC-1	7	-0.0446574	-0.0924562	-0.710341
CCAGTCTTGTCATAGA-1	4	-0.0849779	-0.0388542	-0.395826
CCAGTTCGGTAACTCA-1	12	0.114982	0.0608394	-0.0697073
CCATAAACAACCCGAC-1	13	-0.115707	-0.0773624	-0.500024
CCATAACCTGTGCAGT-1	3	-0.0239682	-0.0166518	0.364366
CCATACCTTTACTTGT-1	2	0.0914955	0.0763902	-0.304228
CCATACTCGCCTCTCC-1	7	0.00339635	-0.0427899	-0.277045
CCATAGAGGCTGCCAG-1	1	0.0670419	0.0159402	0.0696719
CCATAGGTTGGCGTGG-1	4	-0.0799038	-0.0121799	-0.538043
CCATAGTCAGTAACCC-1	7	0.10665	-0.00629962	0.33393
CCATATGGAAACTATA-1	9	-0.0394421	0.00485997	0.112033
CCATATTGGATCATGA-1	11	-0.0435345	-0.0706762	-0.314589
CCATCCATACCAAGTC-1	8	0.0900847	0.0203073	-0.274203
CCATCGCAGTTAAACT-1	9	0.0988333	0.0893131	0.746663
CCATCTCACCAGTGAA-1	15	-0.0622105	-0.0296077	0.197372
CCATCTTGTTCACAAT-1	11	-0.0190808	-0.0278519	-0.640938
CCATGCCCTAGATTTC-1	5	-0.0103376	-0.0261574	0.0332879
CCATGCCTGTTTAGTA-1	10	0.11244	0.0491755	-0.107616
CCATGCTCTGCAGGAA-1	5	0.0568883	0.051939	-0.190162
CCATGGCCCTTGTACC-1	5	0.0374178	-0.0259148	0.322876
CCATGTTCATCTATAT-1	3	-0.0298862	-0.0309486	-0.0561245
CCATTAGCGATAATCC-1	1	-0.00697765	0.00364048	-0.0254795
CCATTCCCTGCCCACA-1	1	-0.0256987	0.020144	0.0615826
CCATTGTTTCCTCCAT-1	10	0.0400161	-0.0159851	-0.196047
CCATTTCTACCTATTA-1	13	-0.0428505	-0.0260451	0.0378983
CCCAAACATGCTGCTC-1	15	-0.0098737	0.00833715	-0.0072653
CCCAACATACGTCGCG-1	9	-0.0350249	-0.0188915	-0.193032
CCCAACCACACTAACA-1	2	-0.0586731	-0.0479105	-0.0210868
CCCAAGAATGCACGGT-1	2	0.053381	-0.00132083	-0.62495
CCCAAGACAGAGTATG-1	3	-0.102114	-0.0748021	-0.655297
CCCAAGTCATTACACT-1	12	0.0185024	-0.00944574	-0.116582
CCCAATGAGATTTGCA-1	3	-0.0577185	-0.0437067	-0.29486
CCCAATTTCACAACTT-1	9	-0.0325642	-0.0217979	-0.0845519
CCCACTCCACGGTATC-1	3	-0.044703	0.0108975	-0.0636263
CCCAGAGGAGGGCGTA-1	11	-0.0254018	-0.0185709	-0.403514
CCCAGGTCTGAAGGCT-1	5	-0.00305023	-0.0293396	-0.124217
CCCAGTAAACTTGGGA-1	1	0.107797	0.0428828	0.158601
CCCAGTTAAGGCGCCG-1	13	-0.0166426	0.0491614	0.184342
CCCATATAGGTCGATT-1	0	-0.0842792	-0.0543637	-0.243071
CCCGAAGTTTCGCGAA-1	3	-0.0216281	-0.021314	-0.303142
CCCGACCATAGTCCGC-1	8	-0.0726273	-0.0318654	-0.0725244
CCCGAGTTTCTCCGTA-1	3	-0.00259245	-0.00430864	-0.397846
CCCGATAGCCTCGCCT-1	0	-0.0507877	-0.0436213	-0.260897
CCCGCAGCGCGAACTA-1	9	0.00706805	-0.0256721	-0.116771
CCCGCAGGGCCCAAAG-1	13	-0.0916291	-0.0286055	-0.404857
CCCGCCATGCTCCCGT-1	2	-0.0159245	-0.0338115	-0.670791
CCCGCGCAATGCACCC-1	7	0.03643	-0.0161934	-0.479653
CCCGCTAGAGGGTTAA-1	2	0.0932762	-0.0751571	-0.722229
CCCGGGTCGTTCAGGG-1	9	-0.0675925	-0.0375913	-0.143144
CCCGGTGGAAGAACCT-1	6	-0.00602638	-0.0541038	0.532681
CCCGGTGTATCGGAAT-1	7	-0.0549544	-0.0412243	0.298497
CCCGTAAGTCTAGGCC-1	9	-0.0571334	-0.0249979	0.235968
CCCGTAGCTGGGAAGA-1	3	-0.0832429	-0.00775135	0.176189
CCCGTCAGCGTCTGAC-1	2	-0.011551	0.0483185	-0.00634012
CCCGTGAGGGCGGTGA-1	3	-0.0610157	-0.0534896	-0.650166
CCCGTTTCGCAGATGT-1	9	-0.0325414	-0.0320901	0.159834
CCCTACCCACACCCAG-1	12	0.00608172	-0.0225245	-0.181057
CCCTACTTGAACAATG-1	12	-0.0134442	-0.0397711	-0.312029
CCCTAGGCAACAAGAG-1	0	-0.032728	0.00357507	-0.171748
CCCTAGTGTCAGGTGT-1	11	0.032004	0.00795662	-0.122188
CCCTATGTAGAGCAGA-1	2	0.0829783	0.0989401	-0.295802
CCCTCAAGCTCTTAGT-1	8	-0.0346068	-0.0314692	-0.402595
CCCTCATTCTGGAATT-1	8	0.0109941	0.0245455	0.145356
CCCTCCTCGCTCGTAT-1	2	0.0229059	-0.0147402	-0.222413
CCCTCGGGAGCCTTGT-1	0	-0.0399773	-0.0395299	-0.431485
CCCTGAAATGAGTTGA-1	1	0.0620757	0.0287486	0.379739
CCCTGACTAACAAATT-1	7	-0.0176128	-0.080537	-0.234828
CCCTGATGTAACTCGT-1	6	0.106715	0.0631771	0.285892
CCCTGCCCAATCCGCT-1	1	-0.0629822	-0.0343823	0.295908
CCCTGCGCTACGCATA-1	1	-0.00395891	0.0781894	0.364397
CCCTGGCTGTTCCTTC-1	0	-0.0694098	-0.0206563	-0.183326
CCCTGGTATGGGCGGC-1	3	0.0382773	-0.0193245	-0.437115
CCCTGTTGGCAAAGAC-1	11	-0.013126	-0.0120862	-0.242532
CCCTTTAATGGAGTTC-1	3	-0.0625774	-0.0296856	-0.399855
CCCTTTGACAGGTCTT-1	4	-0.0258156	-0.0380932	0.152051
CCGAAAGTGGTGAGCA-1	6	0.00187349	0.0497702	-0.0707568
CCGAACACTGGGCCTC-1	1	-0.0108252	-0.0047326	0.334794
CCGAACCTTCCCGGCC-1	6	0.114973	0.0511427	0.0140903
CCGAAGCATTGACCAA-1	6	-0.00810052	0.0236287	0.302218
CCGAAGTATATTGTTC-1	6	-0.0223591	-0.0109948	-0.503973
CCGACAAACACATGAG-1	6	0.0218524	-0.00786372	-0.110561
CCGACAAAGGGAGTGC-1	1	0.0604683	0.0405906	0.366115
CCGACAATAGGCCGCC-1	6	-0.0186267	0.0411269	-0.381219
CCGACGGGCATGAGGT-1	5	0.0361712	0.0303543	0.402692
CCGACGTAAACACAAC-1	11	-0.00940235	-0.0405756	-0.209819
CCGACTCGCATAGTCT-1	3	-0.0555279	-0.0122233	-0.606674
CCGAGAAGTCGCATAA-1	2	-0.0752502	-0.041873	-0.58501
CCGAGCTGTGCTTGTC-1	16	0.297193	0.484063	2.26818
CCGAGGGATGTTAGGC-1	0	0.0187783	-0.0448228	-0.37286
CCGATATGACGTAAGG-1	0	0.0271271	-0.000450929	-0.522556
CCGATCTCAACCTTAT-1	15	-0.0117292	0.0177042	0.04876
CCGATTCGAGGGACCC-1	1	0.0556932	0.00677159	0.494814
CCGCACAAAGACCAAC-1	13	-0.107299	-0.0672769	0.248036
CCGCACACGAACGTGT-1	5	-0.0737944	-0.0482566	0.385196
CCGCACGTGACCTCGG-1	1	-0.0648454	-0.0482131	-0.0871229
CCGCATGTGGTACGAT-1	4	-0.00690805	0.0103611	-0.0119555
CCGCCACCACAATCCA-1	0	0.0390065	-0.010078	-0.177638
CCGCCGGAACTTCTCG-1	1	-0.0154907	0.0026884	0.0351966
CCGCCGGTCAACACAC-1	9	0.0657632	0.0383763	-0.00584448
CCGCCGTTGAGGATAA-1	3	0.00494128	-0.00667869	-0.511814
CCGCCTTGCGATGTCG-1	2	0.000961399	0.00394311	-0.421534
CCGCGATTTGGTAGGT-1	7	-0.0337546	-0.0414146	-0.232617
CCGCGCAAGATACCCA-1	1	0.0270921	0.0504858	0.35004
CCGCGGAATGCGTCAC-1	2	-0.0381239	-0.0397711	0.0238555
CCGCGGGTACGAAGAA-1	1	-0.00787313	-0.0108046	-0.0254181
CCGCGTAGGTAAGGGC-1	2	0.0185846	0.0486392	-0.206702
CCGCTATCAGCACCAG-1	4	-0.00152505	-0.00155806	0.198097
CCGCTCCAGGGCGATC-1	12	-0.00835264	0.0236901	-0.178536
CCGCTCTTCCGAACTA-1	7	0.201365	0.120684	0.631171
CCGCTGGTGCCATTCA-1	3	-0.0664749	-0.0598731	-0.360073
CCGCTTACCTCACTCT-1	1	-0.0313062	-0.0138053	0.0833624
CCGCTTGCTGACATGG-1	10	0.0405139	-0.0132945	-0.460936
CCGGAAGTTATCAGTC-1	12	0.0181442	0.00925401	-0.169063
CCGGAATGGTTTCAGT-1	7	-0.0374733	-0.0427899	-0.499804
CCGGAGCGTACTTTCT-1	5	0.000168519	0.0132675	0.307254
CCGGAGGTCTTATGGT-1	16	-0.0308668	-0.0167297	0.663914
CCGGCACGACCGTTTC-1	15	-0.0472288	-0.0199807	-0.297526
CCGGCCGCGAGCATAT-1	1	0.055111	0.0480813	0.0381385
CCGGCGCATATTGGAT-1	2	-0.0263544	-0.0446236	-0.0706468
CCGGCGTGAGACTCTG-1	6	0.0352595	-0.0114533	0.128842
CCGGGACCCGCAGAGA-1	4	-0.0201488	-0.0340287	-0.515007
CCGGGCGGTCTCGTCA-1	8	-0.000235571	-0.0464146	0.219158
CCGGGCTGCTCCATAC-1	15	0.0105172	0.00727271	-0.16663
CCGGGTTCGAGGTTAC-1	9	0.00311506	0.0583136	0.151399
CCGGTAATGGCTAGTC-1	10	0.0351062	0.0210608	-0.312237
CCGGTTTGTAATTGTG-1	3	0.0473007	0.0525443	0.0556497
CCGTAAGTTGGTCCCA-1	15	-0.012615	-0.03664	0.201517
CCGTACCCAAGCGCCA-1	8	-0.0530261	-0.0181943	-0.588214
CCGTAGGAAATCCCTG-1	16	0.228608	0.211186	1.23967
CCGTAGGGTTGTTTAC-1	2	0.0582794	0.0538851	-0.18945
CCGTATCTCGTCGTAG-1	7	0.0240928	0.0383329	-0.199138
CCGTATTAGCGCAGTT-1	16	-0.0146503	0.0803727	1.51105
CCGTGAGGCATTCATG-1	10	-0.0214311	0.0202564	-0.298783
CCGTGCCCATGACGGC-1	2	-0.0970508	-0.0413022	-0.44849
CCGTGGAACGATCCAA-1	0	-0.0033933	0.0638657	-0.599954
CCGTGTTAAATTCCAT-1	1	0.0161754	0.0446683	0.240987
CCGTTACGTTAGAACA-1	7	0.0663515	-0.0536723	-0.903238
CCGTTCCGAATCTCGG-1	1	-0.0335026	-0.0323156	0.105282
CCTAAACAGGGTCCGT-1	0	-0.0620076	-0.0465083	-0.357855
CCTAAAGGCTGACGCT-1	2	0.111264	-0.0125604	-0.116132
CCTAAATTAACGGTTC-1	4	-0.0248068	-0.0793954	0.1206
CCTAAATTGTATCCTA-1	14	0.0015714	-0.0618971	-0.255827
CCTAACCCAAACAAGT-1	9	-0.016919	0.0436438	-0.119327
CCTAACTAAGGCTCTA-1	7	0.20132	0.145318	-0.736589
CCTACATTCACAGACG-1	1	-0.0320844	-0.0138053	-0.0311716
CCTACGCGACCTTACA-1	0	0.0450935	0.00787872	-0.275424
CCTACGGCTCAGTCGA-1	8	-0.029257	-0.0522611	-0.53413
CCTACTCAACACGATT-1	4	-0.0571555	0.00130489	-0.236538
CCTACTGCGGCGGCCA-1	10	-0.0257095	-0.00871915	-0.109996
CCTACTGCTTACACTT-1	1	0.0220085	0.0498798	0.309639
CCTAGGCGTAGCGATC-1	15	0.0374672	0.0420438	0.175645
CCTAGGTAAAGGTAGC-1	1	-0.0370987	-0.0107701	0.398243
CCTAGTTAGTCGCATG-1	4	-0.0929943	-0.0583765	-0.247868
CCTATAATGAGTGCCC-1	13	0.0696656	0.046908	0.322887
CCTATACCGTCCTGTC-1	3	-0.00529962	0.0381082	-0.293847
CCTATATCGTGTCACG-1	3	-0.0415776	-0.0499	0.211295
CCTATATTTGTCCTGG-1	5	-0.0624509	-0.0325486	-0.235389
CCTATCTATATCGGAA-1	8	-0.00632279	0.00768846	-0.505331
CCTATGAAGTGGTGCC-1	15	0.00326774	0.0159402	-0.117184
CCTATGGCTCCTAGTG-1	4	-0.0722406	-0.028959	-0.359356
CCTATGGGTTACCGTC-1	6	-0.0124807	0.00237755	0.367294
CCTATGGTCAAAGCTG-1	12	-0.0667584	-0.0344175	-0.152034
CCTATGTCCACTCCAC-1	13	0.0208403	0.0327194	0.14736
CCTATTATTCCGGCCG-1	2	0.0161149	-0.0266669	0.489355
CCTCAACGATCGCTGT-1	6	-0.00616843	-0.0155447	0.261012
CCTCACCAATCTTGAC-1	8	-0.11238	-0.0594492	-0.620871
CCTCACCTGAGGGAGC-1	10	0.0161693	0.0258354	-0.207807
CCTCACCTTAGCATCG-1	11	-0.014535	-0.0333531	-0.184589
CCTCACGTCAGCTAAT-1	2	-0.0146231	-0.0385861	-0.394197
CCTCATGCAGCTACGA-1	8	0.0108569	0.0180421	-0.578244
CCTCCCGACAATCCCT-1	4	-0.0598999	-0.00247492	0.140036
CCTCCGACAATTCAAG-1	1	0.00601846	0.0375719	0.409749
CCTCCTGAGCCCACAT-1	7	-0.100413	-0.0601413	0.139571
CCTCCTGTTGTGTCGT-1	3	0.00819619	0.0059671	0.667321
CCTCGAAGTGGACGGG-1	4	-0.0881879	-0.0628829	-0.0456867
CCTCGACCCACTGCCT-1	0	-0.0363809	-0.0778208	-0.219737
CCTCGCCAGCAAATTA-1	4	-0.081015	-0.00626369	-0.378727
CCTCGCGCGATATAGG-1	7	0.0650478	-0.103078	-0.855649
CCTCGCGCTGTGCGAT-1	4	-0.0537846	0.00264572	-0.403029
CCTCGGACCGGGATAG-1	15	-0.00997685	-0.0198608	0.0682101
CCTCGGATGCTACCTG-1	7	-0.0275282	-0.0448917	-0.318409
CCTCTAATCTGCCAAG-1	11	-0.0114422	0.00806899	-0.0559152
CCTCTACAAGGATTGG-1	2	-0.00406626	-0.00312361	0.132407
CCTCTATCGATTAGCA-1	2	-0.053697	-0.00350415	0.0282796
CCTCTCTCCCATCTAG-1	1	-0.0681374	-0.0314415	0.482527
CCTCTGGCCTAGACGG-1	13	-0.0578621	-0.0781242	-0.231035
CCTCTGTACTATTCTA-1	5	0.0114638	0.020144	-0.427378
CCTGAATATTTACATA-1	8	0.0215469	-0.0286909	-0.130033
CCTGACAAACTCGCGC-1	8	-0.0518923	-0.0300939	-0.0722079
CCTGACCACCGATGGT-1	4	0.0167294	0.0343973	-0.0998333
CCTGACGCAACCTTTA-1	2	-0.00253398	-0.0540604	-0.811008
CCTGCCCGTTGTCTAG-1	7	0.0766332	0.0457112	-0.241845
CCTGCGATAGAACTGT-1	11	0.0144935	0.0183103	-0.451998
CCTGCGTTCTACGCTT-1	7	-0.0103354	0.00631316	-0.128218
CCTGCTATTTGAGAAG-1	5	-0.0658778	-0.0334654	0.219239
CCTGGAAACGTTCTGC-1	0	-0.0630415	-0.0556259	-0.624455
CCTGGCTAGACCCGCC-1	1	0.00544023	0.0795302	0.00427276
CCTGGTCGAATGTGGG-1	13	-0.00575167	0.00751391	0.916484
CCTGTAAGACATGATA-1	1	0.00758717	0.0395822	0.0136751
CCTGTACTCACGCCCA-1	1	0.00365386	-0.026589	-0.0713926
CCTGTCACCCGGGCTC-1	5	-0.0297319	-0.0448917	-0.220834
CCTGTCCCTCACGTTA-1	15	-0.038489	-0.0174204	0.0992248
CCTGTCGCCCGTAAAT-1	2	0.0434329	0.109258	-0.0673955
CCTGTGAAACCGTAAC-1	7	0.0312168	-0.0404468	-0.160912
CCTGTGCGGATTGTAA-1	10	0.142402	-0.0181994	-0.37824
CCTGTTTGAAGACACG-1	3	-0.00644665	-0.0515	0.138055
CCTTCAGTTAAAGTGA-1	9	-0.0069842	0.0490326	-0.167455
CCTTCGTATAGAATCC-1	4	-0.0804557	-0.0364842	-0.288491
CCTTCTCAGCGTTCCT-1	1	0.117983	0.137421	0.364915
CCTTCTTGATCCAGTG-1	0	-0.0625113	-0.00778582	-0.452356
CCTTGACCACTTTATT-1	2	-0.0366528	-0.0357231	-0.329059
CCTTTAAGGGAGCACT-1	5	-0.00384815	0.0554162	0.0408775
CCTTTCAATGAAGAAA-1	8	0.00500928	0.00264572	-0.411546
CCTTTGAATTATGGCT-1	1	0.0610471	0.0748985	0.0456547
CGAAACATAGATGGCA-1	13	-0.053339	-0.00942928	0.244962
CGAAACGCAATTCATG-1	9	-0.060018	-0.036589	-0.335152
CGAACAGTATGGGCGT-1	2	0.072162	-0.000987258	-0.368879
CGAACCCGCATGCGTC-1	2	-0.0107824	0.0313007	-0.369446
CGAACGCCCAGTGCCG-1	4	-0.0953904	-0.0676575	0.116073
CGAACGGCCGGACAAC-1	1	-0.0205438	-0.00407141	0.221709
CGAAGACGGTGAGTGC-1	7	0.0761403	-0.0179147	-0.169015
CGAAGACTGCCCGGGA-1	10	0.0555402	0.0599301	-0.409498
CGAAGCTATAAATTCA-1	11	0.0737391	0.0615433	0.333954
CGAAGGGTTTCAGATT-1	0	-0.0402237	-0.0476423	-0.405669
CGAAGTTGCTCTGTGT-1	1	0.021439	0.0504858	0.168004
CGAATCTGCTCGACGC-1	3	-0.0168555	0.00119253	-0.066113
CGAATGAAGTCATTGC-1	4	-0.028556	-0.0379726	-0.34131
CGAATGACGCATAATG-1	6	0.0273204	-0.000442713	-0.159895
CGAATTACATGGTGTT-1	10	-0.0073088	0.0270204	-0.288902
CGAATTCCCGGTTCAA-1	10	-0.0377052	-0.0151716	-0.0851104
CGACAATTTGATCTAA-1	12	-0.012057	-0.0287957	-0.522294
CGACACGCTCCGACAG-1	9	0.121424	0.0677234	-0.0848667
CGACAGTTCGCGTTAT-1	1	-0.0634454	-0.0210533	0.233753
CGACATGCGATCTTCT-1	4	-0.0201346	0.00157306	-0.261796
CGACCCTTAACGCCGG-1	7	0.00606673	-0.00938659	-0.0198664
CGACCTACTAGACAAT-1	0	-0.0322364	-0.0704081	-0.303633
CGACGCATCCGTACCT-1	5	-0.0690466	-0.0426341	0.337525
CGACTCAGGATGTTAT-1	7	0.0790061	-0.0110997	-0.688402
CGACTTTGTATAGCCT-1	0	-0.0481963	-0.0338819	-0.610594
CGAGACCCTAGAGTGT-1	4	-0.0504181	-0.0142817	0.244334
CGAGAGATGTGAACCT-1	6	0.0612347	0.0971049	0.224718
CGAGAGCGCGTAGATA-1	0	0.0124548	0.017141	-0.0175405
CGAGAGCTTTCACTAC-1	12	-0.0194387	0.0256452	0.15653
CGAGAGGGTAGCCGCG-1	9	0.00743691	0.00520604	0.0258948
CGAGATTTCGCTCGGG-1	2	0.0139635	-0.0108825	-0.151293
CGAGCACTTCAAGTTT-1	7	0.057457	-0.0131746	-0.661386
CGAGCGTTGATCAGCC-1	0	-0.0263205	-0.0114533	-0.371482
CGAGCTGGGCTTTAGG-1	0	-0.0359102	-0.00182622	-0.46747
CGAGGAGCTTCCATAT-1	10	-0.0360874	-0.0181649	-0.152259
CGAGGATCGGGAACGA-1	15	0.0082127	0.0474541	-0.1345
CGAGGCCAGGCATTGG-1	6	0.028294	0.0169453	0.519537
CGAGGCTAAATATGGC-1	6	-0.0595078	-0.00641053	-0.101644
CGAGGGACTGCGGTCG-1	4	-0.0991474	-0.072856	-0.397654
CGAGGGTATCCAGGTG-1	3	-0.0618294	0.00130489	-0.144968
CGAGTACTAAAGAGGA-1	1	-0.0361467	-0.0261305	0.895172
CGAGTGAAGGTACCAG-1	5	-0.0582464	-0.0238384	0.0485065
CGAGTGCTATAGTTCG-1	8	-0.00284698	-0.07725	-0.359207
CGAGTTCTGTCCCACC-1	11	0.037814	0.075685	0.0958438
CGAGTTTATCGGACTG-1	15	0.0671503	0.0142968	0.0681595
CGATAATACTCAGGTT-1	14	0.0369993	0.0398985	-0.162191
CGATACCTCGCGGACA-1	1	0.00279236	0.0384668	0.109032
CGATAGCGATACAGTG-1	3	-0.103138	-0.0284931	-0.247208
CGATAGTCGTACTGCA-1	0	-0.0238811	0.00383074	-0.054896
CGATCATTAGAGGCAC-1	16	0.153898	0.16509	1.0074
CGATCCGACCCAGTGC-1	1	0.000855789	0.0320397	0.384587
CGATCCTCGCAACATA-1	2	-0.0351609	0.00914165	-0.221204
CGATCTGTTGGAGGAC-1	1	-0.0023816	0.0535825	-0.0441529
CGATGGACCCTACGCC-1	11	0.0405125	0.00364798	-0.706899
CGATGTTGTTATCTAC-1	14	-0.0124447	-0.00438654	0.242702
CGATTAAATATCTCCT-1	4	-0.0291754	-0.000182764	-0.0530558
CGATTCGCCTGGCTGC-1	4	-0.0946219	-0.0423314	-0.169236
CGCAAACACGAGTTAC-1	7	0.0359017	-0.0106922	-0.227289
CGCAATCGATCATTAG-1	6	0.108832	0.118439	-0.0858695
CGCAATTACTTTCGGT-1	7	-0.0181427	-0.0479105	-0.263705
CGCAATTAGGGTAATA-1	1	0.0132215	0.0964612	0.270166
CGCAATTCTACAATAA-1	6	-0.0327619	-0.0311665	-0.383642
CGCACATGTCCACTAC-1	15	0.0543113	-0.0395464	-0.115603
CGCACGTCTGTTTATG-1	12	-0.0106485	0.0254459	-0.2251
CGCACGTGCGCTATCA-1	15	-0.0813539	-0.038664	0.041415
CGCAGAAACATTTGCG-1	4	-0.066793	-0.0435509	-0.454887
CGCAGATCTTCACCCG-1	10	-0.0455348	-0.0114608	-0.387298
CGCAGGCGATCCAAAC-1	9	-0.0770355	-0.0403074	-0.0781358
CGCATCATGGCTTCAG-1	12	-0.0549266	-0.0167297	0.0178658
CGCATGCCGAATGCGT-1	0	-0.0689715	-0.0280422	-0.249805
CGCATGGTGCGATGCT-1	4	-0.10703	-0.0532214	0.021102
CGCATTAGCTAATAGG-1	4	-0.0550749	0.00275809	-0.223398
CGCCAAGAAGCCGAGT-1	1	-0.0235485	0.0182324	0.037158
CGCCACAGGTCGCGAT-1	3	0.00295541	0.0654313	-0.53181
CGCCATCCGATTATGA-1	8	-0.0507402	-0.0730463	-0.683923
CGCCCAGCACGCCTAG-1	2	0.0317479	-0.0249111	0.277474
CGCCCAGCGTTTCACG-1	12	-0.0432576	-0.0137529	0.176108
CGCCCGCTTCCGTACA-1	4	-0.0158352	-0.0500558	-0.0488566
CGCCCTTGAAGGCTGA-1	6	0.0277375	-0.0195582	0.290138
CGCCGACTATTCGCTA-1	7	-0.0724099	-0.00549367	0.0490013
CGCCGCCCATGCCTGT-1	15	-0.0231391	-0.0539825	0.147872
CGCCGTCTACCCATCG-1	0	-0.0081553	-0.0588439	-0.22946
CGCCGTTCAGCATAGT-1	9	-0.0591873	-0.0238384	-0.0881669
CGCCTCCCTCCTCTAT-1	2	0.0399525	0.00558657	0.164476
CGCCTGGCCTACGTAA-1	1	0.00374969	-0.0188391	0.350433
CGCCTTTAGCATGCTC-1	3	-0.0490921	-0.0363718	-0.357429
CGCGAAGTGGCATACT-1	12	0.0565019	0.0943594	0.52537
CGCGACACTGCGCAGC-1	6	-0.0593792	-0.0241425	-0.180967
CGCGACCGCGACAGAT-1	12	-0.0184663	0.0332902	0.180361
CGCGAGAGGGACTTGT-1	16	0.088912	0.0867258	0.376917
CGCGAGTCTGCCGGGT-1	2	-0.0387882	0.0375719	-0.0100892
CGCGCAAATGTCCAGA-1	6	-0.0631131	-0.0517682	0.0284386
CGCGCATGTTTGATTG-1	9	0.0617909	-0.0256721	-0.00811009
CGCGCCCGACTTAATA-1	8	0.0342927	0.0527001	-0.0989662
CGCGGCAGTATTACGG-1	11	-0.0488787	-0.0706507	-0.728744
CGCGGCTCAACTTGAA-1	2	0.0825979	0.062378	0.0152269
CGCGGGAATTAGGCAG-1	6	0.000229598	-0.0694223	0.36867
CGCGGGAATTCCTTTC-1	12	-0.00638282	0.00936638	-0.225455
CGCGGTAAGTCTAGCT-1	10	0.00488722	-0.0175417	-0.0529718
CGCGGTACGGTATACA-1	3	-0.100883	-0.0468034	-0.381688
CGCGGTCACAAACCAA-1	16	0.112929	0.0439245	0.929729
CGCGTCATATTAAACC-1	0	0.0175221	0.0673354	-0.21161
CGCGTTCATGAAATAC-1	4	0.0575588	0.0979923	0.281851
CGCTACGGGACATTTA-1	1	-0.0560156	-0.03415	0.0756551
CGCTAGAGACCGCTGC-1	10	0.0897299	0.151294	-0.00969668
CGCTATACCGCCCACT-1	8	-0.0762295	-0.0521839	-0.727376
CGCTATTCAATGTATG-1	14	-0.00964643	-0.0308707	-0.0541919
CGCTATTCTTAGGCTC-1	2	-0.049143	-0.0361816	-0.25341
CGCTCGACATAATGAT-1	7	0.019982	-0.00346968	-0.278856
CGCTCTCCGTAGATTA-1	1	0.0304389	0.0517487	0.427478
CGCTGGTGACTACCCT-1	9	-0.0217845	0.0171252	-0.0604463
CGCTGTGACGCCGCAC-1	1	0.0188528	0.00677159	0.173532
CGCTGTGTGGATGTTG-1	3	-0.0555684	-0.00274308	0.123827
CGCTTAGTATTGATAC-1	9	-0.0640522	-0.0284227	-0.0193581
CGCTTATTCCCGGTCG-1	9	-0.0452204	-0.0248945	0.127253
CGCTTCCACTGAAATC-1	7	0.0702255	-0.00247492	-0.578535
CGCTTCGGTCTAAGAC-1	12	0.094757	0.00906375	0.773814
CGCTTGGACGGATAGA-1	4	-0.0694996	-0.00789819	-0.567284
CGCTTTCATACCGGTG-1	4	-0.0212561	-0.0537233	-0.0789567
CGCTTTCTTGCATTCG-1	8	-0.0570833	-0.0894374	-0.602621
CGGAAAGAATCAAACG-1	3	-0.139214	-0.0638432	0.210337
CGGAAAGCAAATGTGC-1	8	0.0111584	-0.0424363	-0.348058
CGGAAATTTCACATCC-1	9	-0.0122769	-0.0361037	-0.169927
CGGAACGTAAACATAG-1	9	0.0950851	0.126877	0.23932
CGGACCTTTACGTCCC-1	10	0.00993181	-0.0193499	-0.085869
CGGACGTTACTTGAAG-1	3	-0.061732	-0.0569667	-0.185908
CGGAGCAATTTAATCG-1	5	0.00436143	0.0109754	0.0593981
CGGAGCATGGCGATCC-1	13	-0.0388874	-0.0414146	-0.0950799
CGGAGCTTATAACACC-1	0	0.00755126	-0.00406744	-0.37589
CGGAGTTTGAGAGACA-1	7	-0.0834396	-0.0191687	-0.234766
CGGATAAGCGGACATG-1	1	-0.00488462	0.0541173	0.0126549
CGGATCCTCAAGGACT-1	13	-0.0716291	0.00811992	-0.0558967
CGGCAAACATCGTGCG-1	9	-0.0281799	-0.0199387	0.0906362
CGGCAATAAGATCGCC-1	2	-0.0238378	-0.0377471	-0.59432
CGGCACCGTTAGCGCC-1	0	-0.0328663	-0.0215387	-0.490967
CGGCACTCAAGAAAGT-1	8	-0.0912056	-0.0460258	-0.671945
CGGCAGGGTCGGGTTG-1	15	0.0395886	0.059589	-0.189926
CGGCCACGCACAAAGT-1	5	-0.0366593	0.013302	0.468887
CGGCCAGAGCGACCAT-1	3	-0.0787546	-0.0364497	-0.643429
CGGCCCAACCTGTAGT-1	0	0.104239	0.0626732	-0.161136
CGGCCCAGGTATATCC-1	9	0.0493264	0.0746049	-0.0106565
CGGCGCCATCAATCCC-1	16	0.125044	0.0416977	1.39384
CGGCTCTAAAGCTGCA-1	2	-0.0990784	-0.0231477	-0.323812
CGGCTCTTCGTCGAAC-1	13	-0.0939375	-0.0647256	-0.31134
CGGCTGCAAGATTAAG-1	0	0.0253127	0.0599695	-0.231227
CGGCTTTGTATGATAA-1	4	-0.0109971	0.0323733	-0.288743
CGGGAATATAGTATAC-1	9	-0.0379722	-0.00969744	-0.268811
CGGGAATTTATGTAAA-1	4	-0.00731463	0.0945881	-0.0757793
CGGGAGCTTCAGTGTA-1	9	-0.0173051	0.00321652	0.0280426
CGGGAGTATACCGCCG-1	6	0.0628036	-0.00916111	-0.402311
CGGGATCAATGTAAGA-1	0	-0.0123887	-0.0502026	-0.298459
CGGGCAGCTAAACCGC-1	3	-0.0745283	-0.0461547	-0.284041
CGGGCCATAGCCGCAC-1	6	0.0521279	-0.0191659	-0.292038
CGGGCCTTCTTTGTAA-1	4	0.0462906	0.0390595	-0.0373744
CGGGCGATGGATCACG-1	12	-0.0543158	-0.0347284	-0.323371
CGGGTGTACCCATTTA-1	8	-0.0631921	-0.0626147	-0.0640951
CGGGTTCGGCACGTAT-1	10	0.0184827	-0.0130787	-0.286359
CGGGTTTGTTAGGGCT-1	3	-0.0805379	-0.0396587	-0.469822
CGGTACGGCAAACCCA-1	6	0.0570932	0.0066233	0.783308
CGGTACTAGAATCAAA-1	15	-0.137139	-0.08974	-0.0770192
CGGTAGAGGTGCAGGT-1	7	0.0794377	-0.0502993	-0.551637
CGGTCAAGTGGGAACC-1	7	0.0997903	-0.0351793	-0.149558
CGGTCAGTCCATATTT-1	0	-0.0953689	-0.0461891	-0.0931844
CGGTCCATGAGACTCC-1	10	-0.0412717	-0.0165035	0.48289
CGGTCCGTCGCAAGCC-1	5	0.0219253	0.0110877	-0.0433305
CGGTCTATCAACCCGT-1	13	-0.0682833	-0.0184421	-0.161021
CGGTGAAGACTAAAGT-1	1	0.075424	-0.0153889	0.388123
CGGTGCAGATAGAACG-1	9	0.0326097	-0.0357934	-0.0623373
CGGTGCGCGTTGGTCC-1	1	-0.0518796	-0.0247042	-0.31975
CGGTGTACTTGATCCC-1	8	-0.0570456	-0.0582641	-0.369958
CGGTTATCCAACAGTG-1	0	-0.0434781	-0.0267373	-0.204312
CGGTTCAAGTAGGTGT-1	11	0.0175641	0.0151012	-0.262658
CGGTTGACCTGGCATA-1	1	0.0911839	0.0107072	-0.171554
CGGTTGAGTATCCTTC-1	0	-0.0160343	-0.0642237	0.22011
CGGTTGGGTTCAAGTT-1	10	-0.0333939	-0.0196181	-0.075742
CGTAAACGCTTGAGTG-1	11	-0.03007	-0.0533772	-0.232833
CGTAACTTCGACACTT-1	3	-0.0305369	0.0152915	-0.234224
CGTAATAATTACGAGT-1	11	0.102792	0.0870284	-0.106725
CGTACCGAAAGTCTAG-1	11	0.0273828	0.0115462	-0.137792
CGTACCTGATAGGCCT-1	8	0.0230585	0.0116241	-0.109622
CGTAGAGAGTAATTAT-1	0	0.0495083	-0.0296077	-0.137337
CGTAGCGAATTGTCAG-1	4	-0.0312973	0.0113634	-0.309142
CGTAGCGCCGACGTTG-1	2	0.0325782	0.026344	-0.75134
CGTATCTAGAACTAAG-1	12	-0.0324975	-0.0317875	0.183608
CGTATTAAGAGATCTA-1	14	-0.0958552	-0.0407659	-0.0644728
CGTATTGTTTCCTAAT-1	10	-0.0238628	-0.0130278	-0.0316495
CGTCAAATGGTCGCAG-1	0	-0.0740873	-0.032168	-0.537548
CGTCAAGGCTATAAAT-1	7	0.0456759	-0.0106143	0.272818
CGTCAATCTTTAACAT-1	11	0.031577	0.0141065	-0.342564
CGTCACGTCCATTGGT-1	2	-0.0801205	-0.0465352	0.0626334
CGTCAGCTATTTACTC-1	6	0.0718131	0.0601253	0.189156
CGTCAGTGCGCACAAG-1	3	-0.00403429	0.00567197	-0.395174
CGTCAGTTTATCGTCT-1	0	0.0446169	0.0646318	-0.183608
CGTCATACCATATCCA-1	6	0.0488335	0.0624125	0.055673
CGTCGCATGTGAGCCA-1	3	0.00192409	-0.0392348	-0.28313
CGTCGCGGCGGGATTT-1	6	0.0385126	0.0248482	-0.417184
CGTCGCTTGGTTATAC-1	12	-0.017544	-0.0281201	-0.176529
CGTCGGATAGTGTTGA-1	15	-0.0519072	-0.0372887	0.142969
CGTCGGGTCTAAGCGC-1	3	-0.018114	-0.0400048	-0.418665
CGTCGTCCTTCGCGAA-1	5	-0.00511825	-0.0310609	0.137962
CGTCTGGAAGGGCCCG-1	2	-0.0224719	0.00367495	-0.25145
CGTCTTGAGTGTGACG-1	0	-0.0556358	-0.0580739	-0.0157873
CGTGAAGTTAATTCAC-1	3	-0.0443996	0.0121949	-0.0898098
CGTGACATTGGGTCGT-1	3	-0.0414337	-0.0678912	-0.358431
CGTGACCAGTCCTCTG-1	6	-0.0292536	0.0172458	-0.245797
CGTGCACACCACTGTA-1	12	0.06499	0.0588155	-0.17507
CGTGCAGACTGGGACA-1	4	-0.0517948	-0.0213215	-0.308636
CGTGCATTGTCGACGC-1	9	0.090853	0.100185	-0.0395569
CGTGCCCGACATTTGT-1	0	0.00510345	-0.000252447	-0.124113
CGTGCCCTCCCGAAGA-1	2	0.00833585	-0.0361037	-0.299901
CGTGCTGGCCTAGTCG-1	11	-0.0481592	-0.0152061	-0.421167
CGTGCTTCTACCTAAA-1	5	-0.0405948	-0.0183372	-0.295357
CGTGGAAGCCTCGTAC-1	2	-0.0456834	-0.0404977	-0.651696
CGTGGCCGAATATCTA-1	9	-0.0001218	0.00623527	0.0256215
CGTGGTACCCAAAGGC-1	2	0.0671592	0.0143747	-0.443385
CGTGTATGGGAGCTGA-1	0	0.0120716	-0.0169709	-0.30376
CGTGTCCCATTCGCGA-1	1	0.0242157	-0.0323583	0.110478
CGTGTCTCGTTACGAC-1	3	-0.00891311	0.00650343	-0.22732
CGTGTGTTAAACCCTG-1	10	-0.0368284	-0.0123521	0.0141893
CGTTAAACTAGTTAGG-1	3	-0.0244359	-0.057996	-0.250831
CGTTAATGTCCCGACG-1	13	-0.075041	-0.0472963	0.742954
CGTTAGCTCACAACTG-1	0	-0.0386239	-0.00327941	-0.16241
CGTTATCATACTTCCA-1	4	0.0016827	-0.00301125	-0.322109
CGTTCAGACCCGCGAA-1	3	0.0139769	0.0822808	-0.317133
CGTTCATGGTGCGCGT-1	1	-0.0642397	-0.0252137	0.260425
CGTTCTTCGCACACCT-1	16	-0.0361533	0.00471239	0.423156
CGTTGAATACCGCGCT-1	4	-0.0697088	-0.0495539	-0.323831
CGTTGAGCGACCGTCG-1	2	0.0320885	0.0138383	0.0204441
CGTTGAGTAATTGCGT-1	11	-0.0115331	-0.0155866	-0.286199
CGTTGCCCGCGTGGGA-1	3	-0.0119669	-0.0304901	-0.0864566
CGTTGTAAACGTCAGG-1	7	-0.0288372	-0.0497442	-0.0430393
CGTTGTAAGATTGATT-1	10	-0.0466976	-0.02338	-0.499002
CGTTGTCGGCAATTGA-1	4	-0.0733918	-0.0320557	-0.424551
CGTTGTTTCAATTCCC-1	1	-0.0367853	0.000353565	0.204371
CGTTTAAGCGGAGCAC-1	5	-0.0488906	0.000388034	0.435346
CGTTTACAAGGCAGCT-1	10	-0.026278	-0.0108989	0.151689
CGTTTCACTTCGGGCG-1	7	-0.0318324	-0.0343748	-0.454792
CGTTTCGCTCATTACA-1	9	-0.0248585	-0.0224631	0.231284
CGTTTGGTGTTGTGGG-1	3	-0.0417182	0.0126533	-0.487926
CGTTTGTGTAGAGGGT-1	3	0.00232731	-0.00293335	-0.0468363
CTAAACGGGTGTAATC-1	0	-0.0457191	-0.051085	-0.505956
CTAAAGAATGCCTACT-1	1	-0.00207591	-0.0181559	0.276444
CTAAAGGGAAATAGGA-1	4	-0.0562492	0.0286624	-0.309488
CTAAATCCGGTGTACA-1	3	-0.0520305	-0.00916111	-0.318718
CTAAATCCTATTCCGG-1	7	0.0349557	-0.0269275	-0.222989
CTAACAGCACAATAAC-1	1	-0.025059	0.0164765	0.0950822
CTAACCGCGCGCCCGT-1	1	-0.0122199	-0.0326789	-0.105265
CTAACTGATAATCGCC-1	2	-0.00881415	-0.0426775	0.250195
CTAACTGGTCCGGTTC-1	5	0.0112216	0.0500923	0.340245
CTAAGGGAATGATTGG-1	5	-0.0404072	-0.050739	-0.273144
CTAAGTACAGGGCTAC-1	10	0.0081048	-0.0161754	-0.13057
CTAATTATGAAGCGTA-1	16	0.031652	0.055987	0.489804
CTAATTCGCACGCGCT-1	7	0.0594735	0.0316123	-0.270886
CTAATTCTCAGATATT-1	11	0.0211335	0.0215193	-0.24225
CTAATTTCAACAACAC-1	14	0.0328312	-0.0643713	-0.403246
CTACAAGAAATAACCC-1	3	0.00917258	0.0266819	-0.202497
CTACACTCGCAGATGG-1	9	0.00494971	0.0146428	0.563148
CTACCCTAAGGTCATA-1	11	-0.0561337	-0.0471839	-0.0838023
CTACGAACTAGGTCGA-1	3	0.072783	0.00911468	0.00664443
CTACGACTAGCTATAA-1	1	-0.018481	-0.000450929	-0.00315486
CTACGCACGGAGTACC-1	2	0.013685	0.0436093	-0.613746
CTACGCCATTTCCGAT-1	4	-0.0541489	-0.0155881	-0.465307
CTACTATCATAGGTTT-1	14	-0.00958947	-0.0291493	0.0545172
CTACTATCTTTCAGAG-1	11	0.00618274	-0.0481008	0.00749449
CTACTCAAGGTATAGT-1	3	-0.0177537	-0.0345381	-0.000545893
CTACTCTAGGCCCGGC-1	1	0.106912	0.0533143	0.182074
CTACTGCCACCTGACC-1	8	0.00453893	-0.0224631	-0.090801
CTAGACATATATGTAG-1	11	-0.0456169	-0.0146698	0.00392647
CTAGACTGCATTTCGT-1	10	-0.0360676	-0.0173604	-0.403025
CTAGATGTGAGTGTAA-1	5	-0.0101791	-0.0557817	-0.0739266
CTAGATTTACGACGGC-1	5	0.0294693	0.0266869	-0.0843992
CTAGCATAGTATAATG-1	6	0.0211728	0.0419307	0.337428
CTAGCCACAGGCGAGC-1	6	-0.036689	-0.0473397	0.0378845
CTAGCCGATGTTATGA-1	11	-0.00941412	-0.0155866	-0.319895
CTAGCTTAATGGTCCC-1	0	-0.115853	-0.0575031	-0.206451
CTAGGCGCCCTATCAG-1	9	0.0495799	0.0132675	0.155535
CTAGGTCTGAAGGAAT-1	15	-0.0425561	-0.0175679	-0.1083
CTAGGTTCGGACGTGA-1	13	-0.0927746	-0.0329216	-0.00831369
CTAGTAGAAAGGGATT-1	4	-0.0637551	-0.0578057	-0.317234
CTAGTATTCGGAATTA-1	14	0.144052	-0.0196705	-0.214743
CTAGTCACGTCTTAAG-1	4	-0.0162516	-0.0377471	0.183661
CTAGTGAAGGACAGGA-1	1	-0.0301705	0.0114338	-0.330343
CTAGTTACAACCCGGT-1	4	0.0212043	-0.0129065	0.105287
CTAGTTGGGCCCGGTA-1	8	0.0250438	0.0115462	-0.133468
CTATAAGAGCCAATCG-1	11	0.0170952	-0.0290369	-0.259863
CTATACTTAAAGCGAG-1	1	-0.0467109	-0.0393906	0.167717
CTATAGGCGTTGATGT-1	0	-0.0615693	-0.000753562	-0.27241
CTATCGACGAAATACA-1	2	-0.0709274	-0.0601757	-0.111074
CTATCGCGTAGAGAAC-1	3	0.0395604	0.0881625	-0.34824
CTATCGGGTCTCAACA-1	8	-0.00122053	0.039864	0.198517
CTATGCCCGAATGCAA-1	2	0.0227616	0.0141844	-0.35883
CTATGGGAAGCGGAAT-1	9	-0.0534269	-0.0271253	0.29493
CTATGTCACTAGCCCA-1	6	0.010802	0.0424243	-0.0610716
CTATGTCTATTGAAAC-1	14	-0.0771971	-0.00748319	-0.422258
CTATGTGAGTCACGGC-1	1	0.00112302	0.0498019	0.168694
CTATTCATGTGTCCCA-1	9	0.029957	0.0155597	-0.148699
CTATTTGCTTGGAGGA-1	0	-0.0901265	-0.0188316	0.479276
CTATTTGGTTACGGAT-1	0	0.0680661	0.00616558	-0.368532
CTCAAACCACTGCCCG-1	3	-0.0154896	0.0447944	-0.51866
CTCAACTAACCCGGAT-1	12	-0.0282521	-0.00411837	0.0148614
CTCAAGACATTAGCGC-1	11	-0.0160489	-0.044243	-0.647885
CTCACACGCAAGCCTA-1	10	-0.0160043	-0.0215462	0.0713274
CTCACATTTACTAAAT-1	4	-0.00779968	-0.0348063	-0.152271
CTCACCAGTACAAGTG-1	6	0.0207441	-0.0104585	-0.497316
CTCACTGTGATACTTA-1	9	0.0682016	0.100626	-0.0383805
CTCACTTGGCTGGTAA-1	1	0.011014	0.0151012	0.0632683
CTCAGATTGTGATAAG-1	5	0.00989166	-0.0333104	-0.417596
CTCAGGACTCACCTGT-1	8	-0.0618262	-0.0584889	-0.460314
CTCAGTCACGACAAAT-1	11	-0.000456977	-0.0305246	-0.064531
CTCATGGCTCACAATC-1	9	0.024323	0.00157306	-0.00625744
CTCATGGTAATTTGCG-1	3	-0.0843705	-0.0421412	0.142199
CTCATTCGTGAACATC-1	7	0.0241211	-0.0441651	-0.338295
CTCATTGCTCTAACAA-1	2	-0.0219118	-0.00641053	-0.0284861
CTCATTTGATGGGCGG-1	0	-0.0344774	-0.0214339	-0.16595
CTCCCAATGAGTCGCG-1	4	-0.108548	-0.0548993	-0.244526
CTCCCTCCTTTCGATC-1	2	0.0182017	0.0149454	0.011246
CTCCGCCCACATGAGG-1	9	0.00265325	0.0404563	0.326806
CTCCGGCCTAATATGC-1	0	-0.0645	-0.0520364	-0.605277
CTCCGGCTTGTAGACA-1	6	-0.0257193	0.00127718	0.0385739
CTCCTAAGTTATGTCT-1	8	0.00281622	-0.0629608	-0.355471
CTCCTCCAGCTCACAC-1	6	0.0431437	0.0425097	-0.434623
CTCCTGTTCAAGGCAG-1	3	-0.00313184	0.0102488	-0.112245
CTCCTTTACGCAAGTC-1	0	-0.0403151	-0.0318654	-0.48462
CTCGAGACATACGATA-1	1	-0.0616036	-0.0261305	0.150674
CTCGAGATCCAAAGCA-1	11	-0.0770237	-0.0807969	-0.51247
CTCGAGGTCGAACAGT-1	2	0.0089574	0.0671871	0.0675508
CTCGATATTTGCGAGC-1	11	0.0130863	-0.0239163	-0.198574
CTCGCACCTATATAGT-1	0	0.0623918	0.0557188	0.15957
CTCGCATTGCATAGCC-1	5	0.0375916	0.016935	-0.0762565
CTCGCCGAATGTAGGG-1	4	-0.0426295	-0.0340797	-0.436223
CTCGGGATAACACCTA-1	10	-0.0428622	-0.0222563	-0.204512
CTCGGGCATCGTCGGG-1	0	-0.0595236	-0.0276616	-0.39312
CTCGGGTTCTCTGGCC-1	2	0.0367307	0.0627511	-0.463085
CTCGGTACCACTGCTC-1	13	-0.110614	-0.0694223	-0.446241
CTCGGTCCGTAGCCTG-1	4	-0.063669	-0.0445891	-0.528695
CTCGGTTGTCGGCCCT-1	2	0.0294129	-0.0422535	0.28868
CTCGTCGAGGGCTCAT-1	3	-0.0977776	-0.0472618	-0.217832
CTCGTCTGTGCCTTCG-1	12	0.020377	0.0487645	-0.127663
CTCGTTTCTAATGTTT-1	11	-0.0220638	-0.0268571	-0.400074
CTCTAATGCATTGATC-1	0	0.00512713	-0.0258279	-0.248798
CTCTACACTGGCGATT-1	1	0.0496529	0.053124	0.342408
CTCTAGCCCTCGGAAA-1	12	-0.0500494	-0.0220047	-0.0807699
CTCTATTTGGCTGCAG-1	4	-0.0253635	-0.0229215	-0.339461
CTCTCACAATCGATGA-1	8	0.0239648	0.039864	-0.217834
CTCTCGATGTGCGCCT-1	0	-0.0337923	-0.0370984	-0.304039
CTCTCGCTGTACTATG-1	8	0.000693894	-0.0154233	-0.410961
CTCTCTAACTGCCTAG-1	4	0.0159058	0.0419659	-0.116286
CTCTGCGAAGCAAGCA-1	2	0.046824	0.0285935	-0.377863
CTCTGGACGCCTGGTG-1	8	0.00938784	-0.0546401	-0.333781
CTCTGTGCCTGCTATG-1	0	-0.0493743	-0.025777	-0.455086
CTCTGTTTGAGGATTC-1	5	0.0539346	0.0497592	0.344966
CTCTTCTATTGACTGG-1	9	-0.0319165	-0.0323583	0.198596
CTCTTCTGGAAGTTAG-1	4	-0.0171342	0.0066937	-0.147145
CTCTTGTCCCGCTTGG-1	9	0.0717224	0.0811697	0.23779
CTGAAAGAGATCCGAC-1	8	-0.0204068	0.00195359	-0.171498
CTGAATCCGAGACCTC-1	2	0.0398034	-0.0480663	-0.120419
CTGAATTTATTGCCAG-1	0	0.0272828	-0.0445112	-0.220128
CTGACATAGAAATAGA-1	0	-0.0537825	-0.045109	-0.384896
CTGACTGCGCAGCTCG-1	2	0.0341834	-0.0198608	-0.461035
CTGAGAAAGTTCGGCG-1	4	-0.125034	-0.0614387	-0.432315
CTGAGAGTAGAAATAC-1	0	-0.0100168	0.0340602	-0.212893
CTGAGCAAGTAACAAG-1	6	0.0219548	-0.0515712	0.173063
CTGAGCGAGACTTATT-1	10	-0.0403373	-0.0203447	-0.00293364
CTGATAGTGTATCTCA-1	6	0.0553011	0.00742029	-0.0584115
CTGCAAATGGGCTCCA-1	0	-0.0537056	-0.0232676	0.135126
CTGCAAGCACGTTCCG-1	3	-0.00196855	0.0157499	-0.105008
CTGCACAACTACATAT-1	13	0.0112891	-0.0416318	0.210971
CTGCACCTAGTCCACA-1	10	-0.0132423	0.0266654	-0.242141
CTGCACCTGGAACCGC-1	8	-0.0334677	-0.028986	-0.381227
CTGCACTCCAGTACAG-1	4	-0.027298	0.00340678	0.119991
CTGCAGAGAATCAGAG-1	3	0.0781196	-0.014472	0.483453
CTGCCAAGGTTGGAAG-1	8	0.0671625	-0.028959	-0.236915
CTGCCATGCATCACAT-1	4	0.0299047	0.0238584	-0.128692
CTGCCCACGAAGCGTT-1	6	0.0158752	-0.0777527	-0.121431
CTGCCTAGCCACCAAG-1	5	0.00738673	0.00696186	-0.23568
CTGCCTCATATGCAAC-1	10	-0.000608729	-0.0191417	-0.0363294
CTGCCTTTAATACCTT-1	14	0.0639023	-0.0261305	-0.0235547
CTGCCTTTCTAGTAAA-1	12	0.0157098	0.00172886	0.409524
CTGCGACCTCGCCGAA-1	12	0.00103701	0.0457417	-0.157992
CTGCGGGTGAAATGTT-1	5	0.137288	0.0997094	-0.278147
CTGCGGTAGTCACGTG-1	0	-0.0701162	-0.0314767	-0.219319
CTGCGTTACGATATAA-1	11	0.0924648	0.0432633	-0.42146
CTGCTGAGGCCACGAA-1	1	0.00534668	-0.015639	0.177912
CTGCTGTCTAACGAGC-1	2	-0.0760163	-0.0285006	-0.651113
CTGCTTGGCGATAGCT-1	13	0.00482128	0.0585203	0.258575
CTGCTTTATGTCCGCG-1	16	-0.0415126	-0.010051	0.255758
CTGGAAATGGATGCTT-1	4	-0.0863608	-0.0555135	0.422971
CTGGAAGACACGGTGG-1	9	-0.0125179	0.00108016	-0.185317
CTGGACGCAGTCCGGC-1	1	-0.00138753	0.00761877	0.145477
CTGGATTTACACTTGA-1	2	0.0601327	-0.0264339	0.561624
CTGGCATCCGAATGAG-1	3	0.0278796	-0.0441651	0.12476
CTGGCGACATAAGTCC-1	4	-0.0975537	-0.0677443	-0.490635
CTGGCGCACAGGTCTG-1	15	-0.0463789	-0.0416827	-0.0207087
CTGGCGGGAATAAGTA-1	7	0.104429	0.052742	-0.35757
CTGGCTGATTCATCCT-1	9	0.0243745	0.00822479	-0.327814
CTGGCTGGTTGTCAGT-1	5	0.0164875	0.0790244	-0.132874
CTGGGATAAATAATGG-1	0	0.0853292	0.0734148	-0.205582
CTGGGATACGCTACCC-1	10	-0.00769177	-0.0255687	-0.280529
CTGGGATCGCCCAGAT-1	0	-0.0432264	-0.0235275	-0.148725
CTGGGCACTAGTCGGA-1	10	0.0498576	-0.0149035	-0.322278
CTGGGCCTGCTATATC-1	1	-0.031877	0.00868322	0.634117
CTGGGCGGCCAAATGT-1	0	-0.0366919	-0.0274204	-0.112741
CTGGGTAGGCAGTTAA-1	5	-0.0776921	-0.0345381	0.370752
CTGGGTTGAGTTAAAG-1	1	0.0619277	-0.0261305	0.41021
CTGGTAAAGTGTGGGC-1	3	-0.0590999	0.0131587	-0.235661
CTGGTAACACATAGAA-1	15	0.11026	0.0538581	-0.025716
CTGGTAACGAGCTCTT-1	8	-0.0902076	-0.0367524	-0.48543
CTGGTCATTCCAATCC-1	6	0.0742476	0.0672215	-0.0780464
CTGGTCCTAACTTGGC-1	4	-0.0361567	-0.000719094	-0.243779
CTGGTGAATGGGCCTA-1	0	-0.0077567	-0.0588357	-0.0040008
CTGGTTCAACGCATCA-1	8	0.0563344	0.0387569	-0.0960319
CTGGTTCGCGAGCTAC-1	0	-0.0499906	-0.00288639	-0.589358
CTGGTTTCGAGCAAGA-1	13	0.150769	0.157841	0.0521317
CTGTACTTCTTAGCAT-1	1	0.0858463	0.033018	0.58975
CTGTAGCCATCTCACT-1	3	0.0815993	0.129818	0.255446
CTGTATGGTGTAGAAA-1	14	0.0494766	-0.0293051	-0.20687
CTGTCAAATGGCTCGG-1	8	-0.0363512	-0.0373935	-0.856847
CTGTCACGCCAGGCGC-1	10	0.00367906	0.048795	-0.133397
CTGTGCAGGGTAGGTC-1	2	0.0612539	0.00677013	-0.552407
CTGTGGTCGGGAGATA-1	3	-0.0599916	-0.0483689	-0.203558
CTGTTACCCAATCTAG-1	9	-0.0590054	-0.0267366	0.0298911
CTGTTCACTGCCTGTG-1	3	-0.0886648	-0.044243	-0.183222
CTGTTCATCTCACGGG-1	2	0.0476281	-0.0340018	0.0919174
CTGTTGGCTCTTCTGA-1	8	-0.0872666	-0.0750703	-0.408048
CTTAAATAAGACCCAT-1	14	0.0233933	-0.000555794	0.073259
CTTAACTTCGAAGTAC-1	2	0.0145622	-0.0053813	0.218844
CTTAAGCAGCGAGCCG-1	2	-0.0192904	-0.0380153	0.920312
CTTACACGGTATTCCA-1	9	-0.0558208	-0.00694686	0.333683
CTTACACTGGGAAATA-1	8	-0.0535132	-0.0774321	0.0502165
CTTAGCCCGGATAGTG-1	3	-0.0463073	-0.0106143	-0.450588
CTTAGCCTTCCACATG-1	11	0.0631545	0.0385666	-0.0747374
CTTAGGTATAGACCAG-1	4	0.00138923	-0.0270474	-0.191975
CTTAGGTCCCAATCGT-1	10	0.0320311	-0.00653936	-0.0966877
CTTAGTAGGCCTACAG-1	9	0.0875359	0.102347	0.039611
CTTAGTGTAGTAGCAT-1	12	0.0756482	0.0869775	0.405442
CTTAGTTGAGGAATCG-1	12	-0.00760962	0.0121949	0.0754653
CTTATAGATGGCTGTT-1	14	-0.0339057	-0.0451599	-0.231423
CTTATGCGCTCAGGGC-1	7	0.0106624	0.00146069	-0.240549
CTTATGTTGACTACCA-1	11	-0.0246703	-0.0594147	-0.677274
CTTCAACTCCACTTGG-1	9	0.00820623	0.0595421	0.0753186
CTTCAGTGGTCGCCTA-1	5	-0.0253383	0.0160181	0.338882
CTTCAGTTGGACAACG-1	12	0.0209626	0.0542617	-0.274828
CTTCATAGCTCAAGAA-1	14	-0.0980411	-0.0652964	-0.567972
CTTCATTGTCAGTGGA-1	2	-0.0446007	-0.00171385	-0.354353
CTTCCGCTCCGTGAAG-1	5	0.0344473	0.0595421	-0.383173
CTTCCTGCATATTTAC-1	10	0.0104904	-0.0170495	-0.26293
CTTCGATTGCGCAAGC-1	0	-0.0420725	0.00623527	0.0218558
CTTCGGCCAATTGTTT-1	3	-0.0847566	-0.0351868	-0.398824
CTTCGTAGATAGGTGA-1	1	-0.0354482	-0.0161754	0.203724
CTTCTATGTTGAAGTA-1	1	0.0117128	0.0766544	0.0161624
CTTCTATTAATGCTAG-1	14	-0.0732779	-0.0327044	-0.0632315
CTTCTGGGCGTACCTA-1	0	-0.00125467	0.0297006	-0.070511
CTTCTTACGTCGTATA-1	14	-0.0208272	0.00696186	-0.166927
CTTGACCCGAAAGATA-1	4	-0.0623414	-0.00152359	-0.600621
CTTGAGGTTATCCCGA-1	11	0.029315	0.0356684	0.0370506
CTTGAGTTAGGGTAAT-1	15	-0.0548952	-0.0215462	0.143048
CTTGCAACCGCCTCCT-1	1	-0.00973413	-0.0242968	-0.111074
CTTGCCCAGGCTCTAC-1	2	8.08195e-05	-0.0236481	-0.125376
[truncated: 2,050 more rows]
